# Supplementary material for: Whole genome sequencing of Ethiopian Brucella abortus isolates expands the known diversity of an early branching sub-Saharan African lineage
Source: Front Microbiol. 2023 May 4;14:1128966. doi: 10.3389/fmicb.2023.1128966 (PMC10192883; doi:10.3389/fmicb.2023.1128966)
Supplement: Supplementary file 2 [file Table_1.xlsx]

## Sheet: S1.1_qPCR
Supplementary Table S1: molecular typing
		IS711			bcsp31
	Sample	Dye	Threshold (dRn)	Ct (dRn)	Dye	Threshold (dRn)	Ct (dRn)	Interpretation
	F5/18-S14	FAM	0.1	13.92	FAM	0.02	16.36	Brucella sp.
	F5/18-S35	FAM	0.1	13.42	FAM	0.02	16.05	Brucella sp.
	F5/18-S36	FAM	0.1	13.59	FAM	0.02	16.41	Brucella sp.
	F5/18-T3	FAM	0.1	14.08	FAM	0.02	16.15	Brucella sp.
	F5/18-T4	FAM	0.1	13.05	FAM	0.02	15.44	Brucella sp.
	F5/18-T5	FAM	0.1	13.3	FAM	0.02	15.78	Brucella sp.
	F5/18-T-6	FAM	0.1	13.37	FAM	0.02	15.93	Brucella sp.
	F5/18-T7	FAM	0.1	13.06	FAM	0.02	15.71	Brucella sp.
	F5/18-T8	FAM	0.1	14.36	FAM	0.02	17.04	Brucella sp.
	F5/18-T10	FAM	0.1	13.2	FAM	0.02	15.68	Brucella sp.
	F5/18-T12	FAM	0.1	13.97	FAM	0.02	16.54	Brucella sp.
	F5/18-T15	FAM	0.1	13.68	FAM	0.02	16.62	Brucella sp.
	F5/18-T16	FAM	0.1	13.45	FAM	0.02	16.15	Brucella sp.
	F5/18-T18	FAM	0.1	14.18	FAM	0.02	16.88	Brucella sp.
	F5/18-T21	FAM	0.1	13.5	FAM	0.02	15.81	Brucella sp.
	POS (B.abortus 544T)	FAM	0.1	25.7	FAM	0.02	28.82	Brucella sp.
	NTC	FAM	0.1	No Ct	FAM	0.02	No Ct	-

## Sheet: S1.2_Bruceladder
Supplementary Table S1: molecular typing
	Ladder (1kb Plus)	F5/18-S14	F5/18-S35	F5/18-S36	F5/18-T3	F5/18-T4	F5/18-T5	F5/18-T-6	F5/18-T7	F5/18-T8	F5/18-T10	F5/18-T12	F5/18-T15	F5/18-T16	F5/18-T18	F5/18-T21	NTC	POS (B.abortus 544T)	POS (B.melitensis 16MT)	Ladder (1kb Plus)
	Interpretation:	B.abortus	B.abortus	B.abortus	B.abortus	B.abortus	B.abortus	B.abortus	B.abortus	B.abortus	B.abortus	B.abortus	B.abortus	B.abortus	B.abortus	B.abortus	-	-	-

## Sheet: S1.3_SNP_assay
Supplementary Table S1: molecular typing
		Probe for B.abortus-specific SNP		Probe for other Brucella spp. SNP
	Sample	Dye	Endpoint fluorescence (dRn Last)	Dye	Endpoint fluorescence (dRn Last)	Interpretation
	F5/18-S14	HEX	0.281	FAM	0.056	B.abortus
	F5/18-S35	HEX	0.429	FAM	0.126	B.abortus
	F5/18-S36	HEX	0.42	FAM	0.074	B.abortus
	F5/18-T3	HEX	0.279	FAM	0.082	B.abortus
	F5/18-T4	HEX	0.167	FAM	0.076	B.abortus
	F5/18-T5	HEX	0.266	FAM	0.076	B.abortus
	F5/18-T-6	HEX	0.274	FAM	0.079	B.abortus
	F5/18-T7	HEX	0.29	FAM	0.082	B.abortus
	F5/18-T8	HEX	0.527	FAM	0.124	B.abortus
	F5/18-T10	HEX	0.358	FAM	0.141	B.abortus
	F5/18-T12	HEX	0.412	FAM	0.075	B.abortus
	F5/18-T15	HEX	0.465	FAM	0.129	B.abortus
	F5/18-T16	HEX	0.445	FAM	0.128	B.abortus
	F5/18-T18	HEX	0.367	FAM	0.086	B.abortus
	F5/18-T21	HEX	0.359	FAM	0.091	B.abortus
	POS (B.abortus 544T)	HEX	0.358	FAM	0.085	B.abortus
	NTC	HEX	-0.012	FAM	-0.001	-
