# Supplementary material for: Whole genome sequencing of Ethiopian Brucella abortus isolates expands the known diversity of an early branching sub-Saharan African lineage
Source: Front Microbiol. 2023 May 4;14:1128966. doi: 10.3389/fmicb.2023.1128966 (PMC10192883; doi:10.3389/fmicb.2023.1128966)
Supplement: Supplementary file 4 [file Table_3.xlsx]

## Sheet: S3_WGS_metadata
Supplementary Table S3: WGS metadata
Accession_number	Data_source	Sample_id	host	country	continent	PMID	Lineage
GCA_000413775	NCBI	B.abortus_01-0585	Cattle	USA	North America	NCBI	C2
GCA_000413755	NCBI	B.abortus_01-0648	Cattle	USA	North America	NCBI	C2
GCA_000479955	NCBI	B.abortus_01-4165	Unknown	Unknown	Unknown	NCBI	C2
GCA_001402005	NCBI	B.abortus_1046	Cattle	Italy	Europe	NCBI	C1
GCA_001296965	NCBI	B.abortus_104M	Cattle	China	Asia	NCBI	C2
GCA_001401925	NCBI	B.abortus_11796	Cattle	Italy	Europe	NCBI	C1
GCA_001401945	NCBI	B.abortus_12183	Cattle	Italy	Europe	NCBI	C1
GCA_001401935	NCBI	B.abortus_1365.1	Cattle	Italy	Europe	NCBI	C1
GCA_001402095	NCBI	B.abortus_15074.1	Cattle	Italy	Europe	NCBI	C1
GCA_009733335	NCBI	B.abortus_1552	Human	Russia	Europe	NCBI	C1
SRX8867231	ENA	B.abortus_18RB17233	Cattle	Egypt	Africa	34208761	C2
SRX8867210	ENA	B.abortus_18RB17242	Cattle	Egypt	Africa	34208761	C2
SRX8867225	ENA	B.abortus_18RB17256	Cattle	Egypt	Africa	34208761	C2
GCA_003244395	NCBI	B.abortus_19BA	Vaccine strain	Russia	Europe	NCBI	C2
GCF_000054005	NCBI	B.abortus_2308	Unknown	USA	North America	NCBI	C2
GCA_016126115	NCBI	B.abortus_265	Cattle	Russia	Europe	NCBI	C1
GCA_016126105	NCBI	B.abortus_271	Cattle	Russia	Europe	NCBI	C1
GCA_016126205	NCBI	B.abortus_282	Sheep	Russia	Europe	NCBI	C1
GCA_016126215	NCBI	B.abortus_285	Cattle	Russia	Europe	NCBI	C1
GCA_000742275	NCBI	B.abortus_292_(bv 4 reference strain)	Cattle	UK	Europe	NCBI	C2
GCA_009733215	NCBI	B.abortus_293	Cattle	Russia	Europe	NCBI	C1
GCA_016126195	NCBI	B.abortus_306	Cattle	Russia	Europe	NCBI	C1
GCA_009733195	NCBI	B.abortus_313	Cattle	Russia	Europe	NCBI	C1
GCA_001402025	NCBI	B.abortus_3272	Cattle	Italy	Europe	NCBI	C2
GCA_016126245	NCBI	B.abortus_377	Cattle	Russia	Europe	NCBI	C1
GCA_016483915	NCBI	B.abortus_385	Cattle	Russia	Europe	NCBI	C1
GCA_009728185	NCBI	B.abortus_390	Cattle	Russia	Europe	NCBI	C1
GCA_900446005	NCBI	B.abortus_544_(T)_(Type strain and bv 1 reference strain)	Cattle	UK	Europe	NCBI	C2
GCA_001402055	NCBI	B.abortus_5586	Cattle	Italy	Europe	NCBI	C1
GCF_000370065	NCBI	B.abortus_63/294	Unknown	Kenya	Africa	NCBI	A
GCA_000366605	NCBI	B.abortus_63/59	Unknown	Poland	Europe	NCBI	C2
GCA_000740295	NCBI	B.abortus_63_75	Unknown	Unknown	Unknown	NCBI	C1
GCA_000366285	NCBI	B.abortus_64/122	Cattle	UK	Europe	NCBI	C1
GCA_000366105	NCBI	B.abortus_65/110	Unknown	Nigeria	Africa	NCBI	B3i
GCA_000366305	NCBI	B.abortus_67/781	Unknown	UK	Europe	NCBI	C2
GCA_000413535	NCBI	B.abortus_68-3396P	Unknown	USA	North America	NCBI	C2
GCA_000413495	NCBI	B.abortus_76-1413	Unknown	USA	North America	NCBI	C2
GCF_000370185	NCBI	B.abortus_78/14	Cattle	Chad	Africa	NCBI	B3i
GCF_000370205	NCBI	B.abortus_78/32	Cattle	Senegal	Africa	NCBI	B1
GCA_000366325	NCBI	B.abortus_78/36	Unknown	Unknown	Unknown	NCBI	B1
GCF_000370225	NCBI	B.abortus_80/101	Unknown	Nigeria	Africa	NCBI	B1
GCA_000366345	NCBI	B.abortus_80/102	Cattle	Spain	Europe	NCBI	C1
GCA_000366365	NCBI	B.abortus_80/108	Cattle	New Zealand	Oceania	NCBI	C2
GCF_000370245	NCBI	B.abortus_80/28	Cattle	Chad	Africa	NCBI	B3ii
GCA_000413555	NCBI	B.abortus_82-3893	Cattle	USA	North America	NCBI	C2
GCA_000413575	NCBI	B.abortus_84-0928	Bison	USA	North America	NCBI	C2
GCA_001401915	NCBI	B.abortus_8486	Cattle	Italy	Europe	NCBI	C1
GCA_000366385	NCBI	B.abortus_85/140	Cattle	Greece	Europe	NCBI	C1
GCA_000740375	NCBI	B.abortus_86/8/59_(bv 2 reference strain)	Cattle	UK	Europe	NCBI	C2
GCA_000366405	NCBI	B.abortus_863/67	Cattle	UK	Europe	NCBI	C2
GCF_000370305	NCBI	B.abortus_87/28	Cattle	Sudan	Africa	NCBI	B3i
GCA_000740215	NCBI	B.abortus_870_(bv 6 reference strain)	Cattle	Netherlands	Europe	NCBI	C1
GCA_000479995	NCBI	B.abortus_87-2211	Cattle	USA	North America	NCBI	C2
GCA_000366425	NCBI	B.abortus_88/19	Cattle	Spain	Europe	NCBI	C2
GCF_000370345	NCBI	B.abortus_88/217	Cattle	Mozambique	Africa	NCBI	A
GCA_000366445	NCBI	B.abortus_88/226	Cattle	Mozambique	Africa	NCBI	C2
GCA_000480175	NCBI	B.abortus_89-2646-1238	Unknown	Unknown	Unknown	NCBI	C2
GCA_001401995	NCBI	B.abortus_8979.3	Water Buffalo	Italy	Europe	NCBI	C2
GCA_000366465	NCBI	B.abortus_90/50	Cattle	Saudi Arabia	Asia	NCBI	C2
GCA_000413655	NCBI	B.abortus_90-0742	Cattle	USA	North America	NCBI	C2
GCA_000413675	NCBI	B.abortus_90-0775	Cattle	USA	North America	NCBI	C2
GCA_000413635	NCBI	B.abortus_90-0962	Cattle	USA	North America	NCBI	C2
GCA_000413715	NCBI	B.abortus_90-1280	Human	USA	North America	NCBI	C2
GCA_000478665	NCBI	B.abortus_90-1399	Bison	USA	North America	NCBI	C2
GCA_001402075	NCBI	B.abortus_9060	Cattle	Italy	Europe	NCBI	C1
GCA_001402105	NCBI	B.abortus_9261	Cattle	Italy	Europe	NCBI	C2
GCA_000366485	NCBI	B.abortus_93/1	Cattle	Bolivia	South America	NCBI	C2
GCA_000413735	NCBI	B.abortus_94-1313	Llama	USA	North America	NCBI	C2
B_abortus_9-941	NCBI	B.abortus_9-941	Cattle	USA	North America	NCBI	C2
GCA_000480115	NCBI	B.abortus_99-9971-159	Unknown	Unknown	Unknown	NCBI	C1
GCA_000238175	NCBI	B.abortus_A13334	Cattle	South Korea	Asia	NCBI	C2
GCA_003290345	NCBI	B.abortus_A19	Vaccine strain	China	Asia	NCBI	C2
GCA_013425785	NCBI	B.abortus_ABT/CB-28/2016/HSR	Cattle	India	Asia	NCBI	C2
SRX585673	ENA	B.abortus_B00-0751	Cattle	USA	North America	32287327	C2
SRX1526644	ENA	B.abortus_B01-0065	Bison	USA	North America	27165544	C2
SRX1526645	ENA	B.abortus_B01-0154	Bison	USA	North America	27165544	C2
SRX1526646	ENA	B.abortus_B01-0174	Bison	USA	North America	27165544	C2
SRX1526647	ENA	B.abortus_B01-0206	Bison	USA	North America	27165544	C2
SRX1526648	ENA	B.abortus_B01-0305	Bison	USA	North America	27165544	C2
SRX1526649	ENA	B.abortus_B01-0308	Bison	USA	North America	27165544	C2
SRX1526650	ENA	B.abortus_B01-0314	Bison	USA	North America	27165544	C2
SRX1526651	ENA	B.abortus_B01-0505	Bison	USA	North America	27165544	C2
SRX1526652	ENA	B.abortus_B01-0638	Elk	USA	North America	27165544	C2
SRX1526653	ENA	B.abortus_B01-0642	Elk	USA	North America	27165544	C2
SRX585678	ENA	B.abortus_B02-0123	Elk	USA	North America	27165544	C2
SRX1526654	ENA	B.abortus_B02-0137	Bison	USA	North America	27165544	C2
SRX1526655	ENA	B.abortus_B02-0186	Bison	USA	North America	27165544	C2
SRX1526656	ENA	B.abortus_B02-0204	Cattle	USA	North America	27165544	C2
SRX585680	ENA	B.abortus_B02-0219	Elk	USA	North America	27165544	C2
SRX1526657	ENA	B.abortus_B02-0235	Cattle	USA	North America	27165544	C2
SRX1526658	ENA	B.abortus_B02-0236	Cattle	USA	North America	27165544	C2
SRX1526661	ENA	B.abortus_B02-0241	Cattle	USA	North America	27165544	C2
SRX1526662	ENA	B.abortus_B02-0242	Cattle	USA	North America	27165544	C2
SRX1526663	ENA	B.abortus_B02-0246	Elk	USA	North America	27165544	C2
SRX1526664	ENA	B.abortus_B02-0268	Elk	USA	North America	27165544	C2
SRX1526666	ENA	B.abortus_B03-0136	Bison	USA	North America	27165544	C2
SRX1526667	ENA	B.abortus_B03-0202	Elk	USA	North America	27165544	C2
SRX1526668	ENA	B.abortus_B04-0003	Elk	USA	North America	27165544	C2
SRX585683	ENA	B.abortus_B04-0053	Cattle	USA	North America	27165544	C2
SRX1526669	ENA	B.abortus_B04-0060	Cattle	USA	North America	27165544	C2
SRX1526670	ENA	B.abortus_B04-0067	Cattle	USA	North America	27165544	C2
SRX585684	ENA	B.abortus_B04-0074	Cattle	USA	North America	27165544	C2
SRX1526672	ENA	B.abortus_B04-0196	Elk	USA	North America	27165544	C2
SRX1526673	ENA	B.abortus_B04-0224	Elk	USA	North America	27165544	C2
SRX1526674	ENA	B.abortus_B04-0225	Elk	USA	North America	27165544	C2
SRX585685	ENA	B.abortus_B04-0344	Cattle	USA	North America	27165544	C2
SRX1526675	ENA	B.abortus_B05-0014	Elk	USA	North America	27165544	C2
SRX1526676	ENA	B.abortus_B05-0018	Bison	USA	North America	27165544	C2
SRX1526677	ENA	B.abortus_B05-0019	Bison	USA	North America	27165544	C2
SRX1526679	ENA	B.abortus_B05-0756	Elk	USA	North America	27165544	C2
SRX1526680	ENA	B.abortus_B05-0908	Elk	USA	North America	27165544	C2
SRX1526681	ENA	B.abortus_B05-0999	Bison	USA	North America	27165544	C2
SRX1526682	ENA	B.abortus_B05-1282	Bison	USA	North America	27165544	C2
SRX1526683	ENA	B.abortus_B06-0027	Cattle	USA	North America	27165544	C2
SRX585687	ENA	B.abortus_B06-0410	Cattle	USA	North America	27165544	C2
SRX1526688	ENA	B.abortus_B08-0151	Elk	USA	North America	27165544	C2
SRX1526689	ENA	B.abortus_B08-0187	Elk	USA	North America	27165544	C2
SRX1526690	ENA	B.abortus_B08-0404	Bison	USA	North America	27165544	C2
SRX585689	ENA	B.abortus_B08-0416	Cattle	USA	North America	27165544	C2
SRX1526691	ENA	B.abortus_B08-0423	Bison	USA	North America	27165544	C2
SRX1526692	ENA	B.abortus_B08-0440	Bison	USA	North America	27165544	C2
SRX1526693	ENA	B.abortus_B08-0666	Cattle	USA	North America	27165544	C2
SRX1526694	ENA	B.abortus_B08-0783	Bison	USA	North America	27165544	C2
SRX1526695	ENA	B.abortus_B08-0795	Bison	USA	North America	27165544	C2
SRX1526696	ENA	B.abortus_B08-0921	Bison	USA	North America	27165544	C2
SRX1526697	ENA	B.abortus_B08-0951	Bison	USA	North America	27165544	C2
SRX1526698	ENA	B.abortus_B08-1019	Bison	USA	North America	27165544	C2
SRX1526699	ENA	B.abortus_B08-1080	Bison	USA	North America	27165544	C2
SRX1526700	ENA	B.abortus_B09-0005	Elk	USA	North America	27165544	C2
SRX1526701	ENA	B.abortus_B09-0007	Elk	USA	North America	27165544	C2
SRX1526702	ENA	B.abortus_B09-0008	Elk	USA	North America	27165544	C2
SRX1526704	ENA	B.abortus_B09-0276	Elk	USA	North America	27165544	C2
SRX1526705	ENA	B.abortus_B09-0286	Elk	USA	North America	27165544	C2
SRX1526706	ENA	B.abortus_B09-0295	Elk	USA	North America	27165544	C2
GCA_000413815	NCBI	B.abortus_B10-0018	Cattle	USA	North America	NCBI	C2
SRX1526710	ENA	B.abortus_B10-0028	Cattle	USA	North America	27165544	C2
SRX585691	ENA	B.abortus_B10-0035	Cattle	USA	North America	27165544	C2
SRX1526711	ENA	B.abortus_B10-0091	Elk	USA	North America	27165544	C2
SRX1526713	ENA	B.abortus_B10-0173	Cattle	USA	North America	27165544	C2
SRX1526714	ENA	B.abortus_B10-0203	Elk	USA	North America	27165544	C2
SRX1526715	ENA	B.abortus_B-10021001	Elk	USA	North America	27165544	C2
SRX1526716	ENA	B.abortus_B10-0252	Elk	USA	North America	27165544	C2
SRX1526717	ENA	B.abortus_B10-0273	Elk	USA	North America	27165544	C2
SRX1526718	ENA	B.abortus_B10-0325	Elk	USA	North America	27165544	C2
SRX1526720	ENA	B.abortus_B10-0474	Cattle	USA	North America	27165544	C2
SRX1526721	ENA	B.abortus_B10-0514	Elk	USA	North America	27165544	C2
SRX1526722	ENA	B.abortus_B10-0517	Elk	USA	North America	27165544	C2
SRX1526723	ENA	B.abortus_B10-0529	Elk	USA	North America	27165544	C2
SRX1526724	ENA	B.abortus_B10-0566	Elk	USA	North America	27165544	C2
SRX1526725	ENA	B.abortus_B10-0584	Elk	USA	North America	27165544	C2
SRX1526726	ENA	B.abortus_B-10061002	Elk	USA	North America	27165544	C2
SRX1526728	ENA	B.abortus_B10-0948	Cattle	USA	North America	27165544	C2
SRX1526729	ENA	B.abortus_B10-0973	Bison	USA	North America	27165544	C2
SRX1526730	ENA	B.abortus_B10-0975	Bison	USA	North America	27165544	C2
SRX585692	ENA	B.abortus_B11-0011	Bison	USA	North America	27165544	C2
SRX1526733	ENA	B.abortus_B11-0140	Elk	USA	North America	27165544	C2
SRX1526736	ENA	B.abortus_B11-0143	Elk	USA	North America	27165544	C2
SRX1526737	ENA	B.abortus_B11-0144	Elk	USA	North America	27165544	C2
SRX1526738	ENA	B.abortus_B11-0145	Elk	USA	North America	27165544	C2
SRX1526740	ENA	B.abortus_B11-0147	Elk	USA	North America	27165544	C2
SRX1526742	ENA	B.abortus_B11-0150	Elk	USA	North America	27165544	C2
SRX1526743	ENA	B.abortus_B11-0153	Elk	USA	North America	27165544	C2
SRX1526744	ENA	B.abortus_B11-0154	Elk	USA	North America	27165544	C2
SRX1526746	ENA	B.abortus_B11-0160	Elk	USA	North America	27165544	C2
SRX585699	ENA	B.abortus_B11-0210	Cattle	USA	North America	27165544	C2
SRX585700	ENA	B.abortus_B11-0245	Cattle	USA	North America	27165544	C2
SRX1526747	ENA	B.abortus_B11-0248	Bison	USA	North America	27165544	C2
SRX1526749	ENA	B.abortus_B11-0250	Bison	USA	North America	27165544	C2
SRX1526750	ENA	B.abortus_B11-0251	Bison	USA	North America	27165544	C2
SRX1526751	ENA	B.abortus_B11-0252	Bison	USA	North America	27165544	C2
SRX1526752	ENA	B.abortus_B11-0253	Bison	USA	North America	27165544	C2
SRX1526754	ENA	B.abortus_B11-0255	Bison	USA	North America	27165544	C2
SRX1526755	ENA	B.abortus_B11-0256	Bison	USA	North America	27165544	C2
SRX1526756	ENA	B.abortus_B11-0257	Bison	USA	North America	27165544	C2
SRX1526758	ENA	B.abortus_B11-0259	Bison	USA	North America	27165544	C2
SRX1526759	ENA	B.abortus_B11-0260	Bison	USA	North America	27165544	C2
SRX1526761	ENA	B.abortus_B11-0262	Bison	USA	North America	27165544	C2
SRX1526762	ENA	B.abortus_B11-0268	Elk	USA	North America	27165544	C2
SRX1526763	ENA	B.abortus_B11-0270	Elk	USA	North America	27165544	C2
SRX1526764	ENA	B.abortus_B11-0271	Elk	USA	North America	27165544	C2
SRX1526768	ENA	B.abortus_B11-0442	Bison	USA	North America	27165544	C2
SRX1526769	ENA	B.abortus_B11-0469	Bison	USA	North America	27165544	C2
SRX1526777	ENA	B.abortus_B11-0616	Cattle	USA	North America	27165544	C2
SRX585702	ENA	B.abortus_B12-0002	Cattle	USA	North America	27165544	C2
SRX585704	ENA	B.abortus_B12-0028	Bison	USA	North America	27165544	C2
SRX585706	ENA	B.abortus_B12-0228	Bison	USA	North America	27165544	C2
SRX585707	ENA	B.abortus_B12-0230	Bison	USA	North America	27165544	C2
SRX585708	ENA	B.abortus_B12-0232	Bison	USA	North America	27165544	C2
SRX585709	ENA	B.abortus_B12-0233	Bison	USA	North America	27165544	C2
SRX585715	ENA	B.abortus_B12-0242	Bison	USA	North America	27165544	C2
SRX585718	ENA	B.abortus_B12-0252	Bison	USA	North America	27165544	C2
SRX585720	ENA	B.abortus_B12-0266	Bison	USA	North America	27165544	C2
SRX585722	ENA	B.abortus_B12-0270	Bison	USA	North America	27165544	C2
SRX585723	ENA	B.abortus_B12-0271	Bison	USA	North America	27165544	C2
SRX585724	ENA	B.abortus_B12-0275	Bison	USA	North America	27165544	C2
SRX585727	ENA	B.abortus_B12-0332	Bison	USA	North America	27165544	C2
SRX1526780	ENA	B.abortus_B12-0359	Cattle	USA	North America	27165544	C2
SRX1526786	ENA	B.abortus_B12-0398	Elk	USA	North America	27165544	C2
SRX1526788	ENA	B.abortus_B12-0401	Elk	USA	North America	27165544	C2
SRX1526789	ENA	B.abortus_B12-0402	Elk	USA	North America	27165544	C2
SRX1526790	ENA	B.abortus_B12-0403	Elk	USA	North America	27165544	C2
SRX1526791	ENA	B.abortus_B12-0404	Elk	USA	North America	27165544	C2
SRX1526792	ENA	B.abortus_B12-0405	Elk	USA	North America	27165544	C2
SRX1526793	ENA	B.abortus_B12-0406	Elk	USA	North America	27165544	C2
SRX1526797	ENA	B.abortus_B12-0410	Elk	USA	North America	27165544	C2
SRX1526798	ENA	B.abortus_B12-0411	Elk	USA	North America	27165544	C2
SRX1526803	ENA	B.abortus_B12-0416	Elk	USA	North America	27165544	C2
SRX1526804	ENA	B.abortus_B12-0417	Elk	USA	North America	27165544	C2
SRX585728	ENA	B.abortus_B12-0425	Bison	USA	North America	27165544	C2
SRX1526808	ENA	B.abortus_B12-0570	Cattle	USA	North America	27165544	C2
SRX1526812	ENA	B.abortus_B12-0587	Bison	USA	North America	27165544	C2
SRX1526813	ENA	B.abortus_B12-0599	Cattle	USA	North America	27165544	C2
SRX1526814	ENA	B.abortus_B12-0602	Bison	USA	North America	27165544	C2
SRX1526815	ENA	B.abortus_B13-0061	Bison	USA	North America	27165544	C2
SRX1526816	ENA	B.abortus_B13-0083	Bison	USA	North America	27165544	C2
SRX1526817	ENA	B.abortus_B13-0086	Bison	USA	North America	27165544	C2
SRX1526818	ENA	B.abortus_B13-0088	Bison	USA	North America	27165544	C2
SRX1526819	ENA	B.abortus_B13-0090	Bison	USA	North America	27165544	C2
SRX1526820	ENA	B.abortus_B13-0091	Bison	USA	North America	27165544	C2
SRX1526821	ENA	B.abortus_B13-0093	Bison	USA	North America	27165544	C2
SRX1526822	ENA	B.abortus_B13-0097	Bison	USA	North America	27165544	C2
SRX1526823	ENA	B.abortus_B13-0101	Bison	USA	North America	27165544	C2
GCA_000740945	NCBI	B.abortus_B3196_(bv 5 reference strain)	Cattle	UK	Europe	NCBI	C1
SRX1526825	ENA	B.abortus_B85-1058	Bison	USA	North America	27165544	C2
SRX1526826	ENA	B.abortus_B87-0095	Cattle	USA	North America	27165544	C2
SRX1526827	ENA	B.abortus_B90-0737	Cattle	USA	North America	27165544	C2
SRX1526828	ENA	B.abortus_B90-1280	Human	USA	North America	27165544	C2
SRX1526829	ENA	B.abortus_B93-0131	Cattle	USA	North America	27165544	C2
SRX1526830	ENA	B.abortus_B93-1447	Cattle	USA	North America	27165544	C2
SRX1531605	ENA	B.abortus_B93-1491	Elk	USA	North America	27165544	C2
SRX585753	ENA	B.abortus_B98-0688	Cattle	USA	North America	32287327	C2
GCA_001043295	NCBI	B.abortus_BAB8416	Human	China	Asia	NCBI	C1
ERX513892	ENA	B.abortus_babNG15	Sheep	Nigeria	Africa	32287327	B3ii
ERX513893	ENA	B.abortus_babNG19	Horse	Nigeria	Africa	32287327	B3ii
ERX513894	ENA	B.abortus_babNG20	Horse	Nigeria	Africa	32287327	B3ii
ERX513891	ENA	B.abortus_babNG9	Sheep	Nigeria	Africa	32287327	B3ii
ERX437155	ENA	B.abortus_baboCR1	Cattle	Costa Rica	North America	32287327	C2
ERX437164	ENA	B.abortus_baboCR10	Cattle	Costa Rica	North America	32287327	C2
ERX3476312	ENA	B.abortus_baboCR100	Cattle	Costa Rica	North America	32287327	C2
ERX437129	ENA	B.abortus_baboCR11	Cattle	Costa Rica	North America	32287327	C2
ERX3476313	ENA	B.abortus_baboCR111	Cattle	Costa Rica	North America	32287327	C2
ERX3476314	ENA	B.abortus_baboCR112	Cattle	Costa Rica	North America	32287327	C2
ERX439562	ENA	B.abortus_baboCR12	Cattle	Costa Rica	North America	32287327	C2
ERX439566	ENA	B.abortus_baboCR13	Cattle	Costa Rica	North America	32287327	C2
ERX3476316	ENA	B.abortus_baboCR136	Cattle	Costa Rica	North America	32287327	C2
ERX3476317	ENA	B.abortus_baboCR137	Cattle	Costa Rica	North America	32287327	C2
ERX439567	ENA	B.abortus_baboCR14	Cattle	Costa Rica	North America	32287327	C2
ERX439565	ENA	B.abortus_baboCR15	Cattle	Costa Rica	North America	32287327	C2
ERX3476318	ENA	B.abortus_baboCR150	Cattle	Costa Rica	North America	32287327	C2
ERX437161	ENA	B.abortus_baboCR16	Cattle	Costa Rica	North America	32287327	C2
ERX439568	ENA	B.abortus_baboCR17	Cattle	Costa Rica	North America	32287327	C2
ERX437163	ENA	B.abortus_baboCR18	Cattle	Costa Rica	North America	32287327	C2
ERX437158	ENA	B.abortus_baboCR19	Cattle	Costa Rica	North America	32287327	C2
ERX439561	ENA	B.abortus_baboCR20	Cattle	Costa Rica	North America	32287327	C2
ERX3476322	ENA	B.abortus_baboCR203	Buffalo	Costa Rica	North America	32287327	C2
ERX3476323	ENA	B.abortus_baboCR209	Buffalo	Costa Rica	North America	32287327	C2
ERX451786	ENA	B.abortus_baboCR22	Cattle	Costa Rica	North America	32287327	C2
ERX437146	ENA	B.abortus_baboCR23	Cattle	Costa Rica	North America	32287327	C2
ERX437148	ENA	B.abortus_baboCR24	Cattle	Costa Rica	North America	32287327	C2
ERX437149	ENA	B.abortus_baboCR25	Cattle	Costa Rica	North America	32287327	C2
ERX437150	ENA	B.abortus_baboCR26	Cattle	Costa Rica	North America	32287327	C2
ERX437151	ENA	B.abortus_baboCR27	Cattle	Costa Rica	North America	32287327	C2
ERX437152	ENA	B.abortus_baboCR28	Cattle	Costa Rica	North America	32287327	C2
ERX437153	ENA	B.abortus_baboCR29	Cattle	Costa Rica	North America	32287327	C2
ERX437154	ENA	B.abortus_baboCR30	Cattle	Costa Rica	North America	32287327	C2
ERX384323	ENA	B.abortus_baboCR31	Cattle	Costa Rica	North America	32287327	C2
ERX433637	ENA	B.abortus_baboCR32	Cattle	Costa Rica	North America	32287327	C2
ERX437147	ENA	B.abortus_baboCR33	Cattle	Costa Rica	North America	32287327	C2
ERX384324	ENA	B.abortus_baboCR34	Cattle	Costa Rica	North America	32287327	C2
ERX439564	ENA	B.abortus_baboCR35	Cattle	Costa Rica	North America	32287327	C2
ERX439569	ENA	B.abortus_baboCR36	Cattle	Costa Rica	North America	32287327	C2
ERX439570	ENA	B.abortus_baboCR37	Cattle	Costa Rica	North America	32287327	C2
ERX439571	ENA	B.abortus_baboCR38	Cattle	Costa Rica	North America	32287327	C2
ERX439572	ENA	B.abortus_baboCR39	Cattle	Costa Rica	North America	32287327	C2
ERX437159	ENA	B.abortus_baboCR4	Cattle	Costa Rica	North America	32287327	C2
ERX437133	ENA	B.abortus_baboCR40	Cattle	Costa Rica	North America	32287327	C2
ERX437134	ENA	B.abortus_baboCR41	Cattle	Costa Rica	North America	32287327	C2
ERX437135	ENA	B.abortus_baboCR42	Cattle	Costa Rica	North America	32287327	C2
ERX437136	ENA	B.abortus_baboCR43	Cattle	Costa Rica	North America	32287327	C2
ERX384325	ENA	B.abortus_baboCR44	Cattle	Costa Rica	North America	32287327	C2
ERX437137	ENA	B.abortus_baboCR45	Cattle	Costa Rica	North America	32287327	C2
ERX437138	ENA	B.abortus_baboCR46	Cattle	Costa Rica	North America	32287327	C2
ERX437139	ENA	B.abortus_baboCR47	Cattle	Costa Rica	North America	32287327	C2
ERX437140	ENA	B.abortus_baboCR48	Cattle	Costa Rica	North America	32287327	C2
ERX513885	ENA	B.abortus_baboCR49	Cattle	Costa Rica	North America	32287327	C2
ERX439563	ENA	B.abortus_baboCR5	Cattle	Costa Rica	North America	32287327	C2
ERX451784	ENA	B.abortus_baboCR50	Cattle	Costa Rica	North America	32287327	C2
ERX451785	ENA	B.abortus_baboCR51	Cattle	Costa Rica	North America	32287327	C2
ERX437141	ENA	B.abortus_baboCR52	Cattle	Costa Rica	North America	32287327	C2
ERX437142	ENA	B.abortus_baboCR53	Cattle	Costa Rica	North America	32287327	C2
ERX437143	ENA	B.abortus_baboCR54	Cattle	Costa Rica	North America	32287327	C2
ERX437144	ENA	B.abortus_baboCR55	Cattle	Costa Rica	North America	32287327	C2
ERX437145	ENA	B.abortus_baboCR56	Cattle	Costa Rica	North America	32287327	C2
ERX437156	ENA	B.abortus_baboCR6	Cattle	Costa Rica	North America	32287327	C2
ERX439575	ENA	B.abortus_baboCR68	Cattle	Costa Rica	North America	32287327	C2
ERX718114	ENA	B.abortus_baboCR69A	Cattle	Costa Rica	North America	32287327	C2
ERX437157	ENA	B.abortus_baboCR7	Cattle	Costa Rica	North America	32287327	C2
ERX718113	ENA	B.abortus_baboCR70A	Cattle	Costa Rica	North America	32287327	C2
ERX718119	ENA	B.abortus_baboCR71	Human	Costa Rica	North America	32287327	C2
ERX718120	ENA	B.abortus_baboCR72	Cattle	Costa Rica	North America	32287327	C2
ERX718122	ENA	B.abortus_baboCR74	Unknown	Costa Rica	North America	32287327	C2
ERX437162	ENA	B.abortus_baboCR8	Cattle	Costa Rica	North America	32287327	C2
ERX437160	ENA	B.abortus_baboCR9	Cattle	Costa Rica	North America	32287327	C2
ERX3476328	ENA	B.abortus_baboCR92	Cattle	Costa Rica	North America	32287327	C2
ERX3476330	ENA	B.abortus_babohCR174	Human	Costa Rica	North America	32287327	C2
ERX3476332	ENA	B.abortus_babohCR176	Human	Costa Rica	North America	32287327	C2
ERX3476333	ENA	B.abortus_babohCR177	Human	Costa Rica	North America	32287327	C2
ERX3476335	ENA	B.abortus_babohCR179	Human	Costa Rica	North America	32287327	C2
ERX3476336	ENA	B.abortus_babohCR180	Human	Costa Rica	North America	32287327	C2
ERX3476337	ENA	B.abortus_babohCR181	Human	Costa Rica	North America	32287327	C2
ERX3476338	ENA	B.abortus_babohCR182	Human	Costa Rica	North America	32287327	C2
ERX437127	ENA	B.abortus_babohCR65	Human	Costa Rica	North America	32287327	C2
ERX437128	ENA	B.abortus_babohCR66	Human	Costa Rica	North America	32287327	C2
ERX513899	ENA	B.abortus_baboNG1	Cattle	Nigeria	Africa	32287327	B3ii
ERX513900	ENA	B.abortus_baboNG2	Cattle	Nigeria	Africa	32287327	B3ii
GCA_003994025	NCBI	B.abortus_BB12	Cattle	China	Asia	NCBI	C1
GCA_003994075	NCBI	B.abortus_BB13	Cattle	China	Asia	NCBI	C1
GCA_003994155	NCBI	B.abortus_BB14	Cattle	China	Asia	NCBI	C1
GCA_002262975	NCBI	B.abortus_BD	Cattle	China	Asia	NCBI	C1
GCA_000740135	NCBI	B.abortus_BDW	Unknown	Unknown	Unknown	NCBI	C2
SRX1526831	ENA	B.abortus_B-GF032306	Elk	USA	North America	27165544	C2
SRX1526832	ENA	B.abortus_B-GF032709	Elk	USA	North America	27165544	C2
GCA_003675365	NCBI	B.abortus_BJ1	Elk	China	Asia	NCBI	C1
GCA_001856215	NCBI	B.abortus_Br.a-1236-10-Geo	Cattle	Georgia	Europe	NCBI	C1
GCA_001856345	NCBI	B.abortus_Br.a-1238-10-Geo	Sheep	Georgia	Europe	NCBI	C1
GCA_001856305	NCBI	B.abortus_Br.a-1247/10-Geo	Cattle	Georgia	Europe	NCBI	C1
GCA_001856185	NCBI	B.abortus_Br.a-1549/11-Geo	Cattle	Georgia	Europe	NCBI	C1
GCA_001856205	NCBI	B.abortus_Br.a-1844/12/12-Geo	Human	Georgia	Europe	NCBI	C1
GCA_001856195	NCBI	B.abortus_Br.a-1910/13-2013-Geo	Human	Georgia	Europe	NCBI	C1
GCA_001856265	NCBI	B.abortus_Br.a-375-10-Geo	Human	Georgia	Europe	NCBI	C1
GCA_000298635	NCBI	B.abortus_bv1-134	Human	China	Asia	NCBI	C2
GCA_000292025	NCBI	B.abortus_bv2BCB034	Human	China	Asia	NCBI	C2
GCA_009733375	NCBI	B.abortus_C-551	Human	Russia	Europe	NCBI	C1
GCA_003965945	NCBI	B.abortus_C-613	Human	Russia	Europe	NCBI	C1
GCA_003965935	NCBI	B.abortus_C-614	Cattle	Russia	Europe	NCBI	C1
GCA_003984745	NCBI	B.abortus_C-615	Cattle	Russia	Europe	NCBI	C1
GCA_000740195	NCBI	B.abortus_C68_(bv 9 reference strain)	Cattle	UK	Europe	NCBI	C1
GCA_002895145	NCBI	B.abortus_CIIMS-NV-4	Unknown	India	Asia	NCBI	C2
GCA_008761575	NCBI	B.abortus_clpP	Cattle	Bangladesh	Asia	NCBI	C2
GCA_000366505	NCBI	B.abortus_CNGB1011	Human	Argentina	South America	NCBI	C2
GCA_000366525	NCBI	B.abortus_CNGB1432	Human	Argentina	South America	NCBI	C2
GCA_000366545	NCBI	B.abortus_CNGB308	Human	Argentina	South America	NCBI	C2
GCA_000366565	NCBI	B.abortus_CNGB436	Human	Argentina	South America	NCBI	C2
GCA_000366125	NCBI	B.abortus_CNGB752	Human	Argentina	South America	NCBI	C2
GCA_000366145	NCBI	B.abortus_CNGB759	Human	Argentina	South America	NCBI	C2
GCA_000366165	NCBI	B.abortus_CNGB966	Human	Argentina	South America	NCBI	C2
GCA_001940595	NCBI	B.abortus_Col-B012	Cattle	Colombia	South America	NCBI	C2
ERX3476329	ENA	B.abortus_CR168	Human	Costa Rica	North America	32287327	C2
ERX3476331	ENA	B.abortus_CR175	Human	Costa Rica	North America	32287327	C2
ERX3476334	ENA	B.abortus_CR178	Human	Costa Rica	North America	32287327	C2
ERX3476320	ENA	B.abortus_CR189	Cattle	Costa Rica	North America	32287327	C2
ERX3476340	ENA	B.abortus_CR196	Human	Costa Rica	North America	32287327	C2
ERX513884	ENA	B.abortus_CR57	Cattle	Costa Rica	North America	32287327	C2
ERX513883	ENA	B.abortus_CR58	Cattle	Costa Rica	North America	32287327	C2
ERX437132	ENA	B.abortus_CR59	Cattle	Costa Rica	North America	32287327	C2
ERX437131	ENA	B.abortus_CR60	Cattle	Costa Rica	North America	32287327	C2
ERX513886	ENA	B.abortus_CR61	Human	Costa Rica	North America	32287327	C2
GCF_000370365	NCBI	B.abortus_F1/06-B21	Cattle	Zimbabwe	Africa	NCBI	B2
GCA_000365605	NCBI	B.abortus_F2/06-8	Goat	Portugal	Europe	NCBI	C2
SRX146693	ENA	B.abortus_F3/01	Cattle	Kosovo	Europe	NCBI	C2
GCA_000365785	NCBI	B.abortus_F3/06-B1	Cattle	Zimbabwe	Africa	NCBI	C2
GCA_000365725	NCBI	B.abortus_F3/07-1	Unknown	Italy	Europe	NCBI	C2
ERX4629166	This study	B.abortus_F5/18-S14	Cattle	Ethiopia	Africa	This study	A
ERX4629165	This study	B.abortus_F5/18-S35	Cattle	Ethiopia	Africa	This study	A
ERX4629157	This study	B.abortus_F5/18-S36	Cattle	Ethiopia	Africa	This study	A
ERX4629161	This study	B.abortus_F5/18-T10	Cattle	Ethiopia	Africa	This study	A
ERX4629158	This study	B.abortus_F5/18-T12	Cattle	Ethiopia	Africa	This study	A
ERX4629154	This study	B.abortus_F5/18-T15	Cattle	Ethiopia	Africa	This study	A
ERX4629156	This study	B.abortus_F5/18-T16	Cattle	Ethiopia	Africa	This study	A
ERX4629153	This study	B.abortus_F5/18-T18	Cattle	Ethiopia	Africa	This study	A
ERX4629155	This study	B.abortus_F5/18-T21	Cattle	Ethiopia	Africa	This study	A
ERX4629164	This study	B.abortus_F5/18-T3	Cattle	Ethiopia	Africa	This study	A
ERX4629163	This study	B.abortus_F5/18-T4	Cattle	Ethiopia	Africa	This study	A
ERX4629160	This study	B.abortus_F5/18-T5	Cattle	Ethiopia	Africa	This study	A
ERX4629159	This study	B.abortus_F5/18-T6	Cattle	Ethiopia	Africa	This study	A
ERX4629162	This study	B.abortus_F5/18-T7	Cattle	Ethiopia	Africa	This study	A
ERX4629152	This study	B.abortus_F5/18-T8	Cattle	Ethiopia	Africa	This study	A
GCA_000365765	NCBI	B.abortus_F6/05-2	Cattle	Sudan	Africa	NCBI	B3i
GCF_000370445	NCBI	B.abortus_F6/05-3	Unknown	Sudan	Africa	NCBI	B2
GCF_000370465	NCBI	B.abortus_F6/05-4	Unknown	Sudan	Africa	NCBI	B3i
GCF_000370485	NCBI	B.abortus_F6/05-9	Cattle	Sudan	Africa	NCBI	B3i
GCA_000399725	NCBI	B.abortus_I103_UK3/01	Cattle	Republic of Ireland	Europe	NCBI	C2
GCA_016484145	NCBI	B.abortus_I-172	Mouse	Russia	Europe	NCBI	C1
GCA_009733495	NCBI	B.abortus_I-181	Human	Russia	Europe	NCBI	C1
GCA_016484075	NCBI	B.abortus_I-182	Cattle	Russia	Europe	NCBI	C1
GCA_016483965	NCBI	B.abortus_I-25	Dog	Russia	Europe	NCBI	C1
GCA_009733465	NCBI	B.abortus_I-34	Cattle	Russia	Europe	NCBI	C1
GCA_016483975	NCBI	B.abortus_I-67	Dog	Russia	Europe	NCBI	C1
GCA_016484065	NCBI	B.abortus_I-85	Yak	Russia	Europe	NCBI	C1
GCA_000365645	NCBI	B.abortus_levi_gila	Goat	Israel	Asia	NCBI	C2
GCA_000365625	NCBI	B.abortus_LEVI237	Unknown	Israel	Asia	NCBI	C1
GCA_002262995	NCBI	B.abortus_MC	Cattle	China	Asia	NCBI	C1
GCA_003194795	NCBI	B.abortus_ML10	Cattle	India	Asia	NCBI	C2
GCA_003194765	NCBI	B.abortus_ML6	Cattle	India	Asia	NCBI	C2
GCA_003194755	NCBI	B.abortus_ML7	Cattle	India	Asia	NCBI	C2
GCA_003194805	NCBI	B.abortus_ML8	Cattle	India	Asia	NCBI	C2
GCA_003984755	NCBI	B.abortus_N1	Cattle	Russia	Europe	NCBI	C1
GCA_900446045	NCBI	B.abortus_NCTC_1478	Unknown	UK	Europe	NCBI	C2
GCA_900446025	NCBI	B.abortus_NCTC_3605	Human	Republic of Ireland	Europe	NCBI	C2
GCA_900446015	NCBI	B.abortus_NCTC_624	Cattle	UK	Europe	NCBI	C2
GCA_900446065	NCBI	B.abortus_NCTC_7471	Cattle	UK	Europe	NCBI	C2
GCA_900446055	NCBI	B.abortus_NCTC_8038	Unknown	UK	Europe	NCBI	C2
GCA_000365665	NCBI	B.abortus_NI240	Cattle	UK	Europe	NCBI	C2
GCA_000365805	NCBI	B.abortus_NI274	Cattle	UK	Europe	NCBI	C2
GCA_000366185	NCBI	B.abortus_NI380_V1	Cattle	UK	Europe	NCBI	C2
GCA_000365685	NCBI	B.abortus_NI388	Cattle	UK	Europe	NCBI	C2
GCA_000365825	NCBI	B.abortus_NI492	Cattle	UK	Europe	NCBI	C2
GCA_000366645	NCBI	B.abortus_NI518	Cattle	UK	Europe	NCBI	C2
GCA_000366685	NCBI	B.abortus_NI593	Cattle	UK	Europe	NCBI	C2
GCA_000366745	NCBI	B.abortus_NI613	Cattle	UK	Europe	NCBI	C2
GCA_000366725	NCBI	B.abortus_NI622	Cattle	UK	Europe	NCBI	C2
GCA_000366665	NCBI	B.abortus_NI628	Cattle	UK	Europe	NCBI	C2
GCA_000366765	NCBI	B.abortus_NI633	Cattle	UK	Europe	NCBI	C2
GCA_000366705	NCBI	B.abortus_NI639	Cattle	UK	Europe	NCBI	C2
GCA_000366785	NCBI	B.abortus_NI645	Cattle	UK	Europe	NCBI	C2
GCA_000366805	NCBI	B.abortus_NI649	Cattle	UK	Europe	NCBI	C2
GCA_011801185	NCBI	B.abortus_RB51	Vaccine strain	USA	North America	NCBI	C2
GCA_000018725	NCBI	B.abortus_S19	Vaccine strain	USA	North America	NCBI	C2
ERX513896	ENA	B.abortus_SP151	Cattle	Spain	Europe	32287327	C1
ERX513897	ENA	B.abortus_SP283	Human	Spain	Europe	32287327	C1
ERX513895	ENA	B.abortus_SP68	Cattle	Spain	Europe	32287327	C1
GCA_000157715	NCBI	B.abortus_Tulya_(bv 3 reference strain)	Human	Uganda	Africa	NCBI	B2
GCA_009789215	NCBI	B.abortus_XZ19-1	Yak	China	Asia	NCBI	C1
GCA_004137275	NCBI	B.abortus-Br As-2014/03	Cattle	India	Asia	NCBI	C2
GCA_009789365	NCBI	B.abortus-Brucexj51	Cattle	China	Asia	NCBI	C1
GCA_003994435	NCBI	B.abortus-IVRI/95	Human	India	Asia	NCBI	C2
B_melitensis_16M	B_melitensis_16M	B.melitensis_16M_(T)_(Type strain and bv 1 reference strain)	Goat	USA	North America	NCBI	B. melitensis
