# Supplementary material for: Whole genome sequencing of Ethiopian Brucella abortus isolates expands the known diversity of an early branching sub-Saharan African lineage
Source: Front Microbiol. 2023 May 4;14:1128966. doi: 10.3389/fmicb.2023.1128966 (PMC10192883; doi:10.3389/fmicb.2023.1128966)
Supplement: Supplementary file 5 [file Table_4.xlsx]

## Sheet: S4_wgSNP_distance_matrix
Supplementary Table S4: wgSNP distance matrix
	ERX4629152	ERX4629153	ERX4629154	ERX4629155	ERX4629156	ERX4629157	ERX4629158	ERX4629159	ERX4629160	ERX4629161	ERX4629162	ERX4629163	ERX4629164	ERX4629165	ERX4629166	B.abortus_9-941	B.melitensis_16M	ERX3476312	ERX3476313	ERX3476314	ERX3476316	ERX3476317	ERX3476318	ERX3476320	ERX3476322	ERX3476323	ERX3476328	ERX3476329	ERX3476330	ERX3476331	ERX3476332	ERX3476333	ERX3476334	ERX3476335	ERX3476336	ERX3476337	ERX3476338	ERX3476340	ERX384323	ERX384324	ERX384325	ERX433637	ERX437127	ERX437128	ERX437129	ERX437131	ERX437132	ERX437133	ERX437134
ERX4629152	0	3	1	5	3	3	3	3	5	3	4	4	4	3	3	3753	6164	3680	3004	3649	3699	3710	3547	2966	3709	3670	3689	3561	3674	3281	3512	3688	3605	3529	3650	3679	3690	3642	3729	3717	3722	3721	3728	3726	3732	3735	3730	3727	3724
ERX4629153	3	0	2	4	2	2	2	2	4	2	3	3	3	2	0	3752	6176	3686	3009	3648	3703	3716	3549	2963	3714	3673	3693	3559	3677	3280	3509	3692	3607	3529	3654	3685	3694	3643	3734	3723	3729	3730	3738	3736	3740	3743	3740	3735	3733
ERX4629154	1	2	0	4	2	2	2	2	4	2	3	3	3	2	2	3777	6183	3699	3016	3663	3719	3731	3563	2978	3727	3691	3708	3574	3692	3296	3528	3710	3621	3542	3668	3700	3709	3663	3752	3739	3744	3742	3750	3749	3753	3757	3751	3749	3746
ERX4629155	5	4	4	0	2	4	2	4	0	2	3	3	5	4	4	3780	6191	3705	3023	3669	3725	3737	3569	2987	3734	3697	3714	3581	3699	3303	3534	3716	3627	3549	3674	3706	3715	3669	3757	3745	3750	3748	3756	3754	3759	3763	3758	3755	3752
ERX4629156	3	2	2	2	0	2	0	2	2	0	1	1	3	2	2	3774	6185	3704	3019	3664	3721	3736	3567	2978	3733	3695	3713	3577	3695	3295	3530	3713	3625	3545	3670	3704	3714	3662	3756	3744	3749	3747	3755	3753	3758	3762	3757	3754	3751
ERX4629157	3	2	2	4	2	0	2	0	4	2	3	3	1	0	2	3775	6187	3699	3015	3663	3720	3732	3563	2976	3727	3690	3708	3573	3690	3294	3528	3710	3622	3541	3668	3700	3709	3662	3752	3739	3745	3742	3750	3749	3753	3757	3751	3749	3746
ERX4629158	3	2	2	2	0	2	0	2	2	0	1	1	3	2	2	3784	6196	3711	3026	3673	3730	3743	3575	2987	3739	3703	3720	3585	3703	3303	3539	3722	3633	3554	3679	3711	3721	3671	3764	3751	3756	3754	3762	3761	3765	3769	3763	3761	3758
ERX4629159	3	2	2	4	2	0	2	0	4	2	3	3	1	0	2	3764	6173	3692	3012	3656	3710	3723	3557	2969	3721	3682	3700	3567	3684	3287	3518	3701	3613	3535	3662	3692	3700	3651	3742	3730	3736	3737	3745	3743	3747	3750	3747	3742	3740
ERX4629160	5	4	4	0	2	4	2	4	0	2	3	3	5	4	4	3762	6181	3691	3011	3653	3710	3721	3554	2968	3719	3681	3698	3566	3684	3284	3517	3699	3613	3536	3660	3691	3699	3650	3740	3729	3735	3736	3744	3742	3746	3749	3746	3741	3739
ERX4629161	3	2	2	2	0	2	0	2	2	0	1	1	3	2	2	3765	6177	3691	3011	3657	3712	3723	3557	2971	3719	3684	3700	3567	3685	3287	3521	3702	3613	3537	3662	3692	3702	3654	3742	3730	3735	3732	3740	3739	3743	3747	3742	3739	3736
ERX4629162	4	3	3	3	1	3	1	3	3	1	0	2	4	3	3	3767	6182	3695	3014	3658	3715	3727	3559	2973	3723	3686	3703	3571	3689	3289	3524	3705	3619	3539	3666	3697	3705	3656	3746	3734	3740	3740	3748	3746	3750	3753	3750	3745	3743
ERX4629163	4	3	3	3	1	3	1	3	3	1	2	0	4	3	3	3766	6185	3695	3010	3657	3714	3727	3558	2970	3723	3687	3703	3569	3687	3287	3522	3705	3617	3537	3663	3695	3704	3654	3746	3734	3740	3738	3746	3744	3749	3753	3748	3745	3742
ERX4629164	4	3	3	5	3	1	3	1	5	3	4	4	0	1	3	3769	6181	3696	3015	3659	3716	3726	3560	2975	3723	3686	3704	3571	3689	3292	3524	3705	3618	3541	3664	3696	3705	3659	3746	3735	3740	3738	3746	3745	3749	3753	3748	3745	3742
ERX4629165	3	2	2	4	2	0	2	0	4	2	3	3	1	0	2	3757	6174	3686	3006	3649	3705	3716	3548	2965	3713	3676	3693	3560	3678	3282	3512	3694	3606	3529	3654	3684	3693	3647	3734	3723	3729	3730	3738	3736	3740	3743	3740	3735	3733
ERX4629166	3	0	2	4	2	2	2	2	4	2	3	3	3	2	0	3749	6165	3680	3004	3645	3699	3711	3545	2962	3708	3670	3688	3556	3673	3276	3505	3688	3602	3525	3651	3681	3689	3639	3728	3716	3722	3724	3731	3729	3734	3736	3733	3728	3726
B.abortus_9-941	3753	3752	3777	3780	3774	3775	3784	3764	3762	3765	3767	3766	3769	3757	3749	0	6184	99	160	203	204	200	192	160	294	205	196	190	199	171	184	195	195	188	198	195	102	193	201	199	201	200	202	203	208	207	207	202	201
B.melitensis_16M	6164	6176	6183	6191	6185	6187	6196	6173	6181	6177	6182	6185	6181	6174	6165	6184	0	6076	4961	5989	6103	6122	5873	4785	6121	6067	6108	5859	6064	5386	5760	6098	5977	5812	6033	6079	6078	6014	6164	6147	6161	6158	6164	6164	6169	6165	6164	6163	6163
ERX3476312	3680	3686	3699	3705	3704	3699	3711	3692	3691	3691	3695	3695	3696	3686	3680	99	6076	0	162	200	199	195	190	164	289	201	192	183	196	169	178	191	191	185	195	190	2	189	194	193	195	195	196	197	203	201	201	196	195
ERX3476313	3004	3009	3016	3023	3019	3015	3026	3012	3011	3011	3014	3010	3015	3006	3004	160	4961	162	0	38	40	32	3	24	234	37	1	25	34	24	31	26	27	25	34	25	162	26	36	35	36	35	4	2	44	37	37	36	36
ERX3476314	3649	3648	3663	3669	3664	3663	3673	3656	3653	3657	3658	3657	3659	3649	3645	203	5989	200	38	0	56	19	45	42	286	56	43	39	39	32	17	35	37	34	40	34	204	35	51	50	51	50	48	49	59	17	17	51	51
ERX3476316	3699	3703	3719	3725	3721	3720	3730	3710	3710	3712	3715	3714	3716	3705	3699	204	6103	199	40	56	0	52	48	47	290	58	46	43	53	42	49	47	50	44	54	47	203	47	50	49	50	50	52	52	59	57	57	51	51
ERX3476317	3710	3716	3731	3737	3736	3732	3743	3723	3721	3723	3727	3727	3726	3716	3711	200	6122	195	32	19	52	0	41	36	289	52	40	34	35	29	2	31	32	29	36	29	199	30	47	46	47	47	45	46	56	20	20	48	48
ERX3476318	3547	3549	3563	3569	3567	3563	3575	3557	3554	3557	3559	3558	3560	3548	3545	192	5873	190	3	45	48	41	0	27	273	47	2	31	42	31	39	36	39	34	43	35	193	36	40	39	41	40	7	8	52	46	46	41	41
ERX3476320	2966	2963	2978	2987	2978	2976	2987	2969	2968	2971	2973	2970	2975	2965	2962	160	4785	164	24	42	47	36	27	0	243	43	25	31	39	28	35	30	31	29	40	29	166	30	38	37	39	40	30	30	45	42	42	39	40
ERX3476322	3709	3714	3727	3734	3733	3727	3739	3721	3719	3719	3723	3723	3723	3713	3708	294	6121	289	234	286	290	289	273	243	0	292	283	270	286	253	271	282	282	275	286	279	292	275	286	284	287	286	287	288	294	292	292	287	286
ERX3476323	3670	3673	3691	3697	3695	3690	3703	3682	3681	3684	3686	3687	3686	3676	3670	205	6067	201	37	56	58	52	47	43	292	0	46	43	52	38	49	47	49	45	53	46	205	47	53	52	53	53	51	52	61	56	56	54	54
ERX3476328	3689	3693	3708	3714	3713	3708	3720	3700	3698	3700	3703	3703	3704	3693	3688	196	6108	192	1	43	46	40	2	25	283	46	0	30	40	29	37	35	38	33	41	34	195	35	39	38	39	39	5	6	50	44	44	40	40
ERX3476329	3561	3559	3574	3581	3577	3573	3585	3567	3566	3567	3571	3569	3571	3560	3556	190	5859	183	25	39	43	34	31	31	270	43	30	0	36	26	31	29	33	28	36	29	186	30	37	36	37	37	35	36	45	39	39	38	38
ERX3476330	3674	3677	3692	3699	3695	3690	3703	3684	3684	3685	3689	3687	3689	3678	3673	199	6064	196	34	39	53	35	42	39	286	52	40	36	0	19	33	21	24	20	1	20	199	21	47	46	47	47	45	46	56	39	39	48	48
ERX3476331	3281	3280	3296	3303	3295	3294	3303	3287	3284	3287	3289	3287	3292	3282	3276	171	5386	169	24	32	42	29	31	28	253	38	29	26	19	0	24	2	4	1	20	1	171	1	38	36	38	38	34	34	46	31	31	39	39
ERX3476332	3512	3509	3528	3534	3530	3528	3539	3518	3517	3521	3524	3522	3524	3512	3505	184	5760	178	31	17	49	2	39	35	271	49	37	31	33	24	0	25	28	25	34	25	183	27	44	43	44	43	42	40	52	16	16	43	44
ERX3476333	3688	3692	3710	3716	3713	3710	3722	3701	3699	3702	3705	3705	3705	3694	3688	195	6098	191	26	35	47	31	36	30	282	47	35	29	21	2	25	0	4	0	22	1	195	3	42	41	42	42	40	41	51	34	34	43	43
ERX3476334	3605	3607	3621	3627	3625	3622	3633	3613	3613	3613	3619	3617	3618	3606	3602	195	5977	191	27	37	50	32	39	31	282	49	38	33	24	4	28	4	0	4	25	4	195	6	45	44	45	44	43	43	53	38	38	45	45
ERX3476335	3529	3529	3542	3549	3545	3541	3554	3535	3536	3537	3539	3537	3541	3529	3525	188	5812	185	25	34	44	29	34	29	275	45	33	28	20	1	25	0	4	0	21	0	188	2	39	38	39	39	38	38	47	34	34	40	40
ERX3476336	3650	3654	3668	3674	3670	3668	3679	3662	3660	3662	3666	3663	3664	3654	3651	198	6033	195	34	40	54	36	43	40	286	53	41	36	1	20	34	22	25	21	0	21	197	22	48	47	48	47	46	47	57	41	41	48	48
ERX3476337	3679	3685	3700	3706	3704	3700	3711	3692	3691	3692	3697	3695	3696	3684	3681	195	6079	190	25	34	47	29	35	29	279	46	34	29	20	1	25	1	4	0	21	0	193	2	41	40	41	40	39	39	50	34	34	41	41
ERX3476338	3690	3694	3709	3715	3714	3709	3721	3700	3699	3702	3705	3704	3705	3693	3689	102	6078	2	162	204	203	199	193	166	292	205	195	186	199	171	183	195	195	188	197	193	0	192	198	197	199	199	200	201	207	205	205	200	199
ERX3476340	3642	3643	3663	3669	3662	3662	3671	3651	3650	3654	3656	3654	3659	3647	3639	193	6014	189	26	35	47	30	36	30	275	47	35	30	21	1	27	3	6	2	22	2	192	0	42	41	42	41	40	41	51	35	35	42	42
ERX384323	3729	3734	3752	3757	3756	3752	3764	3742	3740	3742	3746	3746	3746	3734	3728	201	6164	194	36	51	50	47	40	38	286	53	39	37	47	38	44	42	45	39	48	41	198	42	0	2	8	6	44	45	26	51	51	6	6
ERX384324	3717	3723	3739	3745	3744	3739	3751	3730	3729	3730	3734	3734	3735	3723	3716	199	6147	193	35	50	49	46	39	37	284	52	38	36	46	36	43	41	44	38	47	40	197	41	2	0	8	6	43	44	26	50	50	6	6
ERX384325	3722	3729	3744	3750	3749	3745	3756	3736	3735	3735	3740	3740	3740	3729	3722	201	6161	195	36	51	50	47	41	39	287	53	39	37	47	38	44	42	45	39	48	41	199	42	8	8	0	10	44	45	26	51	51	10	10
ERX433637	3721	3730	3742	3748	3747	3742	3754	3737	3736	3732	3740	3738	3738	3730	3724	200	6158	195	35	50	50	47	40	40	286	53	39	37	47	38	43	42	44	39	47	40	199	41	6	6	10	0	44	45	28	51	51	2	1
ERX437127	3728	3738	3750	3756	3755	3750	3762	3745	3744	3740	3748	3746	3746	3738	3731	202	6164	196	4	48	52	45	7	30	287	51	5	35	45	34	42	40	43	38	46	39	200	40	44	43	44	44	0	9	55	49	49	45	44
ERX437128	3726	3736	3749	3754	3753	3749	3761	3743	3742	3739	3746	3744	3745	3736	3729	203	6164	197	2	49	52	46	8	30	288	52	6	36	46	34	40	41	43	38	47	39	201	41	45	44	45	45	9	0	56	50	50	46	46
ERX437129	3732	3740	3753	3759	3758	3753	3765	3747	3746	3743	3750	3749	3749	3740	3734	208	6169	203	44	59	59	56	52	45	294	61	50	45	56	46	52	51	53	47	57	50	207	51	26	26	26	28	55	56	0	60	60	28	28
ERX437131	3735	3743	3757	3763	3762	3757	3769	3750	3749	3747	3753	3753	3753	3743	3736	207	6165	201	37	17	57	20	46	42	292	56	44	39	39	31	16	34	38	34	41	34	205	35	51	50	51	51	49	50	60	0	0	52	52
ERX437132	3730	3740	3751	3758	3757	3751	3763	3747	3746	3742	3750	3748	3748	3740	3733	207	6164	201	37	17	57	20	46	42	292	56	44	39	39	31	16	34	38	34	41	34	205	35	51	50	51	51	49	50	60	0	0	52	52
ERX437133	3727	3735	3749	3755	3754	3749	3761	3742	3741	3739	3745	3745	3745	3735	3728	202	6163	196	36	51	51	48	41	39	287	54	40	38	48	39	43	43	45	40	48	41	200	42	6	6	10	2	45	46	28	52	52	0	1
ERX437134	3724	3733	3746	3752	3751	3746	3758	3740	3739	3736	3743	3742	3742	3733	3726	201	6163	195	36	51	51	48	41	40	286	54	40	38	48	39	44	43	45	40	48	41	199	42	6	6	10	1	44	46	28	52	52	1	0
ERX437135	3726	3734	3748	3754	3753	3748	3760	3741	3740	3738	3744	3744	3744	3734	3727	201	6162	195	35	50	50	47	40	39	286	53	39	37	47	38	43	42	44	39	47	40	199	41	5	5	9	1	44	45	27	51	51	1	0
ERX437136	3718	3728	3740	3746	3745	3740	3752	3735	3734	3730	3738	3736	3736	3728	3721	200	6156	194	35	50	49	46	40	39	285	52	38	36	46	37	43	41	44	38	47	40	198	41	8	8	0	10	43	44	26	50	50	10	10
ERX437137	3728	3737	3750	3756	3755	3750	3762	3744	3743	3740	3747	3746	3746	3737	3730	204	6165	198	37	54	53	51	44	42	290	57	43	41	51	42	47	46	48	43	51	44	202	45	9	9	13	5	48	49	31	55	55	5	4
ERX437138	3724	3732	3746	3752	3751	3746	3758	3739	3738	3736	3742	3742	3742	3732	3725	204	6161	198	36	53	53	50	43	41	289	56	42	40	50	41	46	45	47	42	50	43	202	44	8	8	12	4	47	48	30	54	54	4	3
ERX437139	3725	3733	3747	3753	3752	3747	3759	3740	3739	3737	3743	3743	3743	3733	3726	200	6163	194	34	50	49	46	39	39	285	52	38	36	46	37	43	41	44	37	47	40	198	41	5	5	9	7	43	44	27	50	50	7	7
ERX437140	3730	3739	3752	3758	3757	3752	3764	3746	3745	3742	3749	3748	3748	3739	3732	208	6168	202	42	57	57	54	50	43	293	59	48	43	54	44	50	49	51	45	55	48	206	49	24	24	24	26	53	54	2	58	58	26	26
ERX437141	3713	3720	3734	3740	3739	3734	3746	3727	3726	3724	3730	3730	3730	3720	3714	190	6152	185	28	42	41	38	33	32	276	44	31	28	38	29	35	33	36	30	39	32	189	33	2	2	5	4	36	37	4	42	42	4	4
ERX437142	3722	3732	3744	3750	3749	3744	3756	3739	3738	3734	3742	3740	3740	3732	3725	200	6156	194	36	51	50	47	40	39	285	53	39	37	47	38	44	42	45	39	48	41	198	42	5	5	9	7	44	45	27	51	51	7	7
ERX437143	3723	3733	3745	3751	3750	3745	3757	3740	3739	3735	3743	3741	3741	3733	3726	200	6162	194	36	51	50	47	40	39	285	53	39	37	47	38	44	42	45	39	48	41	198	42	5	5	9	7	44	45	27	51	51	7	7
ERX437144	3721	3729	3743	3749	3748	3743	3755	3736	3735	3733	3739	3739	3739	3729	3722	198	6153	192	33	48	47	44	37	36	283	50	36	34	44	35	41	39	42	36	45	38	196	39	2	2	6	4	41	42	24	48	48	4	4
ERX437145	3720	3728	3742	3748	3747	3742	3754	3735	3734	3732	3738	3738	3738	3728	3721	198	6157	192	34	49	48	45	38	38	283	51	37	35	45	36	42	40	43	37	46	39	196	40	4	4	8	6	42	43	26	49	49	6	6
ERX437146	3706	3715	3727	3733	3732	3727	3739	3722	3721	3717	3725	3723	3723	3715	3709	200	6117	195	37	51	51	48	41	40	284	54	40	38	48	39	45	43	46	40	49	42	199	43	6	6	10	8	45	46	28	50	50	8	8
ERX437147	3723	3731	3745	3751	3750	3745	3757	3738	3737	3735	3741	3741	3741	3731	3724	200	6157	194	35	50	49	46	39	38	285	52	38	36	46	37	43	41	44	38	47	40	198	41	0	2	8	6	43	44	26	50	50	6	6
ERX437148	3735	3743	3757	3763	3762	3757	3769	3750	3749	3747	3753	3753	3753	3743	3736	210	6170	204	44	59	59	56	52	45	295	61	50	45	56	46	52	51	53	47	57	50	208	51	26	26	26	28	55	56	4	60	60	28	28
ERX437149	3717	3724	3738	3744	3743	3738	3750	3731	3730	3728	3734	3734	3734	3724	3718	196	6157	191	33	48	47	44	37	36	282	50	36	34	44	35	41	38	42	36	45	38	195	39	2	2	5	4	41	42	24	48	48	4	4
ERX437150	3722	3730	3744	3750	3749	3744	3756	3737	3736	3734	3740	3740	3740	3730	3723	200	6160	193	36	51	50	47	40	39	285	53	39	37	47	38	44	42	45	39	48	41	197	42	5	5	9	7	44	45	27	51	51	7	6
ERX437151	3721	3729	3743	3749	3748	3743	3755	3736	3735	3733	3739	3739	3739	3729	3722	200	6156	194	35	50	49	46	39	38	285	52	38	36	46	37	43	41	44	38	47	40	198	41	4	4	8	6	43	44	26	50	50	6	6
ERX437152	3717	3727	3739	3745	3744	3739	3751	3734	3733	3729	3737	3735	3735	3727	3720	199	6156	193	35	50	49	46	39	38	284	52	38	36	46	37	42	41	44	38	47	40	197	41	4	4	8	6	43	44	26	50	50	6	6
ERX437153	3720	3728	3742	3748	3747	3742	3754	3735	3734	3732	3738	3738	3738	3728	3721	198	6155	192	33	48	47	44	37	36	283	50	36	34	44	35	41	39	42	36	45	38	196	39	2	2	6	4	41	42	24	48	48	4	4
ERX437154	3719	3727	3741	3747	3746	3741	3753	3734	3733	3731	3737	3737	3737	3727	3720	197	6161	191	33	48	47	44	37	36	282	50	36	34	44	35	41	38	42	36	45	38	195	39	2	2	5	4	41	42	24	48	48	4	4
ERX437155	3723	3732	3745	3751	3750	3745	3757	3739	3738	3735	3742	3741	3741	3732	3726	201	6163	195	35	51	50	47	40	39	286	53	39	37	47	38	44	42	45	38	48	41	199	42	5	5	9	7	44	45	27	51	51	7	7
ERX437156	3724	3734	3746	3752	3751	3746	3758	3741	3740	3736	3744	3742	3742	3734	3727	201	6163	194	36	51	50	47	40	39	286	53	39	37	47	38	44	42	45	39	48	41	198	42	5	5	9	7	44	45	27	51	51	7	7
ERX437157	3719	3727	3741	3747	3746	3741	3753	3734	3733	3731	3737	3737	3737	3727	3720	196	6155	190	33	48	47	44	37	36	281	50	36	34	44	35	41	38	42	36	45	38	194	39	2	2	5	4	41	42	24	48	48	4	3
ERX437158	3729	3737	3751	3757	3756	3751	3763	3744	3743	3741	3747	3747	3747	3737	3730	204	6169	198	38	53	53	50	46	41	289	55	44	39	50	40	45	45	46	41	51	43	202	44	20	20	20	22	49	50	10	54	54	22	22
ERX437159	3731	3739	3753	3759	3758	3753	3765	3746	3745	3743	3749	3749	3749	3739	3732	208	6171	202	42	57	57	54	50	43	293	59	48	43	54	44	50	49	51	45	55	48	206	49	24	24	24	26	53	54	2	58	58	26	26
ERX437160	3720	3730	3742	3748	3747	3742	3754	3737	3736	3732	3740	3738	3738	3730	3723	200	6159	194	35	50	49	46	39	38	285	52	38	36	46	37	43	41	44	38	47	40	198	41	4	4	8	6	43	44	26	50	50	6	6
ERX437161	3723	3732	3745	3751	3750	3745	3757	3739	3738	3735	3742	3741	3741	3732	3725	201	6164	195	37	52	51	48	41	40	286	54	40	38	48	39	45	43	46	40	49	42	199	43	6	6	10	8	45	46	28	50	50	8	8
ERX437162	3724	3733	3746	3752	3751	3746	3758	3740	3739	3736	3743	3742	3742	3733	3726	202	6160	196	37	52	51	48	41	39	287	54	40	38	48	39	45	43	46	40	49	42	200	43	6	6	10	8	45	46	28	52	52	8	8
ERX437163	3727	3736	3749	3755	3754	3749	3761	3743	3742	3739	3746	3745	3745	3736	3729	204	6169	198	39	54	54	51	47	42	289	56	45	40	51	40	47	46	48	42	52	45	202	46	21	21	21	23	50	51	11	53	53	23	23
ERX437164	3730	3738	3752	3758	3757	3752	3764	3745	3744	3742	3748	3748	3748	3738	3731	208	6166	202	43	58	58	55	51	44	293	60	49	44	55	45	51	50	52	46	56	49	206	50	25	25	25	27	54	55	3	59	59	27	27
ERX439561	3722	3731	3744	3750	3749	3744	3756	3738	3737	3734	3741	3740	3740	3731	3724	202	6164	196	36	51	50	47	40	39	287	53	39	37	47	38	44	42	45	39	48	41	200	42	5	5	9	7	44	45	27	51	51	7	7
ERX439562	3731	3739	3753	3759	3758	3753	3765	3746	3745	3743	3749	3749	3749	3739	3732	208	6167	202	42	57	57	54	50	43	293	59	48	43	54	44	50	49	51	45	55	48	206	49	24	24	24	26	53	54	2	58	58	26	26
ERX439563	3729	3737	3751	3757	3756	3751	3763	3744	3743	3741	3747	3747	3747	3737	3730	208	6170	202	42	57	57	54	50	43	293	59	48	43	54	44	50	49	51	45	55	48	206	49	24	24	24	26	53	54	2	58	58	26	26
ERX439564	3725	3733	3747	3753	3752	3747	3759	3740	3739	3737	3743	3743	3743	3733	3726	200	6159	194	35	50	49	46	39	38	285	52	38	36	46	37	43	41	44	38	47	40	198	41	0	2	8	6	43	44	26	50	50	6	6
ERX439565	3731	3741	3753	3759	3758	3753	3765	3748	3747	3743	3751	3749	3749	3741	3734	209	6173	203	42	57	58	55	51	43	294	59	49	43	54	44	50	50	52	46	56	49	206	50	25	25	25	27	54	55	3	59	59	27	27
ERX439566	3731	3739	3753	3759	3758	3753	3765	3746	3745	3743	3749	3749	3749	3739	3732	208	6170	202	42	57	57	54	50	43	293	59	48	43	54	44	50	49	51	45	55	48	206	49	24	24	24	26	53	54	2	58	58	26	26
ERX439567	3732	3741	3754	3760	3759	3754	3766	3748	3747	3744	3751	3750	3750	3741	3734	209	6168	202	43	58	58	55	51	44	294	60	49	44	55	45	51	50	52	46	56	49	206	50	25	25	25	27	54	55	3	59	59	27	27
ERX439568	3734	3743	3756	3762	3761	3756	3768	3750	3749	3746	3753	3752	3752	3743	3736	209	6172	202	42	57	58	55	50	44	293	60	49	43	54	44	50	50	52	45	56	49	206	50	25	25	25	27	54	55	3	59	59	27	27
ERX439569	3724	3734	3746	3752	3751	3746	3758	3741	3740	3736	3744	3742	3742	3734	3727	202	6159	196	36	51	51	48	41	40	287	54	40	38	48	39	44	43	45	40	48	41	200	42	6	6	10	0	45	46	28	52	52	2	1
ERX439570	3722	3730	3744	3750	3749	3744	3756	3737	3736	3734	3740	3740	3740	3730	3723	201	6161	195	35	50	50	47	40	39	286	53	39	37	47	38	43	42	44	39	47	40	199	41	5	5	9	1	44	45	27	51	51	1	0
ERX439571	3725	3733	3747	3753	3752	3747	3759	3740	3739	3737	3743	3743	3743	3733	3726	202	6161	196	36	51	51	48	41	40	287	54	40	38	48	39	44	43	45	40	48	41	200	42	6	6	10	1	44	46	28	52	52	1	0
ERX439572	3722	3732	3743	3750	3749	3743	3755	3739	3738	3734	3742	3740	3740	3732	3725	201	6160	195	37	52	51	48	41	39	286	54	40	38	48	39	45	43	46	40	49	42	199	43	4	4	10	8	45	46	28	52	52	8	8
ERX439575	3723	3731	3745	3751	3750	3745	3757	3738	3737	3735	3741	3741	3741	3731	3724	204	6160	198	38	53	53	50	46	41	289	55	44	39	50	40	45	45	46	41	51	43	202	44	20	20	20	22	49	50	10	54	54	22	21
ERX451784	3727	3734	3748	3754	3753	3748	3760	3741	3740	3738	3744	3744	3744	3734	3728	208	6160	202	43	58	59	56	51	45	293	61	50	44	55	45	51	51	53	46	57	50	206	51	26	26	26	28	55	56	4	60	60	28	28
ERX451785	3723	3732	3744	3750	3749	3744	3756	3739	3738	3734	3742	3740	3740	3732	3726	204	6156	199	39	54	54	51	47	42	290	56	45	40	51	41	46	46	47	42	52	44	203	45	21	21	21	23	50	51	11	55	55	23	23
ERX451786	3720	3730	3742	3748	3747	3742	3754	3737	3736	3732	3740	3738	3738	3730	3723	201	6150	195	36	51	50	47	40	40	286	53	39	37	47	38	44	42	45	39	48	41	199	42	6	6	10	8	44	45	28	49	49	8	8
ERX513883	3718	3724	3737	3743	3742	3737	3749	3730	3729	3727	3733	3733	3733	3723	3718	199	6131	194	66	85	86	83	79	65	285	88	78	75	83	71	77	80	79	76	85	78	198	79	82	80	82	81	83	84	89	88	88	83	82
ERX513884	3700	3708	3722	3728	3727	3722	3734	3715	3714	3712	3718	3718	3717	3708	3703	199	6123	193	67	85	86	84	79	66	285	89	78	74	83	70	77	80	79	76	85	78	197	78	82	80	82	81	82	84	89	88	87	83	82
ERX513885	3723	3731	3744	3751	3750	3744	3756	3738	3737	3735	3741	3741	3741	3731	3725	207	6153	201	41	56	56	53	49	43	292	58	47	42	53	43	49	48	50	44	54	47	205	48	24	24	24	26	52	53	2	57	57	26	26
ERX513886	3708	3717	3728	3734	3732	3729	3740	3723	3722	3719	3726	3724	3724	3716	3712	192	6133	186	61	79	79	76	72	65	278	83	70	68	76	62	69	71	72	69	76	70	190	70	74	72	74	74	74	75	82	79	79	75	74
ERX513891	4060	4077	4082	4094	4092	4082	4098	4081	4079	4080	4074	4081	4081	4073	4067	3172	6444	3124	2550	3092	3133	3139	3011	2513	3152	3113	3131	3006	3112	2807	2958	3128	3068	3000	3099	3111	3125	3083	3160	3156	3157	3154	3158	3160	3163	3166	3164	3162	3158
ERX513892	3847	3861	3867	3876	3874	3867	3881	3865	3862	3863	3859	3865	3866	3858	3854	2828	6231	2785	2289	2760	2794	2799	2690	2240	2818	2782	2788	2678	2775	2508	2633	2788	2737	2677	2765	2772	2788	2744	2817	2813	2815	2816	2818	2816	2824	2822	2821	2819	2815
ERX513893	4128	4145	4151	4163	4162	4152	4168	4151	4149	4149	4145	4151	4151	4142	4138	3222	6562	3174	2579	3133	3180	3188	3050	2542	3197	3160	3175	3039	3157	2839	2995	3176	3111	3037	3147	3160	3173	3128	3211	3204	3206	3205	3210	3212	3216	3218	3216	3213	3209
ERX513894	4115	4132	4137	4149	4148	4138	4154	4138	4135	4135	4131	4137	4138	4129	4124	3208	6535	3161	2570	3127	3168	3175	3036	2537	3187	3148	3163	3029	3148	2831	2987	3163	3099	3028	3132	3146	3160	3117	3198	3193	3195	3193	3195	3196	3202	3204	3202	3200	3196
ERX513895	3761	3768	3779	3788	3786	3780	3795	3773	3774	3769	3777	3778	3776	3766	3769	1267	6175	1252	1017	1236	1253	1253	1197	1012	1262	1244	1241	1199	1237	1118	1180	1242	1224	1197	1235	1232	1250	1230	1258	1255	1259	1253	1258	1257	1263	1262	1262	1260	1255
ERX513896	3770	3778	3787	3797	3795	3789	3803	3783	3785	3779	3788	3787	3785	3777	3778	1278	6188	1261	1026	1245	1263	1264	1204	1023	1271	1254	1251	1212	1248	1123	1190	1252	1233	1204	1245	1243	1259	1241	1270	1267	1270	1265	1269	1268	1276	1274	1275	1271	1268
ERX513897	3742	3751	3760	3769	3767	3762	3776	3755	3757	3751	3760	3759	3757	3749	3751	1255	6155	1239	1014	1226	1243	1242	1189	1008	1253	1234	1230	1193	1227	1113	1171	1230	1213	1189	1224	1220	1238	1217	1247	1245	1248	1244	1246	1245	1253	1251	1252	1249	1246
ERX513899	4126	4144	4144	4155	4155	4145	4161	4148	4145	4143	4141	4145	4146	4141	4134	3227	6547	3177	2609	3145	3191	3195	3065	2561	3202	3171	3185	3048	3163	2855	3005	3182	3120	3053	3157	3167	3182	3137	3216	3209	3211	3214	3215	3216	3223	3222	3222	3218	3215
ERX513900	4150	4167	4173	4183	4182	4174	4189	4171	4169	4170	4165	4171	4172	4163	4160	3246	6580	3196	2619	3160	3208	3216	3081	2571	3228	3188	3206	3075	3185	2869	3024	3200	3139	3076	3172	3187	3201	3153	3236	3230	3230	3233	3233	3235	3242	3241	3241	3237	3233
ERX718113	3739	3749	3761	3767	3766	3761	3773	3756	3755	3751	3759	3757	3757	3749	3742	211	6178	204	39	19	59	22	48	44	295	59	46	41	41	33	19	36	40	36	43	37	208	37	54	53	54	54	52	53	63	3	3	55	55
ERX718114	3737	3747	3759	3765	3764	3759	3771	3754	3753	3749	3757	3755	3755	3747	3740	211	6175	204	39	19	59	22	48	44	295	59	46	41	41	33	19	36	40	36	43	37	208	37	54	53	54	54	52	53	63	3	3	55	55
ERX718119	3728	3736	3750	3756	3755	3749	3762	3743	3742	3740	3746	3746	3746	3736	3729	201	6166	195	29	47	50	43	39	34	286	35	37	33	43	32	39	38	41	35	44	37	199	38	44	43	44	44	42	43	53	47	47	45	45
ERX718120	3735	3744	3756	3762	3761	3756	3768	3751	3750	3746	3754	3752	3752	3744	3738	207	6172	202	38	54	56	50	44	41	292	55	43	34	50	41	45	44	47	41	48	43	206	44	51	50	50	51	49	50	60	54	54	52	52
ERX718122	3733	3741	3755	3761	3760	3755	3767	3748	3747	3745	3751	3751	3751	3741	3734	206	6170	198	36	50	55	46	43	40	291	53	42	37	46	34	39	40	43	39	46	39	202	39	49	48	49	49	47	48	58	50	50	50	50
GCA_000018725	3737	3743	3758	3763	3762	3759	3770	3750	3749	3748	3753	3753	3754	3743	3737	218	6181	207	85	105	104	102	96	88	300	107	94	87	103	87	91	98	97	93	103	95	214	96	102	99	102	101	102	103	109	108	107	102	102
GCA_000157715	4038	4051	4060	4068	4064	4059	4073	4058	4054	4052	4053	4053	4057	4049	4045	3154	6464	3102	2507	3065	3116	3118	2983	2460	3123	3094	3109	2978	3090	2760	2922	3110	3034	2975	3080	3090	3105	3057	3141	3133	3138	3140	3143	3142	3148	3147	3149	3145	3140
GCA_000238175	3752	3757	3774	3779	3778	3775	3786	3765	3763	3764	3769	3769	3768	3756	3752	217	6185	210	75	103	103	100	95	85	302	106	94	92	101	87	92	98	97	92	101	95	212	95	100	98	99	99	101	102	107	106	106	101	100
GCA_000292025	3694	3698	3707	3704	3710	3706	3710	3702	3703	3702	3704	3701	3708	3698	3692	458	6080	450	364	446	449	450	428	366	460	448	445	425	446	390	419	445	439	423	449	441	449	437	450	448	451	450	452	454	457	457	458	452	450
GCA_000298635	3713	3718	3725	3734	3731	3725	3739	3723	3723	3720	3726	3721	3727	3717	3712	475	6080	468	376	466	467	468	447	382	476	467	462	443	464	409	432	463	457	441	467	459	466	455	467	464	467	467	470	470	473	476	476	469	467
GCA_000365605	3739	3743	3762	3766	3766	3762	3774	3752	3749	3752	3756	3756	3755	3743	3739	208	6174	200	150	190	190	188	182	154	290	192	183	176	189	155	177	185	184	177	189	182	204	180	189	187	189	188	190	191	196	195	195	190	189
GCA_000365625	3750	3757	3767	3775	3773	3770	3782	3762	3762	3759	3766	3765	3764	3755	3755	1262	6177	1238	1009	1227	1244	1243	1185	997	1251	1234	1230	1189	1229	1109	1172	1232	1216	1190	1226	1224	1239	1223	1251	1246	1250	1246	1250	1249	1256	1254	1256	1251	1249
GCA_000365645	3705	3710	3727	3732	3731	3727	3739	3718	3716	3717	3722	3722	3721	3710	3705	246	6141	238	188	230	235	230	221	190	113	236	227	215	231	200	214	228	226	217	230	224	243	222	233	230	233	232	234	235	240	239	239	234	233
GCA_000365665	3727	3735	3750	3756	3755	3750	3762	3742	3741	3740	3746	3746	3745	3735	3727	105	6157	103	151	196	196	191	181	158	286	196	189	181	190	164	176	188	186	180	189	186	104	184	192	190	192	191	194	195	199	197	198	193	193
GCA_000365685	3735	3740	3756	3761	3758	3757	3768	3749	3748	3746	3752	3751	3752	3742	3734	105	6169	103	152	197	197	193	182	158	286	197	190	182	191	165	176	189	187	181	190	186	104	184	193	191	193	192	195	196	200	198	199	194	194
GCA_000365725	3776	3783	3800	3803	3805	3801	3810	3794	3791	3790	3797	3793	3793	3785	3779	469	6215	462	373	453	458	460	442	375	471	458	454	435	455	395	424	453	448	435	456	451	461	446	462	457	462	460	463	463	469	467	466	462	462
GCA_000365765	4117	4135	4140	4148	4148	4140	4155	4139	4134	4135	4135	4138	4137	4130	4124	3233	6557	3185	2588	3141	3190	3200	3058	2547	3203	3172	3186	3050	3166	2835	3009	3187	3117	3048	3161	3168	3186	3140	3221	3211	3217	3216	3220	3219	3224	3224	3226	3222	3218
GCA_000365785	3724	3729	3745	3750	3749	3746	3757	3736	3735	3735	3739	3739	3741	3729	3722	198	6155	189	155	194	193	190	183	159	284	197	187	183	191	171	177	188	187	181	191	184	195	184	192	189	191	190	192	193	198	198	197	192	190
GCA_000365805	3730	3735	3752	3757	3756	3753	3764	3743	3741	3742	3747	3747	3746	3735	3728	107	6166	105	153	198	198	195	183	159	288	199	192	183	193	166	177	191	189	182	191	188	106	185	195	193	195	194	197	198	202	200	201	196	196
GCA_000365825	3734	3741	3756	3761	3760	3757	3768	3748	3747	3746	3751	3751	3752	3741	3733	106	6162	104	153	198	198	194	183	159	287	198	191	183	192	166	177	190	188	182	191	187	105	185	194	192	194	193	196	197	201	199	200	195	195
GCA_000366105	4124	4139	4146	4155	4155	4146	4160	4143	4139	4142	4139	4145	4143	4134	4128	3245	6580	3197	2588	3150	3203	3214	3067	2553	3218	3184	3200	3050	3178	2845	3011	3198	3126	3056	3170	3180	3199	3151	3234	3225	3229	3226	3231	3229	3236	3235	3236	3234	3230
GCA_000366125	3734	3739	3756	3761	3761	3757	3768	3748	3745	3746	3752	3751	3750	3739	3734	104	6162	102	156	196	196	191	184	157	284	197	188	181	191	167	173	187	186	179	190	185	103	182	192	190	192	192	194	195	199	198	198	193	193
GCA_000366145	3741	3749	3763	3768	3767	3764	3775	3755	3755	3754	3760	3758	3759	3748	3743	114	6171	112	158	204	203	202	188	161	295	206	199	191	197	175	180	198	195	186	196	193	112	192	202	200	202	202	204	205	209	208	206	203	202
GCA_000366165	3741	3748	3762	3767	3766	3763	3774	3755	3754	3752	3758	3756	3758	3748	3742	114	6178	112	162	204	204	201	191	164	294	205	199	189	200	177	181	197	197	188	197	194	113	192	202	200	202	201	204	205	209	208	208	203	203
GCA_000366185	3731	3737	3752	3757	3756	3753	3764	3744	3743	3742	3747	3747	3748	3737	3729	105	6166	103	152	197	197	193	182	158	286	197	190	182	191	165	176	189	187	181	190	186	104	184	193	191	193	192	195	196	200	198	199	194	194
GCA_000366285	3720	3728	3740	3746	3747	3743	3755	3734	3734	3733	3739	3737	3738	3727	3724	1224	6152	1197	968	1181	1200	1199	1151	967	1208	1196	1189	1143	1188	1072	1125	1194	1167	1146	1190	1181	1196	1183	1209	1204	1205	1202	1203	1203	1210	1209	1209	1207	1203
GCA_000366305	3728	3733	3750	3755	3754	3751	3762	3741	3739	3740	3745	3745	3744	3733	3728	88	6158	86	151	191	191	187	178	152	280	191	183	175	186	163	172	183	182	176	184	181	88	180	187	185	187	186	188	189	192	193	193	188	187
GCA_000366325	4077	4088	4091	4102	4101	4096	4110	4093	4091	4086	4093	4092	4092	4085	4080	3176	6507	3126	2514	3083	3134	3139	3008	2491	3145	3115	3129	2993	3106	2790	2945	3128	3054	2995	3102	3106	3133	3079	3159	3150	3155	3152	3158	3158	3160	3163	3162	3159	3156
GCA_000366345	3766	3774	3784	3792	3789	3786	3798	3777	3779	3774	3781	3781	3778	3772	3772	1287	6206	1266	1022	1251	1267	1268	1207	1028	1277	1260	1256	1212	1252	1122	1191	1257	1236	1209	1252	1248	1264	1248	1273	1269	1275	1264	1267	1265	1274	1271	1272	1270	1267
GCA_000366365	3713	3718	3733	3738	3737	3734	3745	3724	3724	3724	3728	3727	3729	3717	3712	182	6147	175	146	177	179	177	167	142	269	180	172	164	174	155	159	173	172	163	174	168	179	167	177	175	176	175	177	178	183	183	182	177	176
GCA_000366385	3669	3681	3689	3696	3695	3693	3703	3686	3684	3684	3688	3687	3687	3679	3678	1174	6112	1157	926	1144	1160	1156	1103	924	1167	1150	1149	1106	1147	1019	1084	1151	1128	1102	1145	1143	1158	1138	1168	1162	1167	1162	1165	1166	1172	1169	1171	1167	1165
GCA_000366405	3704	3710	3725	3730	3728	3726	3737	3717	3716	3715	3719	3720	3721	3710	3704	253	6144	245	201	244	249	246	236	204	166	249	241	232	244	211	231	241	240	226	244	239	252	235	246	244	246	245	247	248	253	252	252	247	246
GCA_000366425	3776	3781	3795	3800	3800	3797	3809	3789	3788	3788	3792	3790	3793	3782	3778	477	6220	468	376	467	464	467	449	376	475	465	460	440	460	403	432	461	456	438	464	457	469	455	464	461	464	464	471	471	472	475	475	466	465
GCA_000366445	3732	3737	3753	3758	3757	3754	3765	3745	3742	3743	3748	3748	3748	3737	3731	198	6167	191	157	195	197	193	187	161	286	197	189	184	192	170	180	188	189	183	195	186	197	183	193	191	193	192	194	195	200	199	199	194	193
GCA_000366465	3723	3729	3745	3750	3749	3746	3757	3737	3736	3735	3740	3740	3741	3730	3724	200	6166	186	146	182	183	181	173	152	286	185	177	171	180	157	169	176	177	172	182	174	189	173	181	179	181	180	182	183	188	187	187	182	181
GCA_000366485	3721	3728	3743	3748	3748	3744	3755	3737	3734	3733	3741	3738	3737	3728	3723	93	6154	90	147	185	185	181	174	149	273	186	178	171	180	158	166	177	176	169	179	175	94	173	181	179	181	181	183	184	188	187	187	182	182
GCA_000366505	3734	3740	3753	3758	3756	3753	3764	3746	3746	3744	3749	3747	3751	3739	3734	103	6167	101	152	193	194	191	181	153	284	195	188	181	189	165	173	187	186	176	185	184	103	183	191	189	191	191	193	194	198	197	197	192	192
GCA_000366525	3742	3748	3763	3768	3768	3764	3775	3756	3754	3753	3759	3758	3759	3748	3741	116	6176	113	161	205	206	204	195	162	296	208	200	192	202	180	188	199	198	191	201	197	116	195	204	202	204	204	206	205	211	210	210	205	204
GCA_000366545	3749	3754	3771	3776	3776	3772	3783	3763	3760	3761	3767	3766	3765	3754	3749	116	6182	113	164	206	207	203	195	164	296	208	199	191	202	177	188	198	196	189	201	198	117	196	204	202	204	203	205	206	210	208	209	204	204
GCA_000366565	3746	3752	3767	3772	3772	3768	3779	3760	3758	3757	3763	3762	3763	3752	3745	116	6175	113	160	208	208	204	195	159	296	209	200	193	203	176	187	200	198	192	202	198	117	196	204	202	204	203	206	207	211	210	210	204	203
GCA_000366605	3784	3789	3803	3799	3808	3804	3808	3795	3796	3796	3798	3798	3802	3791	3783	483	6225	476	380	471	473	474	457	388	482	473	469	447	467	413	439	468	464	454	473	467	476	461	473	470	474	473	476	477	482	480	480	476	475
GCA_000366645	3735	3741	3756	3761	3760	3757	3768	3748	3747	3746	3751	3751	3752	3741	3733	105	6165	103	152	197	197	193	182	158	286	197	190	182	191	165	176	189	187	181	190	186	104	184	193	191	193	192	195	196	200	198	199	194	194
GCA_000366665	3732	3738	3754	3759	3758	3755	3766	3745	3744	3744	3749	3749	3749	3738	3730	106	6168	104	153	198	198	194	183	159	287	198	191	183	192	166	177	190	188	182	191	187	105	185	194	192	194	193	196	197	201	199	200	195	195
GCA_000366685	3733	3739	3755	3760	3759	3755	3767	3746	3745	3745	3749	3749	3751	3739	3731	106	6164	104	153	198	198	194	183	159	287	198	191	183	192	165	177	190	188	182	191	187	105	185	194	192	194	193	196	197	201	199	200	195	195
GCA_000366705	3732	3738	3753	3758	3757	3754	3765	3745	3744	3743	3748	3748	3749	3738	3730	105	6169	103	152	197	197	193	182	158	286	197	190	182	191	164	176	189	187	181	190	186	104	184	193	191	193	192	195	196	200	198	199	194	194
GCA_000366725	3733	3740	3755	3760	3759	3756	3767	3747	3746	3745	3750	3750	3751	3740	3732	105	6161	103	152	197	197	193	182	158	286	197	190	182	191	165	176	189	187	181	190	186	104	184	193	191	193	192	195	196	200	198	199	194	194
GCA_000366745	3728	3734	3750	3755	3754	3751	3762	3742	3740	3740	3745	3745	3745	3734	3727	105	6159	103	152	197	196	193	182	158	286	197	190	182	191	164	176	189	187	181	190	186	104	184	193	191	193	192	195	196	200	198	199	194	194
GCA_000366765	3730	3737	3752	3757	3756	3753	3764	3744	3743	3742	3747	3747	3748	3737	3729	105	6161	103	152	197	197	193	182	158	286	197	190	182	191	165	176	189	187	181	190	186	104	184	193	191	193	192	195	196	200	198	199	194	194
GCA_000366785	3733	3739	3754	3759	3758	3755	3766	3746	3745	3744	3749	3749	3750	3739	3731	105	6168	103	152	197	197	193	182	158	286	197	190	182	191	165	176	189	187	181	190	186	104	184	193	191	193	192	195	196	200	198	199	194	194
GCA_000366805	3727	3734	3749	3754	3753	3750	3761	3741	3740	3739	3744	3744	3745	3734	3726	104	6156	102	151	196	196	192	181	157	285	196	189	181	190	164	176	188	186	180	189	186	104	184	192	190	192	191	194	195	199	197	198	193	193
GCA_000399725	3722	3729	3744	3749	3748	3745	3756	3737	3735	3734	3741	3739	3738	3729	3723	104	6163	102	152	196	196	192	181	157	285	196	189	181	190	163	175	188	187	180	189	185	103	183	192	190	192	191	194	195	199	197	198	193	193
GCA_000413495	3726	3735	3747	3752	3751	3749	3759	3741	3741	3737	3744	3742	3744	3735	3727	92	6160	56	153	194	195	190	181	157	283	195	187	178	190	164	176	186	184	178	188	184	60	183	190	188	190	189	191	192	197	196	196	191	189
GCA_000413535	3724	3730	3745	3750	3749	3745	3757	3737	3736	3735	3740	3740	3741	3730	3724	275	6161	268	216	264	270	268	256	220	82	272	263	249	266	230	249	263	262	253	266	260	273	256	268	266	268	267	269	270	275	274	274	269	268
GCA_000413555	3730	3735	3752	3757	3756	3752	3764	3743	3740	3742	3747	3747	3746	3735	3730	276	6168	269	219	267	272	269	257	220	83	273	264	253	265	234	250	264	262	254	268	261	274	258	269	267	269	268	270	271	276	275	275	270	269
GCA_000413575	3723	3730	3743	3748	3747	3744	3754	3737	3736	3734	3741	3738	3738	3729	3724	189	6158	182	151	185	187	185	175	158	276	187	180	172	181	159	165	180	178	172	184	176	185	174	184	182	184	183	185	186	191	190	190	185	184
GCA_000413635	3736	3742	3759	3764	3763	3760	3771	3750	3749	3749	3754	3754	3754	3743	3737	210	6170	200	153	191	191	192	182	154	296	194	187	178	189	163	174	184	186	181	191	183	203	183	191	189	191	190	192	193	198	197	197	192	190
GCA_000413655	3722	3729	3745	3750	3749	3746	3757	3737	3735	3735	3741	3740	3738	3729	3724	195	6160	190	63	79	81	80	74	63	280	85	73	69	78	66	73	75	74	72	81	73	194	73	78	75	78	77	77	79	85	84	82	78	78
GCA_000413675	3733	3734	3755	3758	3758	3755	3767	3746	3743	3745	3749	3746	3749	3735	3733	279	6170	272	214	270	275	272	259	224	87	276	267	254	265	237	255	267	266	257	271	264	277	261	272	270	272	271	273	274	279	278	278	273	272
GCA_000413715	3758	3766	3781	3786	3785	3782	3793	3773	3772	3771	3776	3776	3777	3766	3760	228	6190	219	160	206	211	209	194	166	308	210	205	190	206	171	189	203	200	193	206	201	222	199	209	206	209	208	208	211	215	215	215	210	208
GCA_000413735	3721	3727	3743	3748	3747	3744	3754	3735	3733	3733	3739	3738	3736	3727	3721	186	6153	179	149	182	185	182	173	155	273	184	177	170	179	157	164	177	177	170	182	174	184	172	181	179	181	180	182	183	188	187	187	182	181
GCA_000413755	3743	3749	3764	3769	3768	3765	3776	3756	3755	3753	3759	3759	3760	3749	3743	102	6179	52	162	205	204	201	193	164	294	205	197	190	200	177	185	197	196	190	199	195	55	194	200	199	201	200	202	203	208	207	207	202	201
GCA_000413775	3733	3739	3754	3759	3758	3755	3766	3746	3745	3744	3749	3749	3750	3739	3733	92	6165	42	153	195	194	191	182	156	283	195	187	180	188	168	175	187	186	178	187	185	43	184	190	189	191	190	192	193	198	197	197	192	191
GCA_000413815	3731	3736	3753	3758	3757	3754	3765	3744	3742	3743	3748	3748	3747	3736	3731	91	6163	87	148	192	194	189	179	147	283	194	185	179	189	161	173	185	183	176	187	181	90	182	190	188	190	189	191	192	196	196	196	191	190
GCA_000478665	3725	3731	3747	3752	3751	3748	3759	3739	3737	3737	3742	3742	3741	3731	3726	201	6160	196	67	85	86	86	78	67	287	91	79	73	84	69	78	81	80	76	86	79	200	77	84	81	84	83	83	85	91	90	88	84	83
GCA_000479955	3728	3736	3749	3755	3754	3748	3761	3742	3741	3739	3745	3745	3745	3735	3729	281	6167	274	220	271	276	274	261	224	88	276	268	254	271	238	256	269	267	259	272	265	279	263	274	272	274	273	275	276	281	280	280	275	274
GCA_000479995	3736	3742	3757	3762	3762	3758	3769	3750	3748	3747	3753	3752	3753	3742	3736	107	6170	104	157	199	198	195	187	159	287	200	192	183	194	165	179	191	188	181	193	189	108	187	194	193	195	194	197	198	202	201	201	196	196
GCA_000480115	3809	3816	3826	3835	3832	3829	3841	3821	3821	3817	3824	3824	3822	3813	3813	1320	6248	1302	1054	1288	1305	1304	1242	1047	1314	1296	1293	1243	1290	1149	1221	1295	1275	1242	1288	1285	1302	1280	1312	1307	1312	1304	1308	1306	1315	1311	1313	1310	1308
GCA_000480175	3763	3769	3785	3790	3790	3787	3797	3778	3777	3776	3781	3779	3781	3770	3765	455	6201	447	360	439	445	446	427	365	458	444	441	420	441	380	411	439	436	421	442	439	448	434	448	443	448	446	449	449	455	453	452	448	448
GCA_000740135	3714	3719	3735	3741	3739	3737	3748	3727	3725	3725	3729	3730	3730	3719	3714	264	6147	254	209	254	261	258	249	214	177	259	253	242	254	227	239	251	252	239	253	249	261	245	256	255	256	253	255	256	261	260	260	255	254
GCA_000740195	3718	3727	3736	3743	3741	3738	3749	3730	3731	3729	3734	3732	3735	3724	3720	1213	6152	1196	969	1180	1201	1198	1149	958	1205	1194	1188	1143	1186	1071	1123	1193	1166	1144	1189	1180	1195	1181	1207	1202	1203	1201	1202	1202	1209	1208	1207	1206	1202
GCA_000740215	3730	3736	3750	3756	3755	3752	3763	3744	3745	3745	3746	3746	3746	3735	3732	1224	6156	1208	973	1189	1210	1209	1154	964	1220	1204	1199	1155	1200	1073	1134	1203	1177	1155	1196	1191	1206	1189	1218	1213	1215	1211	1212	1212	1219	1218	1218	1216	1212
GCA_000740295	3711	3719	3729	3736	3735	3731	3743	3723	3724	3723	3728	3725	3729	3717	3714	1205	6145	1187	962	1170	1192	1189	1138	948	1197	1184	1179	1134	1178	1063	1114	1184	1157	1137	1180	1171	1186	1171	1199	1194	1195	1191	1193	1192	1199	1199	1199	1197	1193
GCA_000740375	3711	3719	3732	3737	3736	3733	3744	3726	3724	3722	3729	3727	3728	3719	3713	178	6145	171	145	176	175	174	163	146	266	178	168	163	171	148	159	169	168	160	172	164	176	164	173	171	173	172	174	175	180	179	179	174	173
GCA_000740945	3709	3719	3730	3736	3737	3732	3745	3724	3724	3723	3728	3727	3728	3716	3713	1208	6149	1189	959	1172	1192	1190	1140	948	1199	1186	1180	1135	1179	1064	1114	1186	1159	1137	1182	1172	1187	1172	1201	1196	1197	1194	1195	1195	1202	1199	1199	1198	1195
GCA_000742275	3713	3719	3735	3741	3739	3734	3747	3726	3724	3725	3729	3730	3729	3718	3713	270	6141	260	207	258	263	260	253	215	182	262	256	243	255	227	239	255	255	241	257	252	265	248	263	259	262	261	263	265	270	269	269	262	263
GCA_001043295	3774	3779	3792	3799	3798	3796	3808	3784	3785	3784	3788	3789	3789	3776	3777	1285	6212	1266	1030	1253	1267	1269	1210	1023	1277	1258	1257	1214	1253	1131	1193	1258	1240	1208	1252	1249	1265	1246	1276	1272	1275	1268	1272	1270	1278	1275	1278	1274	1272
GCA_001296965	3877	3881	3895	3902	3901	3897	3909	3888	3889	3888	3892	3890	3894	3882	3877	568	6304	554	439	542	554	556	524	447	568	550	551	519	546	465	513	550	542	519	549	545	552	537	558	553	557	552	556	558	561	560	560	557	554
GCA_001401915	3720	3729	3740	3748	3747	3743	3756	3733	3733	3735	3736	3737	3738	3724	3726	1215	6146	1200	970	1187	1200	1200	1148	960	1208	1193	1189	1149	1187	1065	1125	1191	1173	1149	1190	1185	1199	1183	1205	1199	1205	1201	1203	1205	1210	1208	1209	1207	1205
GCA_001401925	3794	3799	3812	3819	3817	3815	3826	3806	3806	3804	3810	3809	3808	3797	3799	1293	6239	1276	1046	1265	1280	1280	1219	1033	1288	1271	1266	1223	1265	1142	1206	1269	1249	1221	1264	1261	1276	1259	1287	1280	1287	1284	1286	1285	1293	1290	1291	1289	1286
GCA_001401935	3782	3786	3800	3807	3805	3801	3815	3791	3792	3791	3796	3796	3796	3783	3786	1296	6225	1279	1034	1263	1279	1281	1218	1036	1286	1271	1269	1225	1264	1130	1206	1270	1251	1219	1263	1261	1278	1257	1285	1281	1287	1279	1283	1281	1290	1287	1287	1287	1282
GCA_001401945	3783	3789	3801	3809	3807	3805	3816	3793	3795	3793	3797	3799	3798	3786	3788	1297	6225	1281	1031	1262	1279	1281	1216	1032	1290	1273	1269	1224	1264	1134	1202	1270	1248	1219	1263	1261	1276	1258	1286	1282	1288	1279	1282	1280	1289	1286	1287	1285	1281
GCA_001401995	3775	3782	3799	3804	3804	3800	3811	3793	3790	3789	3796	3792	3792	3784	3778	469	6209	462	373	453	458	460	442	375	471	458	454	435	455	394	424	453	449	435	456	452	462	447	462	457	462	460	463	463	469	467	466	462	461
GCA_001402005	3718	3727	3738	3746	3745	3741	3754	3731	3731	3733	3734	3735	3736	3722	3724	1214	6141	1200	972	1186	1200	1200	1146	960	1207	1193	1189	1149	1187	1066	1125	1191	1172	1148	1189	1185	1199	1182	1207	1201	1206	1202	1205	1207	1212	1209	1211	1208	1207
GCA_001402025	3774	3782	3797	3803	3802	3798	3810	3792	3790	3787	3794	3790	3792	3784	3777	468	6211	461	372	452	457	459	441	374	471	457	453	434	454	393	423	452	448	434	455	451	461	446	461	456	461	459	462	462	468	466	465	461	460
GCA_001402055	3777	3787	3798	3805	3802	3800	3812	3791	3793	3789	3796	3794	3793	3785	3786	1292	6220	1271	1027	1252	1273	1274	1214	1020	1282	1264	1263	1219	1257	1123	1197	1262	1241	1214	1257	1254	1269	1252	1281	1277	1283	1271	1274	1278	1282	1279	1283	1277	1274
GCA_001402075	3790	3795	3808	3815	3812	3810	3822	3799	3801	3799	3804	3804	3803	3793	3794	1302	6236	1283	1033	1268	1286	1285	1221	1035	1293	1276	1274	1228	1268	1134	1204	1274	1251	1223	1269	1265	1281	1263	1292	1288	1293	1286	1289	1287	1296	1293	1294	1292	1289
GCA_001402095	3779	3782	3797	3805	3800	3798	3812	3787	3788	3787	3792	3793	3793	3781	3783	1294	6225	1277	1034	1262	1277	1279	1220	1033	1284	1269	1267	1220	1262	1133	1201	1268	1247	1220	1261	1259	1276	1255	1283	1279	1285	1275	1279	1277	1286	1282	1283	1282	1277
GCA_001402105	3777	3783	3799	3805	3804	3800	3812	3793	3791	3790	3797	3793	3793	3784	3780	469	6212	458	369	453	456	459	439	373	469	456	454	431	454	389	420	452	448	432	455	450	459	446	462	457	462	460	463	463	468	467	466	462	461
GCA_001856185	3756	3765	3772	3780	3777	3775	3787	3768	3770	3765	3772	3769	3771	3760	3763	1269	6192	1252	1018	1236	1252	1253	1193	1010	1260	1244	1239	1198	1238	1114	1178	1242	1224	1195	1236	1234	1251	1231	1261	1257	1261	1256	1260	1258	1267	1263	1265	1262	1259
GCA_001856195	3758	3767	3776	3783	3781	3780	3792	3770	3771	3768	3775	3774	3773	3763	3765	1269	6198	1252	1014	1234	1252	1254	1192	1007	1261	1244	1241	1198	1238	1113	1175	1242	1224	1196	1237	1234	1250	1231	1261	1257	1261	1257	1261	1259	1268	1264	1266	1263	1260
GCA_001856205	3752	3761	3768	3775	3773	3771	3783	3764	3765	3761	3768	3765	3767	3757	3759	1267	6193	1250	1014	1233	1252	1252	1191	1005	1258	1242	1239	1196	1237	1111	1173	1241	1223	1193	1236	1233	1249	1228	1259	1255	1259	1255	1259	1257	1266	1262	1264	1261	1258
GCA_001856215	3769	3774	3784	3792	3790	3786	3800	3779	3780	3775	3783	3781	3782	3772	3773	1283	6212	1265	1031	1248	1265	1267	1205	1017	1275	1257	1254	1212	1251	1125	1187	1257	1233	1208	1250	1247	1263	1242	1275	1271	1275	1271	1275	1273	1282	1278	1280	1277	1274
GCA_001856265	3768	3774	3782	3789	3788	3785	3798	3777	3778	3774	3782	3780	3781	3769	3772	1280	6207	1263	1027	1246	1265	1265	1205	1014	1271	1256	1252	1210	1250	1126	1188	1254	1236	1208	1249	1246	1262	1243	1272	1268	1272	1268	1272	1270	1279	1275	1277	1274	1271
GCA_001856305	3764	3773	3781	3789	3786	3783	3796	3776	3776	3771	3780	3778	3778	3769	3771	1278	6210	1259	1021	1244	1259	1262	1197	1014	1267	1252	1249	1204	1247	1119	1185	1252	1231	1203	1246	1242	1257	1239	1270	1266	1270	1265	1270	1268	1277	1272	1274	1272	1268
GCA_001856345	3765	3769	3778	3786	3783	3779	3793	3774	3775	3770	3778	3774	3778	3765	3769	1284	6204	1266	1034	1249	1265	1268	1206	1019	1275	1257	1256	1213	1252	1125	1189	1258	1234	1209	1251	1248	1264	1243	1276	1272	1276	1271	1276	1274	1283	1278	1280	1278	1274
GCA_001940595	3610	3617	3624	3632	3629	3622	3636	3622	3622	3618	3625	3621	3625	3616	3611	278	5946	274	222	266	275	273	260	223	81	277	268	254	271	235	253	267	265	253	271	264	278	262	273	271	273	272	274	273	279	279	279	274	272
GCA_002262975	3791	3795	3809	3816	3813	3809	3825	3799	3801	3802	3805	3802	3807	3791	3792	1311	6206	1294	1049	1276	1288	1291	1231	1046	1304	1281	1284	1237	1276	1153	1213	1280	1261	1228	1274	1272	1286	1264	1302	1298	1303	1293	1299	1297	1307	1302	1304	1301	1298
GCA_002262995	3780	3785	3797	3803	3802	3799	3812	3789	3790	3788	3792	3792	3794	3781	3782	1298	6214	1282	1041	1266	1279	1283	1220	1032	1291	1273	1271	1224	1265	1140	1201	1272	1252	1217	1266	1260	1276	1253	1289	1285	1290	1284	1288	1286	1295	1291	1293	1290	1288
GCA_002895145	3735	3741	3756	3761	3760	3757	3768	3748	3747	3746	3751	3751	3752	3741	3735	96	6167	93	157	196	198	194	187	158	286	198	190	184	193	171	174	190	187	184	192	188	96	185	194	192	194	193	195	196	201	200	200	195	194
GCA_003194755	3725	3734	3744	3750	3747	3744	3755	3739	3740	3735	3742	3738	3742	3732	3726	207	6151	200	160	205	205	202	194	169	295	206	197	193	201	177	188	196	197	191	203	194	206	194	201	200	201	201	203	201	209	208	208	203	201
GCA_003194765	3714	3723	3733	3739	3736	3733	3744	3728	3729	3724	3731	3727	3731	3721	3715	207	6133	200	158	204	204	201	193	167	294	205	196	192	200	174	187	195	196	190	202	193	206	193	201	199	201	200	202	197	208	207	207	202	200
GCA_003194795	3714	3723	3733	3739	3736	3733	3744	3728	3729	3724	3731	3727	3731	3721	3715	207	6134	200	159	204	204	201	194	169	294	205	196	192	200	175	187	195	196	190	202	193	206	193	201	199	201	200	202	198	208	207	207	202	200
GCA_003194805	3723	3732	3742	3748	3745	3742	3753	3737	3738	3733	3740	3736	3740	3730	3724	201	6154	194	159	199	199	196	189	166	289	200	191	187	195	175	182	190	191	185	197	188	200	188	196	194	196	195	197	198	203	202	202	197	195
GCA_003244395	3744	3749	3763	3768	3766	3762	3774	3755	3755	3754	3758	3756	3761	3748	3743	211	6178	201	74	96	96	93	87	76	294	98	87	83	95	78	83	90	88	83	94	87	206	89	94	92	94	93	95	96	101	100	100	95	94
GCA_003290345	3744	3750	3763	3768	3766	3763	3774	3756	3756	3754	3759	3757	3761	3749	3744	215	6181	206	74	101	98	97	92	80	298	101	91	87	99	82	88	94	93	85	98	91	211	93	98	96	98	97	99	100	105	104	104	99	98
GCA_003675365	3780	3785	3798	3805	3803	3801	3813	3789	3790	3789	3793	3794	3794	3782	3782	1291	6217	1274	1035	1259	1273	1275	1216	1030	1283	1265	1263	1221	1260	1137	1198	1264	1245	1214	1259	1255	1271	1250	1282	1278	1283	1276	1280	1278	1287	1283	1286	1282	1280
GCA_003965935	3747	3757	3764	3771	3770	3766	3779	3760	3763	3757	3765	3761	3763	3753	3755	1276	6182	1255	1014	1239	1253	1259	1191	1017	1262	1245	1246	1196	1240	1111	1178	1246	1227	1192	1241	1237	1251	1234	1268	1262	1268	1264	1267	1265	1275	1271	1273	1270	1267
GCA_003965945	3757	3767	3774	3781	3780	3776	3789	3770	3773	3767	3775	3771	3773	3763	3765	1278	6193	1260	1018	1243	1257	1263	1195	1020	1267	1249	1249	1200	1244	1115	1182	1250	1230	1196	1245	1241	1256	1238	1270	1266	1270	1266	1269	1267	1277	1273	1275	1272	1269
GCA_003984745	3749	3756	3763	3770	3768	3763	3777	3758	3761	3754	3763	3759	3762	3752	3753	1273	6183	1255	1013	1238	1253	1258	1190	1015	1262	1244	1244	1195	1239	1111	1177	1245	1225	1191	1240	1236	1251	1233	1265	1261	1265	1261	1264	1262	1272	1268	1270	1267	1264
GCA_003984755	3734	3741	3748	3755	3754	3749	3763	3744	3746	3740	3749	3745	3748	3737	3739	1271	6162	1253	1008	1238	1251	1257	1191	1011	1261	1245	1245	1196	1237	1113	1178	1243	1224	1191	1238	1236	1251	1232	1263	1259	1263	1259	1263	1261	1270	1266	1268	1265	1262
GCA_003994025	3767	3775	3785	3792	3791	3789	3801	3779	3780	3777	3784	3782	3782	3773	3773	1292	6194	1276	1038	1261	1274	1275	1215	1032	1285	1266	1265	1220	1259	1139	1198	1265	1246	1214	1260	1255	1272	1250	1283	1279	1284	1278	1282	1280	1289	1285	1287	1284	1281
GCA_003994075	3768	3776	3786	3794	3793	3789	3802	3781	3782	3778	3786	3784	3783	3774	3775	1285	6196	1266	1030	1253	1265	1266	1209	1028	1274	1258	1255	1211	1251	1129	1190	1256	1238	1207	1252	1247	1263	1245	1273	1269	1274	1268	1272	1270	1279	1275	1277	1274	1271
GCA_003994155	3773	3781	3791	3799	3798	3794	3807	3786	3787	3783	3790	3789	3788	3778	3779	1287	6198	1271	1031	1257	1270	1271	1211	1027	1278	1260	1259	1216	1256	1131	1197	1260	1243	1207	1255	1251	1266	1248	1278	1274	1279	1272	1276	1275	1283	1280	1281	1279	1276
GCA_003994435	3746	3748	3767	3775	3772	3765	3779	3759	3758	3758	3763	3761	3764	3752	3743	220	6173	209	177	217	217	213	207	183	306	218	210	204	212	193	200	209	208	204	214	206	216	206	216	212	213	214	216	216	221	221	221	216	214
GCA_004137275	3754	3759	3775	3781	3779	3775	3787	3765	3765	3766	3769	3768	3771	3758	3751	226	6194	217	181	221	222	220	212	188	312	223	215	209	217	198	204	214	215	207	220	210	224	210	220	218	219	219	221	221	226	227	226	220	219
GCA_008761575	3722	3728	3742	3747	3745	3741	3753	3734	3734	3733	3737	3735	3739	3727	3722	199	6158	194	65	84	84	84	77	66	284	88	77	73	82	68	77	79	78	75	85	77	198	77	82	79	82	81	81	81	89	88	86	82	82
GCA_009728185	3755	3760	3768	3776	3774	3769	3782	3764	3767	3760	3769	3765	3768	3757	3760	1280	6189	1261	1020	1246	1261	1264	1200	1017	1270	1254	1252	1203	1246	1118	1184	1253	1231	1199	1246	1243	1260	1240	1272	1268	1272	1268	1272	1270	1279	1274	1276	1274	1271
GCA_009733195	3725	3736	3742	3751	3747	3744	3757	3738	3741	3735	3744	3740	3741	3732	3735	1256	6168	1238	1004	1221	1238	1241	1182	1001	1247	1230	1228	1185	1223	1105	1166	1230	1213	1182	1222	1221	1237	1219	1245	1242	1245	1243	1248	1245	1253	1251	1253	1248	1245
GCA_009733215	3742	3747	3755	3763	3760	3755	3768	3750	3753	3746	3755	3751	3754	3744	3745	1273	6170	1253	1013	1240	1254	1257	1193	1010	1262	1246	1245	1197	1240	1116	1178	1246	1225	1190	1239	1236	1253	1232	1262	1259	1262	1260	1265	1263	1270	1267	1269	1265	1262
GCA_009733335	3726	3733	3740	3748	3745	3740	3754	3735	3738	3731	3739	3736	3739	3728	3730	1263	6149	1246	1012	1231	1246	1249	1188	1008	1256	1241	1236	1191	1232	1105	1172	1239	1219	1186	1233	1230	1247	1228	1251	1248	1251	1249	1254	1252	1259	1257	1259	1254	1251
GCA_009733375	3760	3769	3776	3784	3781	3777	3790	3772	3774	3768	3776	3772	3774	3766	3766	1286	6186	1269	1024	1254	1270	1273	1208	1024	1277	1262	1260	1212	1256	1128	1193	1261	1241	1207	1254	1252	1267	1249	1278	1274	1278	1274	1278	1276	1285	1281	1283	1280	1277
GCA_009733465	3685	3698	3702	3710	3708	3702	3715	3701	3700	3697	3704	3700	3701	3693	3693	1200	6113	1185	957	1169	1182	1186	1130	952	1193	1178	1175	1134	1174	1045	1111	1175	1158	1126	1174	1169	1184	1167	1194	1189	1193	1188	1193	1191	1199	1195	1196	1193	1191
GCA_009733495	3697	3708	3713	3722	3720	3713	3727	3712	3712	3707	3715	3711	3713	3701	3705	1219	6118	1205	966	1187	1205	1207	1150	962	1214	1200	1196	1154	1194	1070	1130	1200	1177	1150	1194	1188	1205	1187	1212	1208	1212	1209	1212	1210	1219	1215	1216	1213	1211
GCA_009789215	3713	3724	3730	3737	3735	3731	3744	3727	3727	3723	3730	3726	3730	3718	3721	1235	6144	1221	989	1202	1216	1222	1167	972	1225	1214	1211	1166	1211	1081	1149	1212	1193	1164	1209	1207	1220	1202	1224	1219	1222	1221	1227	1228	1230	1231	1231	1225	1223
GCA_009789365	3804	3812	3822	3831	3829	3824	3838	3819	3818	3813	3822	3821	3819	3809	3811	1314	6238	1297	1048	1279	1299	1298	1237	1037	1306	1287	1287	1237	1284	1154	1213	1288	1268	1236	1281	1278	1295	1274	1307	1302	1306	1301	1306	1304	1313	1308	1310	1308	1304
GCA_011801185	3727	3734	3749	3754	3753	3750	3761	3742	3740	3739	3745	3744	3743	3734	3729	197	6167	192	65	83	84	82	77	64	283	87	76	73	81	69	75	78	77	74	83	76	196	77	80	78	80	79	81	82	87	86	86	81	80
GCA_013425785	3710	3717	3728	3734	3733	3728	3740	3723	3722	3718	3726	3723	3725	3716	3709	201	6128	192	159	197	198	195	184	166	284	199	189	184	193	171	181	189	189	184	195	186	199	185	196	193	194	194	196	197	202	201	201	197	194
GCA_016126105	3758	3764	3774	3782	3778	3776	3788	3768	3769	3768	3772	3771	3773	3761	3763	1275	6189	1258	1022	1240	1261	1257	1198	1017	1265	1250	1247	1201	1242	1121	1179	1247	1224	1195	1239	1238	1255	1234	1269	1264	1268	1264	1268	1266	1275	1269	1271	1270	1267
GCA_016126115	3754	3763	3770	3779	3776	3774	3786	3767	3768	3764	3771	3769	3769	3760	3762	1276	6187	1259	1022	1239	1261	1256	1198	1019	1265	1250	1247	1201	1242	1121	1178	1247	1224	1195	1239	1238	1256	1234	1266	1262	1265	1263	1268	1266	1273	1268	1270	1268	1265
GCA_016126195	3750	3758	3767	3774	3772	3770	3781	3761	3765	3760	3766	3763	3766	3754	3756	1278	6181	1258	1021	1247	1261	1264	1197	1017	1267	1252	1250	1203	1247	1121	1183	1253	1231	1197	1244	1242	1259	1236	1269	1266	1270	1266	1270	1268	1277	1273	1275	1272	1269
GCA_016126205	3756	3763	3772	3779	3777	3775	3787	3767	3770	3765	3771	3768	3771	3759	3762	1275	6189	1256	1014	1243	1257	1259	1197	1011	1265	1249	1247	1200	1242	1117	1180	1248	1229	1196	1242	1238	1255	1235	1267	1263	1267	1263	1267	1265	1274	1269	1271	1269	1266
GCA_016126215	3745	3754	3762	3770	3767	3765	3777	3758	3759	3754	3761	3759	3760	3750	3752	1261	6181	1244	1012	1226	1245	1245	1185	1004	1252	1237	1233	1191	1230	1109	1170	1235	1216	1187	1229	1226	1243	1224	1253	1249	1253	1248	1252	1250	1259	1254	1256	1254	1251
GCA_016126245	3750	3757	3765	3774	3770	3768	3780	3762	3764	3758	3766	3763	3764	3754	3757	1267	6181	1251	1009	1233	1251	1251	1190	1009	1257	1242	1240	1192	1234	1110	1173	1241	1220	1189	1234	1232	1248	1228	1259	1255	1259	1255	1259	1257	1266	1261	1263	1261	1258
GCA_016483915	3773	3780	3789	3796	3794	3792	3803	3784	3787	3782	3788	3785	3788	3776	3779	1286	6207	1266	1020	1253	1266	1268	1205	1016	1274	1259	1257	1209	1252	1124	1189	1258	1236	1205	1253	1247	1265	1245	1274	1271	1274	1272	1277	1275	1282	1279	1281	1277	1274
GCA_016483965	3688	3698	3705	3711	3710	3708	3719	3703	3702	3701	3705	3702	3705	3695	3696	1208	6118	1183	954	1165	1183	1183	1130	955	1192	1178	1173	1132	1171	1043	1114	1176	1158	1131	1170	1170	1181	1167	1193	1187	1192	1189	1191	1193	1198	1195	1196	1193	1192
GCA_016483975	3786	3794	3802	3809	3806	3805	3815	3799	3800	3795	3804	3799	3801	3791	3794	1303	6219	1285	1038	1269	1288	1287	1223	1025	1292	1280	1274	1224	1268	1143	1202	1274	1256	1226	1270	1269	1281	1265	1293	1289	1291	1289	1294	1292	1299	1297	1299	1294	1291
GCA_016484065	3778	3787	3795	3803	3800	3798	3810	3792	3793	3788	3796	3792	3794	3784	3787	1306	6211	1289	1041	1274	1293	1291	1229	1037	1297	1282	1280	1231	1276	1141	1208	1282	1261	1230	1275	1272	1289	1268	1296	1292	1295	1293	1298	1296	1303	1301	1303	1298	1295
GCA_016484075	3757	3766	3774	3782	3779	3777	3789	3770	3771	3767	3775	3770	3772	3761	3765	1279	6191	1262	1028	1247	1264	1264	1201	1017	1271	1256	1253	1209	1248	1127	1187	1254	1234	1206	1247	1245	1262	1241	1268	1264	1267	1265	1270	1269	1276	1274	1276	1270	1267
GCA_016484145	3775	3784	3792	3799	3796	3795	3806	3789	3790	3785	3793	3789	3791	3781	3784	1301	6207	1284	1040	1271	1288	1287	1225	1035	1293	1278	1274	1226	1272	1138	1204	1278	1258	1225	1270	1267	1284	1262	1292	1288	1291	1289	1294	1292	1299	1297	1299	1294	1291
GCA_900446005	3731	3737	3754	3758	3758	3755	3766	3745	3743	3744	3749	3749	3748	3737	3732	203	6165	195	148	186	186	183	179	154	285	187	178	173	184	152	173	180	179	174	185	177	199	177	184	182	184	183	185	186	191	190	190	185	184
GCA_900446015	3733	3738	3755	3760	3759	3756	3767	3747	3744	3745	3750	3750	3749	3740	3733	197	6159	193	156	193	196	193	183	162	285	196	188	183	192	165	179	188	187	181	193	186	197	182	192	190	192	191	193	194	199	198	198	193	192
GCA_900446025	3727	3730	3749	3754	3753	3750	3761	3739	3737	3739	3743	3742	3743	3731	3726	194	6165	184	160	190	191	189	180	156	281	193	185	178	187	166	174	185	185	177	189	182	192	179	189	187	188	187	189	190	195	195	194	189	188
GCA_900446045	3736	3742	3757	3762	3761	3758	3769	3749	3748	3747	3752	3752	3753	3742	3736	118	6170	115	156	195	197	193	182	152	285	196	187	181	189	164	176	189	185	178	191	186	118	185	193	191	193	192	194	194	200	199	198	193	192
GCA_900446055	3739	3745	3760	3765	3764	3761	3772	3752	3751	3750	3755	3755	3756	3745	3739	206	6176	197	71	92	91	88	83	73	289	93	82	78	90	74	78	85	84	79	89	82	202	84	89	87	89	88	90	91	96	95	95	90	89
GCA_900446065	3724	3729	3745	3750	3749	3745	3757	3736	3735	3735	3738	3739	3741	3729	3723	91	6158	86	142	182	182	178	169	150	271	183	175	169	176	156	161	174	173	168	175	172	90	171	179	177	179	179	181	182	186	185	185	180	180
GCF_000054005	3727	3735	3749	3754	3753	3750	3761	3743	3741	3739	3746	3744	3743	3735	3730	206	6154	201	70	93	94	92	87	74	291	97	86	83	91	79	85	88	87	84	93	86	205	87	90	88	90	89	91	92	97	96	96	91	90
GCF_000370065	802	806	808	807	805	808	807	807	808	805	808	806	807	808	805	3779	6187	3714	3006	3658	3722	3733	3569	2957	3737	3693	3716	3577	3696	3281	3526	3721	3626	3558	3675	3703	3716	3669	3755	3742	3752	3749	3757	3757	3760	3764	3760	3757	3754
GCF_000370185	4135	4148	4161	4168	4169	4161	4176	4156	4152	4157	4151	4155	4156	4144	4141	3253	6589	3204	2595	3159	3210	3221	3076	2560	3224	3192	3208	3062	3181	2853	3018	3207	3134	3068	3179	3187	3206	3159	3242	3233	3237	3233	3238	3237	3244	3242	3242	3242	3238
GCF_000370205	4127	4141	4143	4153	4151	4146	4160	4145	4143	4136	4143	4142	4144	4137	4130	3230	6561	3178	2568	3139	3185	3191	3059	2529	3197	3166	3179	3048	3160	2846	2997	3178	3104	3044	3153	3158	3185	3128	3213	3204	3208	3208	3213	3213	3214	3217	3217	3214	3212
GCF_000370225	4109	4121	4124	4135	4131	4127	4141	4125	4122	4119	4124	4122	4123	4117	4112	3204	6549	3154	2555	3122	3164	3170	3040	2518	3176	3147	3158	3031	3141	2817	2976	3161	3090	3024	3138	3144	3164	3112	3189	3180	3184	3183	3188	3188	3191	3192	3192	3190	3187
GCF_000370245	4130	4143	4152	4164	4162	4153	4170	4150	4145	4149	4145	4153	4152	4141	4136	3238	6575	3190	2584	3146	3195	3203	3064	2549	3209	3177	3190	3051	3171	2847	3006	3191	3126	3053	3162	3172	3188	3142	3227	3218	3223	3220	3224	3224	3230	3230	3230	3229	3224
GCF_000370305	4129	4145	4153	4162	4162	4153	4168	4149	4147	4150	4146	4150	4150	4139	4135	3244	6574	3194	2592	3153	3202	3212	3072	2555	3216	3182	3199	3060	3178	2852	3012	3197	3127	3061	3169	3180	3197	3153	3231	3222	3226	3222	3228	3227	3233	3232	3232	3231	3225
GCF_000370345	830	833	834	832	830	833	834	833	832	833	834	833	832	831	828	3834	6256	3762	3051	3715	3772	3787	3615	3001	3794	3744	3768	3633	3752	3332	3582	3769	3678	3613	3724	3755	3761	3715	3811	3797	3804	3803	3813	3811	3813	3816	3817	3810	3807
GCF_000370365	4073	4086	4095	4104	4099	4092	4106	4090	4088	4087	4084	4085	4094	4082	4077	3177	6514	3125	2527	3090	3138	3141	3010	2484	3145	3118	3132	3001	3115	2791	2951	3134	3059	3003	3103	3115	3130	3080	3163	3155	3161	3158	3161	3164	3167	3168	3167	3167	3162
GCF_000370445	4060	4074	4086	4092	4089	4085	4098	4084	4078	4077	4078	4079	4080	4074	4070	3168	6491	3115	2519	3083	3131	3133	3000	2477	3138	3111	3123	2994	3107	2774	2938	3128	3052	2992	3097	3107	3124	3075	3154	3145	3152	3149	3153	3153	3159	3158	3158	3157	3152
GCF_000370465	4120	4141	4145	4154	4153	4144	4159	4145	4142	4141	4141	4143	4142	4135	4131	3226	6568	3175	2577	3137	3185	3195	3056	2539	3201	3166	3182	3043	3161	2838	2998	3182	3113	3043	3153	3165	3183	3137	3215	3205	3208	3207	3212	3211	3218	3216	3217	3215	3211
GCF_000370485	4126	4146	4149	4158	4157	4149	4162	4151	4146	4144	4144	4147	4149	4140	4134	3256	6584	3198	2603	3166	3211	3226	3084	2579	3226	3199	3210	3076	3192	2865	3023	3210	3141	3071	3180	3196	3208	3168	3240	3231	3237	3232	3235	3232	3242	3240	3242	3239	3233
SRX146693	3698	3706	3718	3724	3723	3718	3730	3713	3711	3708	3716	3714	3714	3706	3700	178	6132	171	145	176	175	174	163	146	266	178	168	163	171	147	159	169	168	160	172	164	176	164	173	171	173	172	174	175	180	179	179	174	172
SRX1526644	3703	3711	3724	3730	3729	3724	3736	3718	3717	3714	3721	3720	3721	3711	3705	121	6124	114	144	190	192	185	177	145	282	193	181	175	187	161	171	182	183	172	186	181	120	179	188	186	188	187	189	190	194	194	194	189	186
SRX1526645	3461	3465	3477	3482	3480	3475	3487	3470	3469	3470	3473	3472	3474	3464	3459	113	5661	110	140	183	185	180	170	145	261	184	173	170	180	161	166	174	173	165	179	172	114	171	180	178	180	180	180	177	187	185	185	181	179
SRX1526646	3702	3710	3724	3730	3729	3723	3736	3715	3714	3716	3721	3719	3719	3709	3705	125	6126	119	150	195	198	192	182	153	286	199	186	180	193	166	177	187	188	177	191	186	124	184	192	190	192	192	193	194	200	197	197	193	191
SRX1526647	3702	3712	3724	3731	3730	3724	3736	3718	3717	3716	3723	3721	3720	3710	3708	120	6117	114	146	191	193	186	177	147	281	194	182	176	188	162	171	182	184	172	187	182	120	180	188	186	188	188	189	190	196	193	193	189	187
SRX1526648	3673	3682	3693	3700	3699	3693	3705	3687	3686	3686	3692	3690	3689	3680	3677	121	6056	115	147	192	193	187	178	148	279	194	183	177	189	163	172	183	185	173	188	183	120	181	189	187	189	189	190	191	197	195	195	190	188
SRX1526649	3716	3721	3738	3744	3742	3738	3750	3729	3727	3730	3733	3733	3733	3723	3717	119	6131	114	146	191	193	187	177	147	281	194	182	176	188	161	172	182	184	172	187	182	120	180	188	186	188	188	189	190	196	194	194	189	187
SRX1526650	3682	3689	3705	3711	3710	3704	3717	3696	3695	3697	3701	3700	3701	3688	3685	124	6072	118	148	196	196	192	182	151	284	198	186	180	192	163	177	187	188	177	191	186	124	183	191	189	190	191	192	193	199	197	197	192	190
SRX1526651	3713	3719	3735	3742	3741	3734	3747	3727	3725	3726	3731	3731	3730	3719	3715	127	6141	121	150	198	199	193	183	155	288	200	188	182	195	168	178	190	190	179	193	188	127	187	195	193	195	194	196	197	202	201	201	196	194
SRX1526652	3749	3757	3770	3778	3777	3771	3783	3764	3762	3763	3768	3768	3766	3757	3752	242	6167	227	174	221	225	225	207	180	323	226	219	207	220	188	200	219	217	206	223	215	229	214	223	220	223	222	222	225	229	229	229	224	222
SRX1526653	3747	3755	3768	3776	3775	3769	3781	3762	3761	3760	3767	3766	3765	3754	3751	246	6161	231	177	225	231	230	210	185	327	231	222	211	225	191	206	223	221	209	227	220	232	217	227	221	227	224	223	226	231	229	229	225	223
SRX1526654	3708	3715	3731	3737	3736	3730	3743	3722	3720	3723	3726	3726	3726	3715	3710	117	6117	113	144	188	189	184	174	144	279	192	179	174	185	160	170	180	182	170	185	180	117	178	185	183	185	185	186	187	193	191	191	186	184
SRX1526655	3704	3712	3725	3732	3731	3725	3737	3718	3717	3718	3723	3722	3721	3711	3707	126	6128	120	150	197	198	192	183	154	286	200	187	181	194	167	178	188	189	178	192	187	126	185	193	191	193	193	194	195	201	199	199	194	192
SRX1526656	3553	3553	3566	3572	3570	3566	3577	3559	3557	3561	3562	3561	3562	3551	3549	20	5839	102	156	204	204	199	192	161	282	203	193	188	199	170	183	193	193	187	196	192	105	191	198	195	197	197	197	197	204	201	202	198	197
SRX1526657	3457	3462	3470	3476	3475	3469	3481	3465	3463	3462	3468	3466	3467	3460	3455	20	5654	101	156	201	198	197	188	160	269	199	191	186	197	168	182	190	192	185	194	189	103	187	194	191	193	193	195	197	200	199	200	194	193
SRX1526658	3202	3205	3214	3219	3218	3215	3224	3209	3208	3209	3212	3210	3212	3203	3199	19	5284	93	145	179	182	175	172	147	254	183	174	168	177	160	164	170	168	168	175	169	95	167	178	176	178	178	176	176	187	179	179	179	178
SRX1526661	2921	2922	2932	2937	2934	2931	2941	2927	2926	2925	2929	2927	2930	2923	2918	16	4802	78	130	156	154	150	147	133	219	155	147	145	153	140	142	146	145	144	153	144	80	143	151	149	151	151	150	150	155	152	152	152	151
SRX1526662	3264	3263	3275	3279	3277	3274	3284	3271	3270	3268	3274	3270	3274	3265	3260	17	5388	90	145	179	180	173	165	146	258	177	169	164	176	155	164	164	166	162	174	165	93	164	174	172	175	175	174	173	183	180	180	176	175
SRX1526663	3679	3684	3697	3704	3700	3697	3709	3691	3691	3691	3695	3693	3696	3686	3680	235	6014	223	173	216	218	216	202	177	316	221	212	204	216	185	195	212	211	204	215	209	223	209	215	214	216	215	215	218	222	222	222	217	215
SRX1526664	3712	3718	3735	3741	3740	3733	3746	3726	3723	3725	3730	3729	3728	3717	3713	198	6130	193	66	84	84	83	78	66	282	88	77	74	82	70	76	78	78	75	84	77	196	77	80	78	80	80	81	82	88	86	86	81	80
SRX1526666	3331	3335	3346	3353	3350	3344	3356	3340	3338	3338	3344	3341	3342	3335	3329	109	5492	106	134	174	173	167	160	139	250	175	160	158	172	150	156	163	166	153	170	162	111	161	169	168	169	168	167	167	178	174	174	169	167
SRX1526667	3727	3732	3747	3753	3752	3747	3759	3739	3737	3739	3743	3743	3742	3732	3727	44	6143	97	157	201	202	197	189	160	291	203	194	188	197	168	179	192	193	185	196	191	99	189	198	196	198	198	199	200	205	204	204	199	198
SRX1526668	3561	3571	3580	3589	3588	3582	3594	3579	3578	3573	3581	3579	3579	3572	3567	223	5887	213	161	204	208	208	191	169	303	210	203	190	204	174	185	202	201	192	206	198	215	198	206	205	207	206	206	208	213	213	213	208	205
SRX1526669	3606	3614	3624	3630	3628	3623	3635	3619	3618	3617	3623	3619	3621	3613	3607	85	5988	81	148	183	185	183	175	143	271	187	176	170	181	158	166	177	174	168	177	174	83	173	182	180	182	181	183	183	188	187	187	183	182
SRX1526670	3656	3662	3673	3680	3679	3673	3685	3667	3665	3666	3671	3670	3668	3660	3656	83	6042	80	146	185	187	182	175	143	276	188	177	171	181	158	165	178	176	170	178	175	84	173	182	180	182	181	183	184	188	187	187	183	182
SRX1526672	3735	3743	3756	3764	3762	3756	3768	3750	3748	3749	3754	3753	3752	3743	3738	243	6125	228	176	221	226	225	210	182	323	226	220	207	222	188	201	219	216	209	222	216	230	213	222	220	223	223	222	225	230	229	229	224	222
SRX1526673	3715	3720	3735	3741	3740	3735	3747	3726	3725	3728	3731	3730	3731	3719	3714	92	6143	87	154	191	194	190	181	148	282	195	185	179	188	164	171	184	183	175	185	183	89	180	190	188	190	190	191	192	196	196	196	191	190
SRX1526674	3713	3719	3734	3741	3740	3733	3745	3726	3724	3726	3730	3730	3729	3719	3713	89	6131	84	152	188	190	187	178	146	278	192	182	176	185	160	168	181	179	172	182	180	87	177	187	185	187	187	188	189	194	193	193	188	187
SRX1526675	3368	3372	3380	3384	3385	3380	3388	3375	3374	3376	3379	3377	3377	3369	3366	85	5546	82	140	178	181	174	168	138	251	179	171	162	176	148	160	167	165	159	171	163	84	163	173	171	175	174	175	176	182	179	179	175	174
SRX1526676	3710	3718	3733	3740	3739	3733	3745	3726	3724	3724	3729	3729	3729	3717	3712	92	6126	86	148	188	190	188	176	146	279	192	182	173	184	161	170	181	179	173	183	180	89	177	187	186	188	187	188	189	194	193	193	188	187
SRX1526677	3687	3693	3707	3713	3712	3707	3719	3699	3698	3700	3704	3703	3703	3692	3687	87	6074	83	149	186	190	185	175	142	278	191	181	172	183	158	166	179	178	172	182	179	85	176	186	184	186	186	187	188	193	192	192	187	186
SRX1526679	3749	3755	3770	3777	3776	3771	3783	3762	3760	3763	3766	3766	3766	3755	3750	243	6169	227	175	220	225	225	209	181	322	226	220	207	221	188	201	219	216	207	222	216	229	214	224	221	224	223	223	226	230	230	230	225	223
SRX1526680	3738	3743	3759	3765	3764	3758	3771	3750	3748	3751	3754	3754	3754	3743	3738	44	6134	105	166	209	209	206	198	167	298	211	201	193	205	176	189	200	200	193	202	200	108	197	205	203	205	204	205	206	212	210	211	206	204
SRX1526681	3715	3721	3737	3744	3742	3736	3749	3729	3727	3729	3733	3733	3732	3722	3717	123	6134	119	150	195	197	192	181	152	285	197	186	179	192	165	177	187	187	177	190	185	123	183	191	189	191	191	192	193	199	196	196	192	190
SRX1526682	3721	3728	3745	3751	3750	3745	3757	3736	3734	3736	3740	3740	3740	3728	3724	127	6140	121	152	198	200	194	184	155	290	201	189	183	195	168	179	190	191	179	194	189	126	188	196	194	196	195	197	198	203	202	202	196	195
SRX1526683	3678	3682	3696	3703	3702	3695	3708	3688	3687	3689	3693	3692	3692	3681	3677	89	6065	85	148	189	190	187	177	145	278	192	181	176	185	157	171	181	180	173	185	178	88	178	185	183	185	185	186	187	192	191	191	185	185
SRX1526688	3643	3648	3663	3669	3668	3663	3675	3655	3653	3655	3659	3659	3658	3648	3643	127	6012	118	148	197	198	193	184	154	283	199	188	180	194	165	176	188	189	177	193	188	123	187	194	192	194	194	195	196	202	199	199	195	193
SRX1526689	3716	3723	3739	3746	3745	3738	3751	3731	3729	3730	3735	3735	3734	3723	3719	125	6149	118	149	196	198	192	182	151	286	199	187	181	193	165	177	187	189	177	192	187	125	184	193	191	193	193	194	195	201	199	199	194	192
SRX1526690	3717	3724	3740	3746	3745	3740	3752	3732	3730	3731	3736	3736	3735	3724	3720	121	6137	115	145	192	194	188	177	149	282	195	182	177	189	163	173	183	185	173	188	183	121	181	189	187	189	189	189	190	197	195	195	190	188
SRX1526691	3701	3709	3722	3729	3728	3722	3734	3715	3714	3715	3720	3719	3718	3709	3704	126	6113	120	152	197	198	192	183	151	285	199	186	180	193	166	177	187	189	177	191	186	125	184	192	190	192	192	193	194	200	197	197	193	191
SRX1526692	3717	3722	3737	3743	3742	3737	3749	3729	3727	3729	3733	3733	3732	3722	3717	92	6135	88	151	192	195	190	181	147	284	195	186	180	190	163	174	185	184	177	187	182	90	181	190	188	190	190	191	192	197	196	196	191	190
SRX1526693	3068	3071	3078	3085	3083	3078	3088	3076	3074	3073	3075	3075	3077	3071	3065	191	5028	184	151	180	180	178	165	153	255	181	174	167	178	158	161	173	171	168	178	170	183	169	179	176	179	179	176	177	186	180	180	180	179
SRX1526694	2984	2986	2993	2999	2995	2992	3002	2989	2986	2987	2992	2987	2990	2983	2983	97	4855	92	123	154	158	149	145	130	229	152	146	140	154	141	139	147	147	144	151	146	96	146	152	151	151	151	152	153	159	155	155	152	150
SRX1526695	3448	3452	3461	3467	3464	3459	3471	3456	3454	3454	3460	3455	3457	3450	3446	115	5684	109	141	180	182	175	166	142	259	185	170	166	179	156	163	170	172	160	178	170	114	169	177	176	177	177	177	177	185	180	180	178	176
SRX1526696	3711	3717	3732	3738	3737	3733	3744	3723	3722	3724	3728	3728	3727	3717	3712	123	6134	117	149	194	196	190	180	151	284	197	185	179	191	165	175	185	187	175	190	185	123	183	191	189	191	191	192	193	199	197	197	192	190
SRX1526697	3723	3729	3745	3751	3750	3746	3757	3736	3735	3736	3741	3741	3740	3729	3725	120	6141	114	146	191	193	187	177	148	280	194	182	176	188	162	172	182	184	172	187	182	120	180	188	186	188	188	189	190	196	194	194	189	187
SRX1526698	3409	3417	3429	3435	3434	3429	3441	3422	3421	3421	3428	3424	3424	3416	3413	115	5631	113	138	173	175	169	161	143	256	174	163	160	171	152	159	163	165	155	168	161	117	160	169	168	167	168	169	169	176	172	172	169	167
SRX1526699	3535	3541	3552	3559	3558	3552	3564	3548	3545	3544	3551	3549	3547	3541	3537	115	5855	110	143	179	181	174	167	143	264	183	170	162	177	155	164	169	171	162	173	168	114	167	174	173	174	174	177	177	182	179	179	175	173
SRX1526700	3759	3767	3779	3786	3785	3781	3792	3773	3772	3771	3776	3776	3776	3766	3761	240	6187	229	174	217	223	222	207	180	321	224	217	205	219	186	200	216	214	205	219	213	231	212	221	219	221	220	220	223	227	227	227	222	220
SRX1526701	3689	3700	3710	3716	3715	3711	3722	3705	3704	3702	3707	3706	3707	3699	3694	242	6047	236	180	222	228	227	213	185	326	228	222	209	223	193	205	220	220	212	223	219	238	217	225	223	225	225	224	226	232	231	231	226	224
SRX1526702	3760	3768	3782	3788	3787	3783	3794	3775	3774	3773	3778	3778	3779	3768	3762	243	6190	232	176	219	226	225	209	181	326	227	220	207	222	187	202	219	218	208	222	217	235	216	224	222	224	223	223	226	230	230	230	225	223
SRX1526704	3719	3725	3740	3747	3746	3741	3753	3731	3730	3733	3736	3736	3736	3725	3720	125	6143	119	151	196	198	192	182	153	287	199	187	181	193	167	176	188	189	177	192	187	125	186	194	192	194	193	195	196	201	200	200	195	193
SRX1526705	3698	3704	3719	3725	3724	3719	3731	3710	3709	3711	3716	3714	3714	3703	3699	123	6102	117	148	193	194	189	179	150	281	196	183	176	190	163	174	184	185	174	189	183	122	181	189	187	189	189	190	191	197	195	195	190	188
SRX1526706	3687	3693	3707	3714	3713	3707	3719	3700	3699	3699	3705	3704	3703	3692	3688	85	6086	81	147	183	185	181	173	140	274	186	176	170	180	156	164	176	175	168	177	173	84	171	180	178	180	180	181	182	187	186	186	181	180
SRX1526710	3699	3704	3718	3725	3724	3718	3730	3711	3710	3710	3716	3715	3714	3703	3699	91	6115	87	147	192	193	189	179	147	282	194	184	178	189	160	173	185	182	176	186	180	89	181	189	187	189	188	190	191	195	195	195	190	189
SRX1526711	3550	3555	3567	3574	3572	3566	3578	3561	3559	3559	3564	3563	3563	3555	3553	45	5826	102	163	203	205	200	194	168	285	204	195	187	201	173	185	194	194	186	196	192	104	192	199	197	199	197	200	200	206	203	204	200	198
SRX1526713	2926	2928	2939	2944	2940	2936	2948	2932	2932	2934	2934	2934	2936	2928	2926	61	4807	64	117	145	144	140	135	122	217	146	137	134	141	131	131	135	135	132	139	134	65	133	140	138	140	139	140	141	145	142	142	139	139
SRX1526714	3427	3428	3439	3446	3444	3438	3450	3434	3433	3431	3436	3435	3438	3430	3424	88	5644	87	140	181	182	176	167	140	257	179	172	167	177	151	163	172	170	164	175	168	88	168	176	174	176	175	176	176	180	178	178	176	175
SRX1526715	3610	3612	3628	3634	3631	3626	3638	3618	3617	3619	3623	3621	3623	3611	3606	81	5918	78	146	183	186	182	174	142	267	184	175	171	179	158	166	177	174	169	177	174	82	172	180	178	180	179	181	179	186	187	187	181	180
SRX1526716	3644	3646	3659	3666	3664	3659	3671	3652	3650	3652	3656	3656	3654	3646	3642	42	5971	103	164	206	207	202	196	167	290	208	199	190	203	175	188	198	199	191	201	198	107	196	203	201	203	203	204	205	211	208	208	204	203
SRX1526717	3679	3686	3697	3704	3702	3696	3708	3690	3690	3689	3694	3693	3694	3685	3680	124	6057	119	148	194	195	190	179	153	284	197	185	179	192	165	176	185	188	175	190	185	124	183	191	189	191	191	192	193	198	196	196	192	190
SRX1526718	3582	3588	3600	3607	3606	3600	3612	3594	3594	3592	3598	3597	3598	3589	3583	90	5941	87	146	188	189	184	175	146	270	189	180	176	185	159	170	181	180	171	184	178	89	177	184	183	184	184	185	185	192	190	191	185	184
SRX1526720	3550	3556	3568	3574	3572	3568	3579	3561	3561	3561	3565	3563	3566	3556	3550	84	5889	84	145	188	189	184	177	145	277	191	181	176	185	158	171	182	181	174	184	179	88	178	183	181	183	183	185	185	191	189	189	184	183
SRX1526721	3700	3706	3720	3727	3725	3719	3731	3713	3711	3712	3717	3716	3715	3706	3701	48	6087	108	169	210	211	208	200	168	299	212	203	195	207	178	191	202	202	196	204	202	111	199	207	205	207	206	206	208	214	212	213	208	206
SRX1526722	3317	3321	3330	3336	3333	3328	3341	3326	3323	3324	3329	3325	3325	3317	3316	37	5419	94	147	179	180	177	171	146	254	178	171	165	179	153	164	169	169	163	177	168	96	167	175	174	176	176	175	176	183	178	178	177	176
SRX1526723	3578	3580	3595	3601	3600	3594	3607	3586	3585	3588	3592	3590	3591	3580	3575	120	5897	115	148	191	191	187	177	150	274	194	181	174	190	163	174	182	184	172	186	181	121	180	186	185	186	187	187	188	194	191	191	188	186
SRX1526724	3702	3707	3722	3728	3727	3723	3734	3714	3712	3714	3718	3718	3717	3707	3702	47	6112	108	167	212	212	209	200	171	300	213	203	197	208	179	192	203	204	195	205	203	111	200	207	205	207	206	207	207	215	213	214	208	206
SRX1526725	3650	3656	3670	3677	3676	3670	3682	3664	3661	3662	3667	3667	3665	3656	3651	131	6013	124	152	198	200	194	183	153	285	200	190	183	195	170	179	188	190	179	193	188	129	186	196	194	196	196	197	198	204	201	201	197	195
SRX1526726	3067	3072	3082	3087	3085	3081	3092	3076	3073	3075	3077	3076	3078	3070	3070	9	5075	84	137	169	167	167	159	136	233	170	158	153	165	143	157	160	162	156	162	161	86	160	163	162	163	164	163	163	169	168	168	165	164
SRX1526728	3041	3041	3049	3055	3053	3047	3060	3044	3043	3042	3046	3044	3048	3037	3036	70	4992	68	117	147	149	141	137	124	212	146	137	136	144	129	133	136	137	132	141	133	69	134	141	139	140	140	141	142	148	144	144	141	140
SRX1526729	3700	3709	3722	3728	3727	3722	3734	3716	3715	3712	3719	3718	3718	3709	3703	126	6120	120	150	195	198	192	182	151	285	199	187	179	193	166	177	188	189	177	192	187	126	186	193	191	193	192	195	196	200	200	200	194	191
SRX1526730	3640	3649	3663	3670	3668	3663	3675	3656	3656	3655	3661	3660	3660	3649	3645	124	5999	119	151	193	195	190	182	151	282	196	185	177	192	165	176	185	188	176	190	185	124	184	190	188	190	190	192	193	198	196	196	191	189
SRX1526733	3739	3746	3760	3766	3765	3760	3772	3753	3751	3750	3756	3756	3756	3746	3740	42	6169	98	161	202	204	200	191	164	292	205	196	188	199	171	181	195	195	187	198	195	102	192	201	199	201	200	202	203	208	207	207	202	201
SRX1526736	3735	3740	3755	3761	3760	3756	3767	3747	3745	3747	3751	3751	3750	3739	3735	97	6168	91	153	197	199	195	184	151	289	199	191	184	193	167	178	190	187	181	192	186	95	186	196	194	196	195	197	196	202	202	202	197	196
SRX1526737	3726	3731	3746	3752	3751	3747	3758	3739	3737	3737	3742	3742	3742	3731	3726	91	6157	87	150	191	193	188	179	143	284	193	184	178	187	160	171	184	182	175	186	179	90	180	189	187	189	188	190	191	195	195	195	190	189
SRX1526738	3728	3730	3749	3754	3751	3749	3761	3739	3737	3740	3743	3743	3743	3731	3727	90	6146	85	150	190	192	186	178	144	280	192	183	177	187	160	170	183	181	174	185	179	88	179	188	186	188	187	189	190	194	194	194	189	188
SRX1526740	3724	3729	3745	3751	3750	3745	3757	3736	3735	3737	3741	3740	3741	3728	3724	86	6154	81	147	185	188	184	175	143	278	188	179	173	182	159	166	179	177	170	180	177	84	175	185	183	185	184	186	187	191	191	191	186	185
SRX1526742	3761	3769	3783	3790	3789	3784	3796	3777	3775	3774	3780	3780	3779	3769	3764	245	6190	233	177	222	228	227	210	183	325	228	221	209	223	190	203	221	218	209	224	218	236	216	226	223	226	225	224	227	232	232	232	227	225
SRX1526743	3752	3761	3774	3780	3779	3775	3786	3768	3767	3765	3771	3770	3771	3761	3755	245	6175	237	177	222	229	228	212	184	328	228	223	209	224	191	205	221	220	211	225	220	239	218	227	224	227	226	226	228	233	233	233	228	226
SRX1526744	3711	3718	3732	3739	3738	3733	3744	3726	3724	3723	3729	3729	3727	3719	3713	229	6092	220	167	209	215	214	197	170	314	216	209	196	211	180	194	208	205	199	211	206	223	204	213	211	213	212	212	214	219	219	219	214	212
SRX1526746	3724	3732	3745	3751	3750	3746	3757	3738	3737	3737	3740	3741	3742	3731	3726	242	6121	236	177	220	228	226	211	184	327	228	221	209	223	189	204	219	219	209	223	218	238	217	226	224	226	225	224	227	232	231	231	226	225
SRX1526747	3179	3181	3190	3194	3193	3188	3200	3184	3184	3183	3187	3184	3187	3178	3175	74	5217	73	128	155	161	155	153	127	234	160	153	145	154	137	144	147	146	142	153	146	76	145	157	155	157	157	157	157	160	156	156	158	157
SRX1526749	3713	3719	3733	3739	3738	3734	3745	3726	3725	3724	3729	3729	3730	3719	3714	88	6139	84	149	189	191	186	177	144	280	190	182	176	186	160	170	182	180	173	184	178	87	178	187	185	187	186	188	189	193	193	193	188	187
SRX1526750	3722	3731	3743	3741	3748	3743	3747	3738	3737	3733	3741	3739	3739	3731	3725	91	6142	86	151	192	194	189	180	146	283	194	185	179	189	161	173	185	183	176	187	181	89	181	190	188	190	189	191	192	195	196	196	191	190
SRX1526751	3715	3724	3735	3741	3740	3735	3747	3730	3729	3726	3733	3731	3731	3723	3718	89	6132	84	150	191	193	188	179	145	281	193	184	177	188	161	172	184	182	175	186	180	87	180	189	187	189	188	190	191	195	195	195	190	189
SRX1526752	3699	3707	3718	3724	3723	3719	3730	3713	3712	3710	3716	3714	3715	3707	3701	90	6111	83	149	187	191	185	178	144	281	191	182	176	185	157	171	181	179	172	183	177	86	179	187	185	187	186	188	189	193	192	192	188	187
SRX1526754	3724	3733	3745	3751	3750	3745	3757	3740	3739	3735	3743	3741	3741	3733	3727	91	6155	87	150	192	194	189	180	146	283	194	185	179	189	160	173	185	183	176	187	181	90	181	190	188	190	189	191	192	196	196	196	191	190
SRX1526755	3434	3438	3452	3458	3456	3451	3463	3444	3443	3445	3448	3446	3450	3437	3433	77	5612	73	133	166	169	165	155	128	248	168	159	155	161	141	149	157	156	151	159	156	75	152	168	166	168	168	164	166	173	172	172	169	168
SRX1526756	3657	3663	3676	3683	3682	3675	3688	3668	3667	3669	3673	3672	3672	3661	3656	90	6043	86	145	186	190	185	175	144	277	191	180	172	183	159	168	179	180	171	182	179	89	176	185	183	185	185	185	186	192	190	190	186	185
SRX1526758	3627	3633	3647	3653	3652	3648	3659	3639	3638	3639	3644	3643	3643	3631	3629	89	5989	85	149	189	190	186	177	145	267	189	181	175	184	160	171	181	180	173	183	178	88	177	186	184	185	185	187	188	192	190	190	187	186
SRX1526759	3662	3668	3681	3688	3686	3682	3693	3674	3674	3673	3679	3677	3677	3666	3664	88	6016	87	149	189	191	186	178	145	277	189	182	175	185	160	170	181	181	174	183	179	89	177	186	184	185	186	187	187	193	192	192	187	186
SRX1526761	3735	3739	3757	3762	3761	3757	3769	3747	3745	3747	3751	3751	3751	3739	3734	95	6167	91	154	195	197	192	183	149	286	197	188	182	192	165	176	188	186	179	190	184	94	184	193	191	193	192	194	195	199	199	199	194	193
SRX1526762	3715	3720	3736	3742	3741	3737	3748	3728	3726	3727	3732	3732	3731	3720	3716	94	6126	91	151	196	198	193	183	148	287	198	189	183	193	165	177	188	187	180	191	185	93	185	193	191	193	193	194	195	200	199	199	194	193
SRX1526763	3058	3062	3067	3077	3071	3067	3077	3065	3065	3064	3066	3065	3066	3058	3058	11	5074	79	142	173	177	170	167	145	254	174	168	164	170	154	157	167	168	163	169	166	80	165	170	169	170	170	172	168	173	174	174	171	170
SRX1526764	3745	3750	3765	3771	3770	3766	3777	3757	3755	3757	3761	3761	3760	3749	3745	14	6177	103	163	206	208	204	196	164	297	209	200	194	203	175	188	199	199	192	202	199	106	197	205	203	205	204	206	207	212	211	211	206	205
SRX1526768	3576	3579	3592	3598	3596	3591	3603	3585	3583	3585	3589	3587	3588	3578	3573	120	5920	116	143	187	188	182	172	147	269	189	177	171	185	159	169	178	180	169	184	178	121	176	183	181	183	183	184	183	190	189	189	184	182
SRX1526769	3510	3518	3527	3534	3532	3526	3538	3521	3522	3520	3527	3523	3524	3516	3513	118	5834	111	141	180	182	174	166	145	263	184	169	165	178	157	165	170	173	160	177	170	116	169	176	175	176	176	176	176	184	180	180	177	175
SRX1526777	3532	3538	3548	3554	3552	3547	3559	3542	3542	3541	3545	3543	3547	3538	3532	121	5849	117	146	187	188	183	173	149	270	185	177	169	183	159	171	176	178	168	181	176	123	175	179	178	180	179	183	182	189	186	186	180	178
SRX1526780	3386	3383	3395	3402	3399	3395	3406	3390	3388	3389	3393	3391	3392	3383	3380	83	5483	79	137	172	175	167	160	134	252	173	163	159	170	149	155	161	161	158	166	159	80	158	167	166	167	168	168	168	174	172	172	169	168
SRX1526786	3737	3744	3757	3763	3762	3758	3769	3751	3748	3748	3754	3753	3753	3744	3739	48	6166	104	167	209	210	206	198	171	299	210	202	196	205	176	188	201	201	194	204	201	108	198	207	205	207	206	208	209	214	213	213	208	206
SRX1526788	3772	3780	3794	3800	3799	3796	3807	3787	3786	3785	3790	3790	3791	3780	3774	254	6205	238	183	230	237	235	220	190	334	237	231	218	231	198	211	229	226	217	232	226	241	224	235	232	235	234	234	237	240	240	240	236	234
SRX1526789	3737	3743	3758	3763	3761	3759	3770	3750	3749	3748	3753	3753	3754	3743	3737	15	6162	102	159	206	207	203	194	160	296	208	198	192	202	170	186	198	198	190	201	198	105	196	204	202	204	203	205	206	211	210	210	205	204
SRX1526790	3601	3609	3621	3627	3626	3622	3633	3615	3613	3613	3616	3617	3618	3608	3603	91	5958	87	153	189	195	189	181	147	282	194	187	175	186	162	170	184	181	175	185	182	90	181	192	190	192	191	193	193	198	196	196	193	192
SRX1526791	3714	3721	3732	3738	3737	3733	3744	3727	3725	3724	3729	3728	3729	3720	3715	51	6105	106	171	210	213	209	200	173	302	213	204	198	208	182	192	203	204	196	207	204	110	201	209	207	209	209	209	210	217	215	215	210	209
SRX1526792	3764	3773	3786	3793	3792	3787	3799	3780	3779	3777	3783	3783	3783	3773	3767	250	6189	238	182	226	233	232	215	186	330	231	227	213	228	193	208	226	223	213	229	223	241	221	231	228	231	230	230	233	237	237	237	232	230
SRX1526793	3623	3630	3642	3649	3648	3643	3655	3634	3633	3636	3639	3638	3639	3627	3624	240	5925	227	180	222	228	226	208	185	318	224	221	210	223	190	204	222	219	210	222	219	227	216	226	223	225	226	223	226	233	231	231	227	225
SRX1526797	3727	3732	3749	3754	3753	3749	3760	3740	3738	3740	3744	3744	3743	3734	3727	13	6142	102	160	202	204	200	192	161	296	204	196	190	199	171	186	195	196	188	198	195	105	193	201	199	200	200	202	203	208	207	207	201	201
SRX1526798	3733	3736	3755	3760	3759	3755	3767	3745	3743	3745	3749	3749	3749	3737	3731	100	6159	96	156	201	203	198	188	154	292	203	194	187	198	169	182	193	192	184	196	190	99	190	198	196	198	198	199	200	205	204	204	199	198
SRX1526803	3655	3665	3679	3686	3685	3679	3691	3672	3670	3670	3675	3676	3674	3665	3660	237	5998	223	172	221	225	224	207	184	322	222	217	204	220	187	202	218	217	207	221	216	225	215	223	220	223	222	220	223	229	228	228	224	222
SRX1526804	3565	3570	3581	3588	3587	3582	3593	3575	3574	3573	3577	3578	3578	3569	3567	94	5898	92	155	196	201	192	183	155	288	199	189	184	194	169	177	188	186	179	193	184	94	184	196	194	196	195	196	196	202	201	201	197	195
SRX1526808	3573	3575	3587	3594	3593	3587	3599	3581	3580	3580	3585	3584	3584	3575	3570	93	5919	85	147	188	188	185	176	146	272	188	178	173	185	159	172	179	179	172	182	176	87	176	182	180	183	183	183	184	190	189	189	184	183
SRX1526812	3427	3427	3439	3445	3443	3437	3450	3433	3431	3432	3436	3434	3435	3426	3421	40	5630	96	158	190	193	187	181	157	265	190	184	175	186	164	174	178	179	174	182	178	99	176	188	186	188	187	188	189	193	191	192	189	187
SRX1526813	3619	3626	3636	3643	3642	3636	3648	3631	3630	3630	3634	3633	3634	3624	3620	92	5945	86	148	187	189	184	175	146	273	190	181	173	185	158	170	179	178	171	183	176	89	177	185	183	185	185	186	186	192	190	190	186	185
SRX1526814	3451	3456	3463	3470	3468	3462	3474	3460	3459	3457	3462	3459	3462	3455	3449	44	5688	101	160	192	193	187	186	158	271	193	185	180	187	168	175	180	180	174	184	178	103	177	189	188	189	188	188	187	195	188	189	190	188
SRX1526815	3557	3561	3575	3582	3581	3575	3587	3569	3566	3567	3572	3572	3570	3561	3556	119	5863	112	145	188	189	184	175	150	271	192	177	172	187	160	173	180	181	170	184	179	117	178	184	182	184	184	184	184	192	188	188	185	183
SRX1526816	3682	3688	3704	3710	3709	3704	3716	3696	3694	3695	3700	3700	3699	3688	3684	122	6090	117	149	194	195	190	180	151	284	196	185	178	191	165	175	186	187	175	190	185	123	184	192	190	192	191	193	194	199	198	198	193	191
SRX1526817	3657	3661	3674	3680	3678	3673	3685	3667	3666	3667	3672	3669	3670	3661	3656	119	6026	116	145	191	192	186	177	149	280	192	181	174	188	161	171	183	183	172	186	181	121	180	188	186	188	187	189	189	195	193	193	189	187
SRX1526818	3674	3680	3694	3701	3700	3694	3706	3687	3685	3686	3691	3691	3689	3679	3676	44	6057	105	165	207	208	204	196	167	293	209	199	193	203	176	189	199	200	191	202	199	107	197	203	201	203	202	203	204	210	207	208	204	202
SRX1526819	3658	3666	3682	3688	3687	3682	3694	3674	3672	3673	3678	3678	3677	3666	3662	125	6063	121	151	195	197	191	182	153	284	198	187	180	192	167	176	187	188	177	191	186	125	186	193	191	193	192	194	195	199	198	198	194	192
SRX1526820	3627	3633	3646	3653	3651	3644	3657	3639	3638	3639	3643	3641	3643	3632	3629	121	5996	115	145	189	187	184	176	149	278	192	179	174	185	161	173	182	182	170	184	180	120	180	185	183	185	184	186	186	191	190	190	186	184
SRX1526821	3505	3514	3521	3528	3526	3520	3532	3517	3516	3515	3520	3517	3520	3512	3507	218	5726	207	167	208	207	204	191	169	296	210	201	194	204	179	186	201	200	195	205	199	208	196	203	201	204	203	204	205	212	207	207	204	203
SRX1526822	3405	3410	3420	3426	3424	3420	3431	3415	3414	3414	3417	3415	3418	3408	3404	112	5657	106	143	176	177	172	168	143	253	176	168	162	174	152	163	167	169	158	172	165	110	165	173	172	173	173	174	172	181	177	177	174	172
SRX1526823	3542	3544	3558	3565	3563	3558	3570	3550	3550	3552	3557	3554	3555	3543	3539	119	5858	114	147	189	188	183	174	149	268	192	178	173	185	161	173	179	182	168	185	179	120	177	184	182	183	184	185	185	192	190	190	185	183
SRX1526825	3695	3704	3716	3723	3722	3716	3729	3711	3711	3707	3715	3713	3712	3704	3698	116	6127	110	142	186	189	183	173	145	277	190	178	172	184	158	168	179	180	168	183	178	116	177	185	183	185	184	186	186	192	191	191	186	183
SRX1526826	3699	3706	3719	3725	3724	3719	3731	3714	3713	3709	3717	3715	3714	3707	3701	83	6118	48	147	183	183	180	172	151	271	183	176	168	180	158	165	175	174	169	178	174	49	173	181	178	179	179	181	183	188	187	187	182	179
SRX1526827	3703	3709	3723	3729	3728	3723	3735	3716	3715	3713	3719	3719	3719	3709	3703	92	6132	85	149	188	193	188	174	148	283	190	183	172	187	157	173	184	182	174	182	178	90	181	189	187	189	188	190	191	195	195	195	190	188
SRX1526828	3736	3744	3758	3764	3763	3758	3770	3751	3750	3748	3754	3754	3754	3744	3738	239	6168	222	170	217	222	220	204	176	317	221	215	201	217	181	200	214	211	204	217	212	225	210	219	216	219	218	218	221	225	226	226	220	217
SRX1526829	3015	3017	3026	3033	3032	3024	3039	3022	3022	3019	3025	3023	3022	3016	3015	73	4919	67	123	155	155	152	142	125	230	158	147	145	154	136	138	149	149	144	149	147	68	145	153	150	151	153	151	150	160	160	160	154	153
SRX1526830	3098	3101	3111	3118	3117	3110	3124	3108	3107	3103	3110	3108	3109	3101	3098	76	5061	70	133	163	165	161	152	132	237	165	155	150	161	139	146	154	154	148	157	150	73	151	160	157	160	159	159	159	164	165	165	160	158
SRX1526831	3740	3748	3760	3766	3765	3761	3772	3755	3753	3750	3758	3756	3756	3748	3742	43	6168	99	163	204	205	201	193	165	294	205	197	190	200	171	182	196	196	188	199	196	103	193	202	200	202	201	203	204	209	208	208	203	202
SRX1526832	3590	3595	3607	3614	3611	3607	3618	3601	3600	3600	3604	3602	3604	3592	3590	226	5892	221	168	210	214	211	196	176	309	214	206	199	210	180	191	205	206	198	209	204	221	203	210	208	209	210	208	210	217	213	213	211	209
SRX1531605	2985	2988	2996	3003	3002	2994	3009	2992	2991	2989	2995	2993	2993	2986	2987	31	4840	75	127	160	160	160	146	130	230	160	150	147	157	138	145	152	154	148	155	151	79	149	157	154	155	157	155	154	164	164	164	158	157
SRX585673	3669	3675	3689	3696	3695	3689	3701	3682	3682	3681	3687	3686	3686	3675	3671	220	6045	207	169	204	205	204	192	174	305	209	198	192	203	180	192	196	201	191	205	197	209	195	202	200	202	202	202	203	210	208	208	203	202
SRX585678	3525	3533	3543	3550	3549	3544	3556	3540	3539	3534	3542	3540	3540	3533	3529	23	5804	105	164	205	205	202	193	160	286	207	199	191	200	174	186	197	198	190	200	197	108	194	203	200	203	202	204	205	209	209	209	204	202
SRX585680	3708	3714	3729	3735	3734	3729	3741	3721	3719	3721	3725	3725	3724	3714	3709	43	6125	96	156	199	199	195	187	158	289	200	191	186	195	166	177	190	192	183	194	188	99	187	195	193	195	195	196	197	203	201	201	196	195
SRX585683	3565	3573	3584	3592	3591	3585	3597	3580	3580	3576	3584	3582	3581	3574	3567	85	5875	78	147	180	184	179	170	141	264	183	175	170	178	154	162	174	174	166	176	172	82	170	180	178	180	179	183	183	185	186	186	181	179
SRX585684	3607	3616	3628	3634	3633	3629	3641	3623	3623	3619	3626	3624	3625	3617	3611	87	5971	79	144	181	184	180	168	139	267	183	173	168	179	154	162	175	175	166	177	173	83	171	179	177	178	178	181	181	185	187	187	180	178
SRX585685	3396	3404	3413	3420	3419	3414	3427	3409	3409	3407	3413	3410	3411	3402	3400	210	5540	199	155	195	201	199	183	164	291	202	193	184	197	172	179	192	191	182	197	189	202	189	197	194	197	196	196	198	202	204	204	198	195
SRX585687	3345	3347	3358	3364	3362	3358	3369	3352	3350	3351	3355	3353	3355	3344	3342	78	5504	77	138	167	171	163	160	136	252	167	162	153	167	148	150	160	157	156	164	157	79	158	162	161	163	163	167	167	170	169	169	164	163
SRX585689	3239	3245	3250	3257	3256	3251	3261	3247	3248	3246	3250	3248	3250	3243	3240	109	5382	107	140	172	173	163	161	140	245	174	163	156	168	150	154	160	161	154	165	159	111	159	167	166	167	167	169	168	175	172	172	168	166
SRX585691	2846	2842	2852	2858	2856	2851	2861	2847	2844	2846	2850	2847	2849	2840	2837	64	4683	67	117	142	146	137	129	122	206	141	133	130	140	128	125	132	131	127	137	128	67	129	138	136	139	138	136	135	144	137	137	139	138
SRX585692	3609	3614	3623	3629	3628	3623	3633	3618	3617	3616	3622	3619	3620	3611	3608	43	5943	101	164	202	202	199	192	164	286	205	195	188	200	173	185	193	195	186	197	194	103	192	198	197	198	196	199	199	205	203	204	198	196
SRX585699	3578	3583	3593	3599	3597	3591	3602	3586	3586	3585	3590	3588	3590	3581	3576	14	5899	100	156	197	196	192	184	156	283	197	189	181	190	169	177	186	187	180	190	186	102	183	191	190	191	190	193	193	200	197	197	191	190
SRX585700	3538	3540	3552	3557	3556	3551	3562	3545	3543	3546	3550	3547	3548	3537	3535	12	5823	98	154	194	195	191	183	155	279	196	184	182	191	169	180	185	185	178	189	184	100	183	188	187	188	188	189	190	197	195	195	189	188
SRX585702	3074	3077	3082	3089	3086	3082	3092	3079	3079	3077	3080	3078	3082	3076	3071	14	5093	87	142	177	177	173	168	142	253	177	168	162	174	154	163	167	166	165	172	167	89	167	173	172	173	173	172	173	181	175	175	174	173
SRX585704	2918	2917	2928	2932	2933	2928	2936	2924	2920	2921	2926	2925	2924	2918	2911	35	4732	82	138	167	163	162	158	140	230	165	159	150	164	147	152	157	155	154	163	157	85	156	164	163	163	164	163	163	169	166	166	165	164
SRX585706	2880	2880	2889	2895	2893	2887	2899	2884	2882	2883	2886	2884	2886	2878	2876	11	4723	77	129	155	154	149	149	129	229	156	149	144	149	135	141	144	144	142	148	142	80	142	146	144	147	147	150	150	149	152	152	148	147
SRX585707	3187	3185	3192	3199	3197	3192	3204	3190	3188	3188	3191	3189	3192	3184	3179	14	5218	89	147	177	179	173	170	143	234	180	172	165	176	155	163	167	168	166	173	166	92	166	175	174	175	175	175	175	180	176	176	176	175
SRX585708	3192	3196	3201	3209	3206	3201	3212	3199	3196	3196	3198	3198	3199	3193	3189	16	5278	88	140	173	174	170	165	142	237	171	167	162	173	150	158	163	163	159	171	161	89	160	168	166	168	167	169	170	172	173	173	168	167
SRX585709	3061	3060	3067	3073	3071	3065	3077	3064	3063	3062	3067	3063	3066	3058	3057	15	5067	86	142	167	167	163	160	142	245	165	162	155	163	146	152	155	154	153	164	153	89	152	163	161	164	164	166	166	172	165	165	165	164
SRX585715	3072	3075	3082	3086	3087	3082	3090	3079	3078	3077	3079	3079	3081	3073	3071	15	5045	89	144	169	171	167	163	139	245	171	164	159	168	152	156	160	160	158	167	160	91	159	164	162	165	164	167	169	173	170	170	165	164
SRX585718	3454	3456	3468	3474	3472	3467	3479	3461	3459	3462	3466	3463	3464	3454	3453	15	5666	95	155	191	193	189	184	153	265	194	186	181	190	163	175	184	186	179	189	184	96	183	187	185	187	187	190	191	195	192	192	188	187
SRX585720	3021	3023	3030	3037	3033	3029	3041	3028	3027	3026	3030	3027	3028	3020	3020	15	4969	85	140	166	170	163	160	140	233	169	161	155	164	146	151	157	158	154	162	155	87	154	163	163	164	165	165	165	169	167	167	166	166
SRX585722	3079	3080	3085	3091	3089	3084	3096	3082	3080	3081	3084	3081	3084	3075	3075	13	5053	88	139	167	166	160	160	138	230	163	161	155	163	146	149	155	156	151	161	155	90	153	164	162	164	163	163	164	170	165	165	164	163
SRX585723	3592	3599	3609	3616	3615	3609	3621	3603	3603	3602	3607	3606	3607	3598	3592	15	5922	99	160	201	202	199	192	162	279	205	193	188	199	170	185	194	194	188	197	193	102	192	199	197	199	197	199	199	206	204	204	199	198
SRX585724	3012	3014	3021	3025	3025	3020	3032	3017	3015	3017	3019	3018	3018	3011	3010	13	4917	85	134	166	169	161	156	136	230	166	158	155	164	145	151	155	155	152	161	154	88	152	161	160	162	162	162	162	169	167	167	163	162
SRX585727	3109	3107	3116	3121	3120	3115	3126	3112	3111	3111	3114	3112	3115	3104	3102	197	5113	193	154	181	183	183	172	153	264	181	181	171	180	159	164	176	174	172	180	174	192	172	182	181	182	183	182	184	189	183	183	184	182
SRX585728	3208	3207	3215	3222	3220	3216	3226	3211	3211	3210	3213	3212	3215	3205	3202	14	5298	92	138	173	178	171	167	141	249	174	168	163	170	148	158	163	161	160	169	161	95	161	173	172	173	173	172	171	178	175	175	174	173
SRX585753	3680	3686	3702	3709	3708	3701	3714	3694	3692	3693	3698	3698	3697	3686	3682	123	6073	117	147	193	196	188	181	151	281	198	184	176	191	162	173	186	188	176	188	184	122	182	191	189	191	189	192	191	198	197	197	192	190
SRX8867210	3049	3047	3059	3059	3063	3056	3061	3052	3053	3052	3057	3054	3056	3051	3040	89	5023	82	126	163	159	156	150	127	223	160	154	151	157	137	149	154	153	148	157	153	85	151	153	152	155	155	157	158	166	159	159	154	156
SRX8867225	3418	3420	3438	3442	3440	3438	3448	3428	3428	3428	3434	3433	3431	3420	3417	97	5625	95	142	182	182	178	171	148	266	181	176	172	178	155	167	174	173	165	178	174	98	173	176	174	176	174	180	179	184	182	182	174	175
SRX8867231	3346	3351	3364	3369	3369	3363	3376	3358	3358	3356	3362	3359	3361	3351	3346	103	5542	101	142	180	181	175	170	147	265	182	175	169	178	155	166	175	173	166	178	174	104	174	178	176	178	177	179	181	184	181	181	178	179
[truncated: 378 more columns]
