# Supplementary material for: Whole genome sequencing of Ethiopian Brucella abortus isolates expands the known diversity of an early branching sub-Saharan African lineage
Source: Front Microbiol. 2023 May 4;14:1128966. doi: 10.3389/fmicb.2023.1128966 (PMC10192883; doi:10.3389/fmicb.2023.1128966)
Supplement: Supplementary file 6 [file Table_5.xlsx]

## Sheet: S5.1_MLST_9-locus
Supplementary Table S5: MLST loci and metadata
Strain_ID	Alternative_ID	Accession_number	Host	Country	Continent	ST	gap	aroA	glk	dnaK	gyrB	trpE	cobQ	int_hyp	omp25
134		GCA_000298635	Human	China	Asia	1	2	1	1	2	1	3	1	1	1
265		GCA_016126115	Cattle	Russia	Europe	2	2	1	2	2	1	3	1	1	1
271		GCA_016126105	Cattle	Russia	Europe	2	2	1	2	2	1	3	1	1	1
282		GCA_016126205	Sheep	Russia	Europe	2	2	1	2	2	1	3	1	1	1
285		GCA_016126215	Cattle	Russia	Europe	2	2	1	2	2	1	3	1	1	1
293		GCA_009733215	Cattle	Russia	Europe	2	2	1	2	2	1	3	1	1	1
306		GCA_016126195	Cattle	Russia	Europe	2	2	1	2	2	1	3	1	1	1
313		GCA_009733195	Cattle	Russia	Europe	2	2	1	2	2	1	3	1	1	1
377		GCA_016126245	Cattle	Russia	Europe	2	2	1	2	2	1	3	1	1	1
385		GCA_016483915	Cattle	Russia	Europe	2	2	1	2	2	1	3	1	1	1
390		GCA_009728185	Cattle	Russia	Europe	2	2	1	2	2	1	3	1	1	1
1046		GCA_001402005	Cattle	Italy	Europe	2	2	1	2	2	1	3	1	1	1
1365.1		GCA_001401935	Cattle	Italy	Europe	2	2	1	2	2	1	3	1	1	1
1552		GCA_009733335	Human	Russia	Europe	2	2	1	2	2	1	3	1	1	1
2308			Unknown	USA	North America	5	2	1	1	2	1	4	1	1	1
3272		GCA_001402025	Cattle	Italy	Europe	1	2	1	1	2	1	3	1	1	1
5586		GCA_001402055	Cattle	Italy	Europe	2	2	1	2	2	1	3	1	1	1
8486		GCA_001401915	Cattle	Italy	Europe	2	2	1	2	2	1	3	1	1	1
8979.3		GCA_001401995	Water Buffalo	Italy	Europe	1	2	1	1	2	1	3	1	1	1
9060		GCA_001402075	Cattle	Italy	Europe	2	2	1	2	2	1	3	1	1	1
9261		GCA_001402105	Cattle	Italy	Europe	1	2	1	1	2	1	3	1	1	1
11796		GCA_001401925	Cattle	Italy	Europe	30	2	1	2	2	9	3	1	1	1
12183		GCA_001401945	Cattle	Italy	Europe	2	2	1	2	2	1	3	1	1	1
15074.1		GCA_001402095	Cattle	Italy	Europe	2	2	1	2	2	1	3	1	1	1
5/93			Cattle	UK	Europe	2	2	1	2	2	1	3	1	1	1
01-4165		GCA_000479955	Unknown	Unknown	Unknown	-	2	1,1	1	2	1	3	1	1	1
544 (T) (Type strain and biovar 1 reference strain)	NCTC 10093		Cattle	UK	Europe	1	2	1	1	2	1	3	1	1	1
babNG19-sc-1809827		ERX513893	Horse	Nigeria	Africa	32	5	7	4	7	1	3	7	1	1
baboCR112		ERX3476314	Cattle	Costa Rica	North America	5	2	1	1	2	1	4	1	1	1
baboCR150		ERX3476318	Cattle	Costa Rica	North America	5	2	1	1	2	1	4	1	1	1
baboCR209		ERX3476323	Buffalo	Costa Rica	North America	5	2	1	1	2	1	4	1	1	1
babohCR177		ERX3476333	Human	Costa Rica	North America	5	2	1	1	2	1	4	1	1	1
babohCR181		ERX3476337	Human	Costa Rica	North America	5	2	1	1	2	1	4	1	1	1
babSP68-sc-1809829		ERX513895	Cattle	Spain	Europe	2	2	1	2	2	1	3	1	1	1
01-0585		GCA_000413775	Cattle	USA	North America	1	2	1	1	2	1	3	1	1	1
01-0648		GCA_000413755	Cattle	USA	North America	1	2	1	1	2	1	3	1	1	1
03/4923-239			Cattle	Turkey	Asia	3	6	1	2	2	1	3	1	1	1
03-2770-11		GCA_000479995	Cattle	USA	North America	1	2	1	1	2	1	3	1	1	1
104M		GCA_001296965	Cattle	China	Asia	1	2	1	1	2	1	3	1	1	1
112/66			Cattle	UK	Europe	1	2	1	1	2	1	3	1	1	1
1237/67			Unknown	UK	Europe	2	2	1	2	2	1	3	1	1	1
158/68			Cattle	UK	Europe	2	2	1	2	2	1	3	1	1	1
162/65			Cattle	UK	Europe	2	2	1	2	2	1	3	1	1	1
184/68			Unknown	UK	Europe	2	2	1	2	2	1	3	1	1	1
188/78			Cattle	UK	Europe	1	2	1	1	2	1	3	1	1	1
18RB17233		SRX8867231	Cattle	Egypt	Africa	1	2	1	1	2	1	3	1	1	1
18RB17242		SRX8867210	Cattle	Egypt	Africa	1	2	1	1	2	1	3	1	1	1
18RB17256		SRX8867225	Cattle	Egypt	Africa	1	2	1	1	2	1	3	1	1	1
19BA		GCA_003244395	Vaccine strain	Russia	Europe	5	2	1	1	2	1	4	1	1	1
225/65			Cattle	UK	Europe	1	2	1	1	2	1	3	1	1	1
24/68			Cattle	UK	Europe	2	2	1	2	2	1	3	1	1	1
29/68			Cattle	UK	Europe	2	2	1	2	2	1	3	1	1	1
292 (Biovar 4 reference strain)	NCTC 10503		Cattle	UK	Europe	1	2	1	1	2	1	3	1	1	1
351/78			Unknown	UK	Europe	2	2	1	2	2	1	3	1	1	1
355/78			Unknown	UK	Europe	2	2	1	2	2	1	3	1	1	1
360/78			Cattle	UK	Europe	2	2	1	2	2	1	3	1	1	1
377/65			Cattle	UK	Europe	2	2	1	2	2	1	3	1	1	1
527/64			Unknown	UK	Europe	2	2	1	2	2	1	3	1	1	1
600/64			Cattle	UK	Europe	1	2	1	1	2	1	3	1	1	1
63 75		GCA_000740295	Unknown	Unknown	Unknown	2	2	1	2	2	1	3	1	1	1
63/106			Cattle	India	Asia	1	2	1	1	2	1	3	1	1	1
63/107			Cattle	India	Asia	1	2	1	1	2	1	3	1	1	1
63/130			Unknown	Egypt	Africa	2	2	1	2	2	1	3	1	1	1
63/136			Human	Former USSR	Europe	2	2	1	2	2	1	3	1	1	1
63/138			Human	Germany	Europe	2	2	1	2	2	1	3	1	1	1
63/139			Sheep	Germany	Europe	2	2	1	2	2	1	3	1	1	1
63/144			Human	France	Europe	2	2	1	2	2	1	3	1	1	1
63/159			Cattle	UK	Europe	2	2	1	2	2	1	3	1	1	1
63/168			Pig	Israel	Asia	1	2	1	1	2	1	3	1	1	1
63/183			Sheep	Former USSR	Europe	30	2	1	2	2	9	3	1	1	1
63/20			Unknown	Zimbabwe	Africa	1	2	1	1	2	1	3	1	1	1
63/24			Unknown	Zimbabwe	Africa	6	5	7	10	7	6	3	7	1	1
63/294			Unknown	Kenya	Africa	38	2	2	16	8	8	3	9	1	13
63/38			Cattle	UK	Europe	1	2	1	1	2	1	3	1	1	1
63/59			Unknown	Poland	Europe	1	2	1	1	2	1	3	1	1	1
63/87			Cattle	UK	Europe	2	2	1	2	2	1	3	1	1	1
64/10			Buffalo	India	Asia	1	2	1	1	2	1	3	1	1	1
64/108			Goat	India	Asia	1	2	1	1	2	1	3	1	1	1
64/122			Cattle	UK	Europe	2	2	1	2	2	1	3	1	1	1
64/126			Cattle	Zimbabwe	Africa	5	2	1	1	2	1	4	1	1	1
64/128			Cattle	Zimbabwe	Africa	1	2	1	1	2	1	3	1	1	1
64/42			Cattle	UK	Europe	5	2	1	1	2	1	4	1	1	1
64/81			Cattle	Zimbabwe	Africa	5	2	1	1	2	1	4	1	1	1
64/83			Cattle	Zimbabwe	Africa	6	5	7	10	7	6	3	7	1	1
64/91			Cattle	UK	Europe	1	2	1	1	2	1	3	1	1	1
65/108			Cattle	UK	Europe	1	2	1	1	2	1	3	1	1	1
65/110			Unknown	Nigeria	Africa	34	5	8	4	7	1	3	7	1	1
65/114			Unknown	Nigeria	Africa	34	5	8	4	7	1	3	7	1	1
65/12			Unknown	Mongolia	Asia	5	2	1	1	2	1	4	1	1	1
65/157			Unknown	Uganda	Africa	2	2	1	2	2	1	3	1	1	1
65/185			Cattle	India	Asia	2	2	1	2	2	1	3	1	1	1
65/63			Human	USA	North America	5	2	1	1	2	1	4	1	1	1
66/44			Cattle	UK	Europe	1	2	1	1	2	1	3	1	1	1
66/55			Goat	India	Asia	1	2	1	1	2	1	3	1	1	1
67/186			Cattle	Turkey	Asia	2	2	1	2	2	1	3	1	1	1
67/73			Cattle	UK	Europe	1	2	1	1	2	1	3	1	1	1
67/781			Cattle	UK	Europe	1	2	1	1	2	1	3	1	1	1
67/79			Cattle	UK	Europe	2	2	1	2	2	1	3	1	1	1
67/853			Cattle	UK	Europe	1	2	1	1	2	1	3	1	1	1
67/858			Cattle	UK	Europe	1	2	1	1	2	1	3	1	1	1
67/877			Cattle	UK	Europe	2	2	1	2	2	1	3	1	1	1
67/885			Cattle	UK	Europe	2	2	1	2	2	1	3	1	1	1
67/93			Buffalo	Iraq	Asia	2	2	1	2	2	1	3	1	1	1
67/992			Cattle	UK	Europe	1	2	1	1	2	1	3	1	1	1
67/996			Cattle	UK	Europe	2	2	1	2	2	1	3	1	1	1
68-3396P		GCA_000413535	Unknown	USA	North America	1	2	1	1	2	1	3	1	1	1
707/65			Cattle	UK	Europe	1	2	1	1	2	1	3	1	1	1
76-1413		GCA_000413495	Unknown	USA	North America	1	2	1	1	2	1	3	1	1	1
78/14			Cattle	Chad	Africa	34	5	8	4	7	1	3	7	1	1
78/32			Cattle	Senegal	Africa	36	7	7	4	2	1	3	9	1	1
78/33			Cattle	Senegal	Africa	36	7	7	4	2	1	3	9	1	1
78/36			Cattle	Unknown	Unknown	35	7	7	4	2	1	3	9	1	20
79/14			Cattle	Chad	Africa	2	2	1	2	2	1	3	1	1	1
80/101			Unknown	Nigeria	Africa	36	7	7	4	2	1	3	9	1	1
80/102			Cattle	Spain	Europe	2	2	1	2	2	1	3	1	1	1
80/108			Cattle	New Zealand	Oceania	1	2	1	1	2	1	3	1	1	1
80/109			Cattle	New Zealand	Oceania	1	2	1	1	2	1	3	1	1	1
80/11			Cattle	Chad	Africa	32	5	7	4	7	1	3	7	1	1
80/115			Cattle	New Zealand	Oceania	1	2	1	1	2	1	3	1	1	1
80/2			Unknown	China	Asia	5	2	1	1	2	1	4	1	1	1
80/28			Cattle	Chad	Africa	32	5	7	4	7	1	3	7	1	1
80-1399		GCA_000478665	Bison	USA	North America	5	2	1	1	2	1	4	1	1	1
808/67			Cattle	UK	Europe	1	2	1	1	2	1	3	1	1	1
81/34			Cattle	Ireland	Europe	5	2	1	1	2	1	4	1	1	1
81/43			Human	Portugal	Europe	1	2	1	1	2	1	3	1	1	1
82/10			Unknown	Kenya	Africa	32	5	7	4	7	1	3	7	1	1
82-3893		GCA_000413555	Cattle	USA	North America	29	2	1	21	2	1	3	1	1	1
84/23			Human	Mexico	North America	29	2	1	21	2	1	3	1	1	1
84/26			Human	Mexico	North America	29	2	1	21	2	1	3	1	1	1
84/28			Human	Mexico	North America	5	2	1	1	2	1	4	1	1	1
84/30			Human	Mexico	North America	29	2	1	21	2	1	3	1	1	1
84/31			Human	Mexico	North America	5	2	1	1	2	1	4	1	1	1
84/32			Human	Mexico	North America	5	2	1	1	2	1	4	1	1	1
84/34			Human	Mexico	North America	5	2	1	1	2	1	4	1	1	1
84/35			Human	Mexico	North America	1	2	1	1	2	1	3	1	1	1
84/37			Human	Mexico	North America	5	2	1	1	2	1	4	1	1	1
84/44			Human	Mexico	North America	1	2	1	1	2	1	3	1	1	1
84/79			Cattle	Portugal	Europe	1	2	1	1	2	1	3	1	1	1
84-0928		GCA_000413575	Bison	USA	North America	1	2	1	1	2	1	3	1	1	1
85/140			Cattle	Greece	Europe	2	2	1	2	2	1	3	1	1	1
85/69			Cattle	India	Asia	31	2	1	2	2	1	3	1	1	17
86/49			Cattle	India	Asia	31	2	1	2	2	1	3	1	1	17
86/8/59 (Biovar 2 reference strain)	NCTC 10501		Cattle	UK	Europe	1	2	1	1	2	1	3	1	1	1
863/67			Cattle	UK	Europe	1	2	1	1	2	1	3	1	1	1
87/28			Cattle	Sudan	Africa	34	5	8	4	7	1	3	7	1	1
87/38			Cattle	Sudan	Africa	34	5	8	4	7	1	3	7	1	1
87/45			Cattle	Canada	North America	1	2	1	1	2	1	3	1	1	1
87/53			Cattle	India	Asia	31	2	1	2	2	1	3	1	1	17
87/65			Cattle	Sudan	Africa	34	5	8	4	7	1	3	7	1	1
870 (Biovar 6 reference strain)	NCTC 10505		Cattle	The Netherlands	Europe	4	2	1	2	2	2	3	1	1	1
88/148			Unknown	Zambia	Africa	1	2	1	1	2	1	3	1	1	1
88/19			Cattle	Spain	Europe	1	2	1	1	2	1	3	1	1	1
88/217			Cattle	Mozambique	Africa	37	2	2	19	8	8	3	9	1	14
88/218			Cattle	Mozambique	Africa	72	2	2	19	8	8	3	9	1	29
88/219			Cattle	Mozambique	Africa	37	2	2	19	8	8	3	9	1	14
88/220			Cattle	Mozambique	Africa	37	2	2	19	8	8	3	9	1	14
88/226			Cattle	Mozambique	Africa	1	2	1	1	2	1	3	1	1	1
88/46			Camel	Kuwait	Asia	5	2	1	1	2	1	4	1	1	1
89-24636		SRX585734	Cattle	USA	North America	1	2	1	1	2	1	3	1	1	1
89-2646-1238		GCA_000480175	Unknown	Unknown	Unknown	1	2	1	1	2	1	3	1	1	1
90/50			Cattle	Saudi Arabia	Asia	1	2	1	1	2	1	3	1	1	1
90/66			Cattle	UK	Europe	2	2	1	2	2	1	3	1	1	1
90-0742		GCA_000413655	Cattle	USA	North America	5	2	1	1	2	1	4	1	1	1
90-0775		GCA_000413675	Cattle	USA	North America	29	2	1	21	2	1	3	1	1	1
90-0962		GCA_000413635	Cattle	USA	North America	1	2	1	1	2	1	3	1	1	1
90-1280		GCA_000413715	Human	USA	North America	1	2	1	1	2	1	3	1	1	1
902A			Cattle	Italy	Europe	30	2	1	2	2	9	3	1	1	1
91/51			Cattle	Bolivia	South America	1	2	1	1	2	1	3	1	1	1
93/1			Cattle	Bolivia	South America	1	2	1	1	2	1	3	1	1	1
93/2			Cattle	Bolivia	South America	2	2	1	2	2	1	3	1	1	1
938/67			Unknown	UK	Europe	2	2	1	2	2	1	3	1	1	1
939/67			Unknown	UK	Europe	2	2	1	2	2	1	3	1	1	1
94-1313		GCA_000413735	Llama	USA	North America	1	2	1	1	2	1	3	1	1	1
99/9971-135			Cattle	Mongolia	Asia	2	2	1	2	2	1	3	1	1	1
99/9971-159B			Cattle	Mongolia	Asia	2	2	1	2	2	1	3	1	1	1
9-941			Cattle	USA	North America	1	2	1	1	2	1	3	1	1	1
999/65			Cattle	UK	Europe	1	2	1	1	2	1	3	1	1	1
99-9971-159		GCA_000480115	Unknown	Unknown	Unknown	2	2	1	2	2	1	3	1	1	1
A1-3-2-36			Cattle	South Korea	Asia	5	2	1	1	2	1	4	1	1	1
A-1-3-3-23			Cattle	South Korea	Asia	5	2	1	1	2	1	4	1	1	1
A13334		GCA_000238175	Cattle	South Korea	Asia	5	2	1	1	2	1	4	1	1	1
A1-3-4-68			Cattle	South Korea	Asia	5	2	1	1	2	1	4	1	1	1
A19		GCA_003290345	Vaccine strain	China	Asia	5	2	1	1	2	1	4	1	1	1
ABT/CB-28/2016/HSR		GCA_013425785	Cattle	India	Asia	1	2	1	1	2	1	3	1	1	1
B00-0751			Cattle	USA	North America	1	2	1	1	2	1	3	1	1	1
B00-0751		SRX585673	Cattle	USA	North America	1	2	1	1	2	1	3	1	1	1
B01-0065		SRX1526644	Bison	USA	North America	1	2	1	1	2	1	3	1	1	1
B01-0154		SRX1526645	Bison	USA	North America	1	2	1	1	2	1	3	1	1	1
B01-0174		SRX1526646	Bison	USA	North America	1	2	1	1	2	1	3	1	1	1
B01-0206		SRX1526647	Bison	USA	North America	1	2	1	1	2	1	3	1	1	1
B01-0305		SRX1526648	Bison	USA	North America	1	2	1	1	2	1	3	1	1	1
B01-0308		SRX1526649	Bison	USA	North America	1	2	1	1	2	1	3	1	1	1
B01-0314		SRX1526650	Bison	USA	North America	1	2	1	1	2	1	3	1	1	1
B01-0505		SRX1526651	Bison	USA	North America	1	2	1	1	2	1	3	1	1	1
B01-0638		SRX1526652	Elk	USA	North America	1	2	1	1	2	1	3	1	1	1
B01-0642		SRX1526653	Elk	USA	North America	1	2	1	1	2	1	3	1	1	1
B02-0120			Cattle	USA	North America	105	2	30	1	2	1	3	1	1	1
B02-0123		SRX585678	Elk	USA	North America	1	2	1	1	2	1	3	1	1	1
B02-0137		SRX1526654	Bison	USA	North America	1	2	1	1	2	1	3	1	1	1
B02-0186		SRX1526655	Bison	USA	North America	1	2	1	1	2	1	3	1	1	1
B02-0204		SRX1526656	Cattle	USA	North America	1	2	1	1	2	1	3	1	1	1
B02-0219		SRX585680	Elk	USA	North America	1	2	1	1	2	1	3	1	1	1
B02-0235		SRX1526657	Cattle	USA	North America	1	2	1	1	2	1	3	1	1	1
B02-0236		SRX1526658	Cattle	USA	North America	1	2	1	1	2	1	3	1	1	1
B02-0241		SRX1526661	Cattle	USA	North America	1	2	1	1	2	1	3	1	1	1
B02-0242		SRX1526662	Cattle	USA	North America	1	2	1	1	2	1	3	1	1	1
B02-0246		SRX1526663	Elk	USA	North America	1	2	1	1	2	1	3	1	1	1
B02-0268		SRX1526664	Elk	USA	North America	5	2	1	1	2	1	4	1	1	1
B03-0136		SRX1526666	Bison	USA	North America	1	2	1	1	2	1	3	1	1	1
B03-0202		SRX1526667	Elk	USA	North America	1	2	1	1	2	1	3	1	1	1
B04-0003		SRX1526668	Elk	USA	North America	1	2	1	1	2	1	3	1	1	1
B04-0053		SRX585683	Cattle	USA	North America	-	2	1	1	~2	1	3	~1	1	1
B04-0060		SRX1526669	Cattle	USA	North America	-	2	1	1	2	1	3	~1	1	1
B04-0067		SRX1526670	Cattle	USA	North America	-	2	1	1	2	1	3	~1	1	1
B04-0074		SRX585684	Cattle	USA	North America	-	2	1	1	2	1	3	~1	1	1
B04-0196		SRX1526672	Elk	USA	North America	1	2	1	1	2	1	3	1	1	1
B04-0224		SRX1526673	Elk	USA	North America	1	2	1	1	2	1	3	1	1	1
B04-0225		SRX1526674	Elk	USA	North America	1	2	1	1	2	1	3	1	1	1
B04-0344		SRX585685	Cattle	USA	North America	1	2	1	1	2	1	3	1	1	1
B05-0014		SRX1526675	Elk	USA	North America	1	2	1	1	2	1	3	1	1	1
B05-0018		SRX1526676	Bison	USA	North America	1	2	1	1	2	1	3	1	1	1
B05-0019		SRX1526677	Bison	USA	North America	1	2	1	1	2	1	3	1	1	1
B05-0756		SRX1526679	Elk	USA	North America	1	2	1	1	2	1	3	1	1	1
B05-0908		SRX1526680	Elk	USA	North America	1	2	1	1	2	1	3	1	1	1
B05-0999		SRX1526681	Bison	USA	North America	1	2	1	1	2	1	3	1	1	1
B05-1282		SRX1526682	Bison	USA	North America	1	2	1	1	2	1	3	1	1	1
B06-0027		SRX1526683	Cattle	USA	North America	1	2	1	1	2	1	3	1	1	1
B06-0410		SRX585687	Cattle	USA	North America	1	2	1	1	2	1	3	1	1	1
B08-0151		SRX1526688	Elk	USA	North America	1	2	1	1	2	1	3	1	1	1
B08-0187		SRX1526689	Elk	USA	North America	1	2	1	1	2	1	3	1	1	1
B08-0404		SRX1526690	Bison	USA	North America	1	2	1	1	2	1	3	1	1	1
B08-0416		SRX585689	Cattle	USA	North America	1	2	1	1	2	1	3	1	1	1
B08-0423		SRX1526691	Bison	USA	North America	1	2	1	1	2	1	3	1	1	1
B08-0440		SRX1526692	Bison	USA	North America	1	2	1	1	2	1	3	1	1	1
B08-0666		SRX1526693	Cattle	USA	North America	1	2	1	1	2	1	3	1	1	1
B08-0783		SRX1526694	Bison	USA	North America	1	2	1	1	2	1	3	1	1	1
B08-0795		SRX1526695	Bison	USA	North America	1	2	1	1	2	1	3	1	1	1
B08-0921		SRX1526696	Bison	USA	North America	1	2	1	1	2	1	3	1	1	1
B08-0951		SRX1526697	Bison	USA	North America	1	2	1	1	2	1	3	1	1	1
B08-1019		SRX1526698	Bison	USA	North America	1	2	1	1	2	1	3	1	1	1
B08-1080		SRX1526699	Bison	USA	North America	1	2	1	1	2	1	3	1	1	1
B09-0005		SRX1526700	Elk	USA	North America	1	2	1	1	2	1	3	1	1	1
B09-0007		SRX1526701	Elk	USA	North America	1	2	1	1	2	1	3	1	1	1
B09-0008		SRX1526702	Elk	USA	North America	1	2	1	1	2	1	3	1	1	1
B09-0276		SRX1526704	Elk	USA	North America	1	2	1	1	2	1	3	1	1	1
B09-0286		SRX1526705	Elk	USA	North America	1	2	1	1	2	1	3	1	1	1
B09-0295		SRX1526706	Elk	USA	North America	1	2	1	1	2	1	3	1	1	1
B10-0018		GCA_000413815	Cattle	USA	North America	1	2	1	1	2	1	3	1	1	1
B10-0028		SRX1526710	Cattle	USA	North America	1	2	1	1	2	1	3	1	1	1
B10-0035		SRX585691	Cattle	USA	North America	1	2	1	1	2	1	3	1	1	1
B10-0091		SRX1526711	Elk	USA	North America	1	2	1	1	2	1	3	1	1	1
B10-0173		SRX1526713	Cattle	USA	North America	1	2	1	1	2	1	3	1	1	1
B10-0203		SRX1526714	Elk	USA	North America	1	2	1	1	2	1	3	1	1	1
B-10021001		SRX1526715	Elk	USA	North America	1	2	1	1	2	1	3	1	1	1
B10-0252		SRX1526716	Elk	USA	North America	1	2	1	1	2	1	3	1	1	1
B10-0273		SRX1526717	Elk	USA	North America	1	2	1	1	2	1	3	1	1	1
B10-0325		SRX1526718	Elk	USA	North America	1	2	1	1	2	1	3	1	1	1
B10-0474		SRX1526720	Cattle	USA	North America	1	2	1	1	2	1	3	1	1	1
B10-0514		SRX1526721	Elk	USA	North America	1	2	1	1	2	1	3	1	1	1
B10-0517		SRX1526722	Elk	USA	North America	1	2	1	1	2	1	3	1	1	1
B10-0529		SRX1526723	Elk	USA	North America	1	2	1	1	2	1	3	1	1	1
B10-0566		SRX1526724	Elk	USA	North America	1	2	1	1	2	1	3	1	1	1
B10-0584		SRX1526725	Elk	USA	North America	1	2	1	1	2	1	3	1	1	1
B-10061002		SRX1526726	Elk	USA	North America	1	2	1	1	2	1	3	1	1	1
B10-0948		SRX1526728	Cattle	USA	North America	1	2	1	1	2	1	3	1	1	1
B10-0973		SRX1526729	Bison	USA	North America	1	2	1	1	2	1	3	1	1	1
B10-0975		SRX1526730	Bison	USA	North America	1	2	1	1	2	1	3	1	1	1
B11-0011		SRX585692	Bison	USA	North America	1	2	1	1	2	1	3	1	1	1
B11-0140		SRX1526733	Elk	USA	North America	1	2	1	1	2	1	3	1	1	1
B11-0143		SRX1526736	Elk	USA	North America	1	2	1	1	2	1	3	1	1	1
B11-0144		SRX1526737	Elk	USA	North America	1	2	1	1	2	1	3	1	1	1
B11-0145		SRX1526738	Elk	USA	North America	1	2	1	1	2	1	3	1	1	1
B11-0147		SRX1526740	Elk	USA	North America	1	2	1	1	2	1	3	1	1	1
B11-0150		SRX1526742	Elk	USA	North America	1	2	1	1	2	1	3	1	1	1
B11-0153		SRX1526743	Elk	USA	North America	1	2	1	1	2	1	3	1	1	1
B11-0154		SRX1526744	Elk	USA	North America	1	2	1	1	2	1	3	1	1	1
B11-0160		SRX1526746	Elk	USA	North America	1	2	1	1	2	1	3	1	1	1
B11-0210		SRX585699	Cattle	USA	North America	1	2	1	1	2	1	3	1	1	1
B11-0245		SRX585700	Cattle	USA	North America	1	2	1	1	2	1	3	1	1	1
B11-0248		SRX1526747	Bison	USA	North America	1	2	1	1	2	1	3	1	1	1
B11-0250		SRX1526749	Bison	USA	North America	1	2	1	1	2	1	3	1	1	1
B11-0251		SRX1526750	Bison	USA	North America	1	2	1	1	2	1	3	1	1	1
B11-0252		SRX1526751	Bison	USA	North America	1	2	1	1	2	1	3	1	1	1
B11-0253		SRX1526752	Bison	USA	North America	1	2	1	1	2	1	3	1	1	1
B11-0255		SRX1526754	Bison	USA	North America	1	2	1	1	2	1	3	1	1	1
B11-0256		SRX1526755	Bison	USA	North America	1	2	1	1	2	1	3	1	1	1
B11-0257		SRX1526756	Bison	USA	North America	1	2	1	1	2	1	3	1	1	1
B11-0259		SRX1526758	Bison	USA	North America	1	2	1	1	2	1	3	1	1	1
B11-0260		SRX1526759	Bison	USA	North America	1	2	1	1	2	1	3	1	1	1
B11-0262		SRX1526761	Bison	USA	North America	1	2	1	1	2	1	3	1	1	1
B11-0268		SRX1526762	Elk	USA	North America	1	2	1	1	2	1	3	1	1	1
B11-0270		SRX1526763	Elk	USA	North America	1	2	1	1	2	1	3	1	1	1
B11-0271		SRX1526764	Elk	USA	North America	1	2	1	1	2	1	3	1	1	1
B11-0442		SRX1526768	Bison	USA	North America	1	2	1	1	2	1	3	1	1	1
B11-0469		SRX1526769	Bison	USA	North America	1	2	1	1	2	1	3	1	1	1
B11-0616		SRX1526777	Cattle	USA	North America	1	2	1	1	2	1	3	1	1	1
B119			Cattle	Italy	Europe	30	2	1	2	2	9	3	1	1	1
B12-0002		SRX585702	Cattle	USA	North America	1	2	1	1	2	1	3	1	1	1
B12-0028		SRX585704	Bison	USA	North America	1	2	1	1	2	1	3	1	1	1
B12-0228		SRX585706	Bison	USA	North America	1	2	1	1	2	1	3	1	1	1
B12-0230		SRX585707	Bison	USA	North America	1	2	1	1	2	1	3	1	1	1
B12-0232		SRX585708	Bison	USA	North America	1	2	1	1	2	1	3	1	1	1
B12-0233		SRX585709	Bison	USA	North America	1	2	1	1	2	1	3	1	1	1
B12-0242		SRX585715	Bison	USA	North America	1	2	1	1	2	1	3	1	1	1
B12-0252		SRX585718	Bison	USA	North America	1	2	1	1	2	1	3	1	1	1
B12-0266		SRX585720	Bison	USA	North America	1	2	1	1	2	1	3	1	1	1
B12-0270		SRX585722	Bison	USA	North America	1	2	1	1	2	1	3	1	1	1
B12-0271		SRX585723	Bison	USA	North America	1	2	1	1	2	1	3	1	1	1
B12-0275		SRX585724	Bison	USA	North America	1	2	1	1	2	1	3	1	1	1
B12-0332		SRX585727	Bison	USA	North America	1	2	1	1	2	1	3	1	1	1
B12-0359		SRX1526780	Cattle	USA	North America	1	2	1	1	2	1	3	1	1	1
B12-0398		SRX1526786	Elk	USA	North America	1	2	1	1	2	1	3	1	1	1
B12-0401		SRX1526788	Elk	USA	North America	1	2	1	1	2	1	3	1	1	1
B12-0402		SRX1526789	Elk	USA	North America	1	2	1	1	2	1	3	1	1	1
B12-0403		SRX1526790	Elk	USA	North America	1	2	1	1	2	1	3	1	1	1
B12-0404		SRX1526791	Elk	USA	North America	1	2	1	1	2	1	3	1	1	1
B12-0405		SRX1526792	Elk	USA	North America	1	2	1	1	2	1	3	1	1	1
B12-0406		SRX1526793	Elk	USA	North America	1	2	1	1	2	1	3	1	1	1
B12-0410		SRX1526797	Elk	USA	North America	1	2	1	1	2	1	3	1	1	1
B12-0411		SRX1526798	Elk	USA	North America	1	2	1	1	2	1	3	1	1	1
B12-0416		SRX1526803	Elk	USA	North America	1	2	1	1	2	1	3	1	1	1
B12-0417		SRX1526804	Elk	USA	North America	1	2	1	1	2	1	3	1	1	1
B12-0425		SRX585728	Bison	USA	North America	1	2	1	1	2	1	3	1	1	1
B12-0570		SRX1526808	Cattle	USA	North America	1	2	1	1	2	1	3	1	1	1
B12-0587		SRX1526812	Bison	USA	North America	1	2	1	1	2	1	3	1	1	1
B12-0599		SRX1526813	Cattle	USA	North America	1	2	1	1	2	1	3	1	1	1
B12-0602		SRX1526814	Bison	USA	North America	1	2	1	1	2	1	3	1	1	1
B13-0061		SRX1526815	Bison	USA	North America	1	2	1	1	2	1	3	1	1	1
B13-0083		SRX1526816	Bison	USA	North America	1	2	1	1	2	1	3	1	1	1
B13-0086		SRX1526817	Bison	USA	North America	1	2	1	1	2	1	3	1	1	1
B13-0088		SRX1526818	Bison	USA	North America	1	2	1	1	2	1	3	1	1	1
B13-0090		SRX1526819	Bison	USA	North America	1	2	1	1	2	1	3	1	1	1
B13-0091		SRX1526820	Bison	USA	North America	1	2	1	1	2	1	3	1	1	1
B13-0093		SRX1526821	Bison	USA	North America	1	2	1	1	2	1	3	1	1	1
B13-0097		SRX1526822	Bison	USA	North America	1	2	1	1	2	1	3	1	1	1
B13-0101		SRX1526823	Bison	USA	North America	1	2	1	1	2	1	3	1	1	1
B3196 (Biovar 5 reference strain)	NCTC 10504		Cattle	UK	Europe	2	2	1	2	2	1	3	1	1	1
B85-1058		SRX1526825	Bison	USA	North America	1	2	1	1	2	1	3	1	1	1
B87-0095		SRX1526826	Cattle	USA	North America	1	2	1	1	2	1	3	1	1	1
B90-0737		SRX1526827	Cattle	USA	North America	1	2	1	1	2	1	3	1	1	1
B90-1280		SRX1526828	Human	USA	North America	1	2	1	1	2	1	3	1	1	1
B93-0131		SRX1526829	Cattle	USA	North America	1	2	1	1	2	1	3	1	1	1
B93-1447		SRX1526830	Cattle	USA	North America	1	2	1	1	2	1	3	1	1	1
B93-1491		SRX1531605	Elk	USA	North America	1	2	1	1	2	1	3	1	1	1
B98-0688		SRX585753	Cattle	USA	North America	1	2	1	1	2	1	3	1	1	1
BAB8416		GCA_001043295	Human	China	Asia	2	2	1	2	2	1	3	1	1	1
babNG15-sc-1809826		ERX513892	Sheep	Nigeria	Africa	32	5	7	4	7	1	3	7	1	1
babNG20-sc-1809828		ERX513894	Horse	Nigeria	Africa	32	5	7	4	7	1	3	7	1	1
babNG9-sc-1809825		ERX513891	Sheep	Nigeria	Africa	32	5	7	4	7	1	3	7	1	1
baboCR1		ERX437155	Cattle	Costa Rica	North America	5	2	1	1	2	1	4	1	1	1
baboCR10		ERX437164	Cattle	Costa Rica	North America	5	2	1	1	2	1	4	1	1	1
baboCR100		ERX3476312	Cattle	Costa Rica	North America	1	2	1	1	2	1	3	1	1	1
baboCR11		ERX437129	Cattle	Costa Rica	North America	5	2	1	1	2	1	4	1	1	1
baboCR111		ERX3476313	Cattle	Costa Rica	North America	5	2	1	1	2	1	4	1	1	1
baboCR12		ERX439562	Cattle	Costa Rica	North America	5	2	1	1	2	1	4	1	1	1
baboCR13		ERX439566	Cattle	Costa Rica	North America	5	2	1	1	2	1	4	1	1	1
baboCR136		ERX3476316	Cattle	Costa Rica	North America	5	2	1	1	2	1	4	1	1	1
baboCR137		ERX3476317	Cattle	Costa Rica	North America	5	2	1	1	2	1	4	1	1	1
baboCR14		ERX439567	Cattle	Costa Rica	North America	5	2	1	1	2	1	4	1	1	1
baboCR15		ERX439565	Cattle	Costa Rica	North America	5	2	1	1	2	1	4	1	1	1
baboCR16		ERX437161	Cattle	Costa Rica	North America	5	2	1	1	2	1	4	1	1	1
baboCR17		ERX439568	Cattle	Costa Rica	North America	5	2	1	1	2	1	4	1	1	1
baboCR18		ERX437163	Cattle	Costa Rica	North America	5	2	1	1	2	1	4	1	1	1
baboCR189		ERX3476320	Cattle	Costa Rica	North America	5	2	1	1	2	1	4	1	1	1
baboCR19		ERX437158	Cattle	Costa Rica	North America	5	2	1	1	2	1	4	1	1	1
baboCR20		ERX439561	Cattle	Costa Rica	North America	5	2	1	1	2	1	4	1	1	1
baboCR203		ERX3476322	Buffalo	Costa Rica	North America	1	2	1	1	2	1	3	1	1	1
baboCR22		ERX451786	Cattle	Costa Rica	North America	5	2	1	1	2	1	4	1	1	1
baboCR23		ERX437146	Cattle	Costa Rica	North America	5	2	1	1	2	1	4	1	1	1
baboCR24		ERX437148	Cattle	Costa Rica	North America	5	2	1	1	2	1	4	1	1	1
baboCR25		ERX437149	Cattle	Costa Rica	North America	5	2	1	1	2	1	4	1	1	1
baboCR26		ERX437150	Cattle	Costa Rica	North America	5	2	1	1	2	1	4	1	1	1
baboCR27		ERX437151	Cattle	Costa Rica	North America	5	2	1	1	2	1	4	1	1	1
baboCR28		ERX437152	Cattle	Costa Rica	North America	5	2	1	1	2	1	4	1	1	1
baboCR29		ERX437153	Cattle	Costa Rica	North America	5	2	1	1	2	1	4	1	1	1
baboCR30		ERX437154	Cattle	Costa Rica	North America	5	2	1	1	2	1	4	1	1	1
baboCR31		ERX384323	Cattle	Costa Rica	North America	5	2	1	1	2	1	4	1	1	1
baboCR32		ERX433637	Cattle	Costa Rica	North America	5	2	1	1	2	1	4	1	1	1
baboCR33		ERX437147	Cattle	Costa Rica	North America	5	2	1	1	2	1	4	1	1	1
baboCR34		ERX384324	Cattle	Costa Rica	North America	5	2	1	1	2	1	4	1	1	1
baboCR35		ERX439564	Cattle	Costa Rica	North America	5	2	1	1	2	1	4	1	1	1
baboCR36		ERX439569	Cattle	Costa Rica	North America	5	2	1	1	2	1	4	1	1	1
baboCR37		ERX439570	Cattle	Costa Rica	North America	5	2	1	1	2	1	4	1	1	1
baboCR38		ERX439571	Cattle	Costa Rica	North America	5	2	1	1	2	1	4	1	1	1
baboCR39		ERX439572	Cattle	Costa Rica	North America	5	2	1	1	2	1	4	1	1	1
baboCR4		ERX437159	Cattle	Costa Rica	North America	5	2	1	1	2	1	4	1	1	1
baboCR40		ERX437133	Cattle	Costa Rica	North America	5	2	1	1	2	1	4	1	1	1
baboCR41		ERX437134	Cattle	Costa Rica	North America	5	2	1	1	2	1	4	1	1	1
baboCR42		ERX437135	Cattle	Costa Rica	North America	5	2	1	1	2	1	4	1	1	1
baboCR43		ERX437136	Cattle	Costa Rica	North America	5	2	1	1	2	1	4	1	1	1
baboCR44		ERX384325	Cattle	Costa Rica	North America	5	2	1	1	2	1	4	1	1	1
baboCR45		ERX437137	Cattle	Costa Rica	North America	5	2	1	1	2	1	4	1	1	1
baboCR46		ERX437138	Cattle	Costa Rica	North America	5	2	1	1	2	1	4	1	1	1
baboCR47		ERX437139	Cattle	Costa Rica	North America	5	2	1	1	2	1	4	1	1	1
baboCR48		ERX437140	Cattle	Costa Rica	North America	5	2	1	1	2	1	4	1	1	1
baboCR49		ERX513885	Cattle	Costa Rica	North America	5	2	1	1	2	1	4	1	1	1
baboCR5		ERX439563	Cattle	Costa Rica	North America	5	2	1	1	2	1	4	1	1	1
baboCR50		ERX451784	Cattle	Costa Rica	North America	5	2	1	1	2	1	4	1	1	1
baboCR51		ERX451785	Cattle	Costa Rica	North America	5	2	1	1	2	1	4	1	1	1
baboCR52		ERX437141	Cattle	Costa Rica	North America	5	2	1	1	2	1	4	1	1	1
baboCR53		ERX437142	Cattle	Costa Rica	North America	5	2	1	1	2	1	4	1	1	1
baboCR54		ERX437143	Cattle	Costa Rica	North America	5	2	1	1	2	1	4	1	1	1
baboCR55		ERX437144	Cattle	Costa Rica	North America	5	2	1	1	2	1	4	1	1	1
baboCR56		ERX437145	Cattle	Costa Rica	North America	5	2	1	1	2	1	4	1	1	1
baboCR57		ERX513884	Cattle	Costa Rica	North America	5	2	1	1	2	1	4	1	1	1
baboCR58		ERX513883	Cattle	Costa Rica	North America	5	2	1	1	2	1	4	1	1	1
baboCR59		ERX437132	Cattle	Costa Rica	North America	5	2	1	1	2	1	4	1	1	1
baboCR6		ERX437156	Cattle	Costa Rica	North America	5	2	1	1	2	1	4	1	1	1
baboCR60		ERX437131	Cattle	Costa Rica	North America	5	2	1	1	2	1	4	1	1	1
baboCR68		ERX439575	Cattle	Costa Rica	North America	5	2	1	1	2	1	4	1	1	1
baboCR69A		ERX718114	Cattle	Costa Rica	North America	5	2	1	1	2	1	4	1	1	1
baboCR7		ERX437157	Cattle	Costa Rica	North America	5	2	1	1	2	1	4	1	1	1
baboCR70A		ERX718113	Cattle	Costa Rica	North America	5	2	1	1	2	1	4	1	1	1
baboCR72		ERX718120	Cattle	Costa Rica	North America	5	2	1	1	2	1	4	1	1	1
baboCR74		ERX718122	Unknown	Costa Rica	North America	5	2	1	1	2	1	4	1	1	1
baboCR8		ERX437162	Cattle	Costa Rica	North America	5	2	1	1	2	1	4	1	1	1
baboCR9		ERX437160	Cattle	Costa Rica	North America	5	2	1	1	2	1	4	1	1	1
baboCR92		ERX3476328	Cattle	Costa Rica	North America	5	2	1	1	2	1	4	1	1	1
babohCR168		ERX3476329	Human	Costa Rica	North America	5	2	1	1	2	1	4	1	1	1
babohCR174		ERX3476330	Human	Costa Rica	North America	5	2	1	1	2	1	4	1	1	1
babohCR175		ERX3476331	Human	Costa Rica	North America	5	2	1	1	2	1	4	1	1	1
babohCR176		ERX3476332	Human	Costa Rica	North America	5	2	1	1	2	1	4	1	1	1
babohCR178		ERX3476334	Human	Costa Rica	North America	5	2	1	1	2	1	4	1	1	1
babohCR179		ERX3476335	Human	Costa Rica	North America	5	2	1	1	2	1	4	1	1	1
babohCR180		ERX3476336	Human	Costa Rica	North America	5	2	1	1	2	1	4	1	1	1
babohCR182		ERX3476338	Human	Costa Rica	North America	1	2	1	1	2	1	3	1	1	1
babohCR196		ERX3476340	Human	Costa Rica	North America	5	2	1	1	2	1	4	1	1	1
babohCR61		ERX513886	Human	Costa Rica	North America	5	2	1	1	2	1	4	1	1	1
babohCR65		ERX437127	Human	Costa Rica	North America	5	2	1	1	2	1	4	1	1	1
babohCR66		ERX437128	Human	Costa Rica	North America	5	2	1	1	2	1	4	1	1	1
babohCR71		ERX718119	Human	Costa Rica	North America	5	2	1	1	2	1	4	1	1	1
baboNG1-sc-1809833		ERX513899	Cattle	Nigeria	Africa	32	5	7	4	7	1	3	7	1	1
baboNG2-sc-1809834		ERX513900	Cattle	Nigeria	Africa	-	~5	7	4	7	1	3	7	1	1
babSP151-sc-1809830		ERX513896	Cattle	Spain	Europe	2	2	1	2	2	1	3	1	1	1
babSP283-sc-1809831		ERX513897	Human	Spain	Europe	2	2	1	2	2	1	3	1	1	1
BAU21/S4023		SRX5762378	Cattle	Bangladesh	Asia	2	2	1	2	2	1	3	1	1	1
BB12		GCA_003994025	Cattle	China	Asia	2	2	1	2	2	1	3	1	1	1
BB13		GCA_003994075	Cattle	China	Asia	2	2	1	2	2	1	3	1	1	1
BB14		GCA_003994155	Cattle	China	Asia	2	2	1	2	2	1	3	1	1	1
BCB034		GCA_000292025	Human	China	Asia	1	2	1	1	2	1	3	1	1	1
BCCN_77-19			Cattle	Senegal	Africa	82	7	7	4	2	1	22	9	1	1
BCCN_77-37			Cattle	Senegal	Africa	84	7	7	40	2	1	3	9	1	20
BCCN_80-211			Cattle	Togo	Africa	36	7	7	4	2	1	3	9	1	1
BCCN_82-27			Human	Rwanda	Africa	32	5	7	4	7	1	3	7	1	1
BCCN_83-233			Cattle	Niger	Africa	83	5	7	4	2	1	3	9	19	35
BCCN_90-45			Cattle	Cameroon	Africa	32	5	7	4	7	1	3	7	1	1
BD		GCA_002262975	Cattle	China	Asia	2	2	1	2	2	1	3	1	1	1
BDW		GCA_000740135	Unknown	Unknown	Unknown	1	2	1	1	2	1	3	1	1	1
B-GF032306		SRX1526831	Elk	USA	North America	1	2	1	1	2	1	3	1	1	1
B-GF032709		SRX1526832	Elk	USA	North America	1	2	1	1	2	1	3	1	1	1
BJ1		GCA_003675365	Elk	China	Asia	2	2	1	2	2	1	3	1	1	1
Br As-2014/03		GCA_004137275	Cattle	India	Asia	1	2	1	1	2	1	3	1	1	1
Br.a-1236-10-Geo		GCA_001856215	Cattle	Georgia	Europe	2	2	1	2	2	1	3	1	1	1
Br.a-1238-10-Geo		GCA_001856345	Sheep	Georgia	Europe	2	2	1	2	2	1	3	1	1	1
Br.a-1247/10-Geo		GCA_001856305	Cattle	Georgia	Europe	-	22	1	2	2	1	3	1	1	1
Br.a-1549/11-Geo		GCA_001856185	Cattle	Georgia	Europe	2	2	1	2	2	1	3	1	1	1
Br.a-1844/12/12-Geo		GCA_001856205	Human	Georgia	Europe	2	2	1	2	2	1	3	1	1	1
Br.a-1910/13-2013-Geo		GCA_001856195	Human	Georgia	Europe	2	2	1	2	2	1	3	1	1	1
Br.a-375-10-Geo		GCA_001856265	Human	Georgia	Europe	2	2	1	2	2	1	3	1	1	1
Brucexj51		GCA_009789365	Cattle	China	Asia	2	2	1	2	2	1	3	1	1	1
C-551		GCA_009733375	Human	Russia	Europe	2	2	1	2	2	1	3	1	1	1
C-613		GCA_003965945	Human	Russia	Europe	2	2	1	2	2	1	3	1	1	1
C-614		GCA_003965935	Cattle	Russia	Europe	2	2	1	2	2	1	3	1	1	1
C-615		GCA_003984745	Cattle	Russia	Europe	2	2	1	2	2	1	3	1	1	1
C68 (Biovar 9 reference strain)	NCTC 10507		Cattle	UK	Europe	2	2	1	2	2	1	3	1	1	1
CIIMS-NV-4		GCA_002895145	Unknown	India	Asia	1	2	1	1	2	1	3	1	1	1
clpP		GCA_008761575	Cattle	China	Asia	5	2	1	1	2	1	4	1	1	1
CNGB 1011		GCA_000366505	Human	Argentina	South America	1	2	1	1	2	1	3	1	1	1
CNGB 1432		GCA_000366525	Human	Argentina	South America	1	2	1	1	2	1	3	1	1	1
CNGB 308		GCA_000366545	Human	Argentina	South America	1	2	1	1	2	1	3	1	1	1
CNGB 436		GCA_000366565	Human	Argentina	South America	1	2	1	1	2	1	3	1	1	1
CNGB 752		GCA_000366125	Human	Argentina	South America	1	2	1	1	2	1	3	1	1	1
CNGB 759		GCA_000366145	Human	Argentina	South America	1	2	1	1	2	1	3	1	1	1
CNGB 966		GCA_000366165	Human	Argentina	South America	1	2	1	1	2	1	3	1	1	1
CNM20140800			Human	Spain	Europe	5	2	1	1	2	1	4	1	1	1
Col-B012		GCA_001940595	Cattle	Colombia	South America	1	2	1	1	2	1	3	1	1	1
Enam_1			Cattle	Sudan	Africa	34	5	8	4	7	1	3	7	1	1
Enam_2			Cattle	Sudan	Africa	34	5	8	4	7	1	3	7	1	1
Enam_3			Cattle	Sudan	Africa	34	5	8	4	7	1	3	7	1	1
Enam_4			Cattle	Sudan	Africa	34	5	8	4	7	1	3	7	1	1
Enam_5			Cattle	Sudan	Africa	34	5	8	4	7	1	3	7	1	1
Enam_6			Cattle	Sudan	Africa	34	5	8	4	7	1	3	7	1	1
Enam_7			Cattle	Sudan	Africa	34	5	8	4	7	1	3	7	1	1
Enam_8			Cattle	Sudan	Africa	34	5	8	4	7	1	3	7	1	1
F1/06-13			Cattle	Zambia	Africa	1	2	1	1	2	1	3	1	1	1
F1/06-B1			Cattle	Zimbabwe	Africa	1	2	1	1	2	1	3	1	1	1
F1/06-B21			Cattle	Zimbabwe	Africa	6	5	7	10	7	6	3	7	1	1
F1/17-1			Cattle	Sudan	Africa	34	5	8	4	7	1	3	7	1	1
F1/18-0221			Human	Tanzania	Africa	32	5	7	4	7	1	3	7	1	1
F10/05-11			Cattle	Portugal	Europe	28	2	1	1	2	1	3	12	1	1
F10/06-_3			Cattle	Thailand	Asia	2	2	1	2	2	1	3	1	1	1
F10/06-15			Human	Thailand	Asia	2	2	1	2	2	1	3	1	1	1
F10/06-5			Cattle	Thailand	Asia	2	2	1	2	2	1	3	1	1	1
F10/06-6			Cattle	Thailand	Asia	2	2	1	2	2	1	3	1	1	1
F11/06-K1			Camel	Sudan	Africa	34	5	8	4	7	1	3	7	1	1
F11/06-K4			Cattle	Sudan	Africa	34	5	8	4	7	1	3	7	1	1
F1-15/11			Cattle	Turkey	Asia	3	6	1	2	2	1	3	1	1	1
F1-15/22			Cattle	Turkey	Asia	3	6	1	2	2	1	3	1	1	1
F1-15/30			Cattle	Turkey	Asia	3	6	1	2	2	1	3	1	1	1
F1-15/33			Cattle	Turkey	Asia	3	6	1	2	2	1	3	1	1	1
F1-15/37			Cattle	Turkey	Asia	3	6	1	2	2	1	3	1	1	1
F1-15/38			Cattle	Turkey	Asia	3	6	1	2	2	1	3	1	1	1
F1-15/43			Cattle	Turkey	Asia	3	6	1	2	2	1	3	1	1	1
F1-15/53			Cattle	Turkey	Asia	3	6	1	2	2	1	3	1	1	1
F2/06-8			Goat	Portugal	Europe	1	2	1	1	2	1	3	1	1	1
F3/01			Cattle	Serbia	Europe	1	2	1	1	2	1	3	1	1	1
F3/07-1			Unknown	Italy	Europe	1	2	1	1	2	1	3	1	1	1
F3/07-14			Unknown	Italy	Europe	2	2	1	2	2	1	3	1	1	1
F5/04-1			Cattle	Portugal	Europe	2	2	1	2	2	1	3	1	1	1
F5/04-5			Cattle	Portugal	Europe	2	2	1	2	2	1	3	1	1	1
F5/04-7			Cattle	Portugal	Europe	2	2	1	2	2	1	3	1	1	1
F5/10-36			Human	Argentina	South America	1	2	1	1	2	1	3	1	1	1
F5/10-37			Human	Argentina	South America	1	2	1	1	2	1	3	1	1	1
F5/10-38			Human	Argentina	South America	1	2	1	1	2	1	3	1	1	1
F5/10-39			Human	Argentina	South America	1	2	1	1	2	1	3	1	1	1
F5/10-40			Human	Argentina	South America	1	2	1	1	2	1	3	1	1	1
F5/10-41			Human	Argentina	South America	1	2	1	1	2	1	3	1	1	1
F5/10-47			Human	Argentina	South America	1	2	1	1	2	1	3	1	1	1
F5/18-S14			Cattle	Ethiopia	Africa (Ethiopia): this study	72	2	2	19	8	8	3	9	1	29
F5/18-S35			Cattle	Ethiopia	Africa (Ethiopia): this study	72	2	2	19	8	8	3	9	1	29
F5/18-S36			Cattle	Ethiopia	Africa (Ethiopia): this study	72	2	2	19	8	8	3	9	1	29
F5/18-T10			Cattle	Ethiopia	Africa (Ethiopia): this study	72	2	2	19	8	8	3	9	1	29
F5/18-T12			Cattle	Ethiopia	Africa (Ethiopia): this study	72	2	2	19	8	8	3	9	1	29
F5/18-T15			Cattle	Ethiopia	Africa (Ethiopia): this study	72	2	2	19	8	8	3	9	1	29
F5/18-T16			Cattle	Ethiopia	Africa (Ethiopia): this study	72	2	2	19	8	8	3	9	1	29
F5/18-T18			Cattle	Ethiopia	Africa (Ethiopia): this study	72	2	2	19	8	8	3	9	1	29
F5/18-T21			Cattle	Ethiopia	Africa (Ethiopia): this study	72	2	2	19	8	8	3	9	1	29
F5/18-T3			Cattle	Ethiopia	Africa (Ethiopia): this study	72	2	2	19	8	8	3	9	1	29
F5/18-T4			Cattle	Ethiopia	Africa (Ethiopia): this study	72	2	2	19	8	8	3	9	1	29
F5/18-T5			Cattle	Ethiopia	Africa (Ethiopia): this study	72	2	2	19	8	8	3	9	1	29
F5/18-T6			Cattle	Ethiopia	Africa (Ethiopia): this study	72	2	2	19	8	8	3	9	1	29
F5/18-T7			Cattle	Ethiopia	Africa (Ethiopia): this study	72	2	2	19	8	8	3	9	1	29
F5/18-T8			Cattle	Ethiopia	Africa (Ethiopia): this study	72	2	2	19	8	8	3	9	1	29
F6/04_04376			Human	New Zealand	Oceania	1	2	1	1	2	1	3	1	1	1
F6/05-10			Cattle	Sudan	Africa	34	5	8	4	7	1	3	7	1	1
F6/05-2			Cattle	Sudan	Africa	33	5	8	4	7	1	3	7	1	12
F6/05-3			Cattle	Sudan	Africa	6	5	7	10	7	6	3	7	1	1
F6/05-39			Camel	Sudan	Africa	34	5	8	4	7	1	3	7	1	1
F6/05-4			Unknown	Sudan	Africa	34	5	8	4	7	1	3	7	1	1
F6/05-5			Cattle	Sudan	Africa	2	2	1	2	2	1	3	1	1	1
F6/05-7			Unknown	Sudan	Africa	34	5	8	4	7	1	3	7	1	1
F6/05-8			Cattle	Sudan	Africa	33	5	8	4	7	1	3	7	1	12
F6/05-9			Cattle	Sudan	Africa	34	5	8	4	7	1	3	7	1	1
I103_(UK3/01)			Cattle	Ireland	Europe	1	2	1	1	2	1	3	1	1	1
I12			Cattle	Ireland	Europe	1	2	1	1	2	1	3	1	1	1
I-172		GCA_016484145	Mouse	Russia	Europe	2	2	1	2	2	1	3	1	1	1
I-181		GCA_009733495	Human	Russia	Europe	4	2	1	2	2	2	3	1	1	1
I-182		GCA_016484075	Cattle	Russia	Europe	2	2	1	2	2	1	3	1	1	1
I-25		GCA_016483965	Dog	Russia	Europe	2	2	1	2	2	1	3	1	1	1
I-34		GCA_009733465	Cattle	Russia	Europe	2	2	1	2	2	1	3	1	1	1
I-67		GCA_016483975	Dog	Russia	Europe	2	2	1	2	2	1	3	1	1	1
I-85		GCA_016484065	Yak	Russia	Europe	2	2	1	2	2	1	3	1	1	1
IVRI/95		GCA_003994435	Human	India	Asia	1	2	1	1	2	1	3	1	1	1
LBAB001			Cattle	Brazil	South America	1	2	1	1	2	1	3	1	1	1
LBAB002			Cattle	Brazil	South America	1	2	1	1	2	1	3	1	1	1
LBAB003			Cattle	Brazil	South America	2	2	1	2	2	1	3	1	1	1
LBAB004			Cattle	Brazil	South America	2	2	1	2	2	1	3	1	1	1
LBAB005			Cattle	Brazil	South America	1	2	1	1	2	1	3	1	1	1
LBAB007			Cattle	Brazil	South America	2	2	1	2	2	1	3	1	1	1
LBAB008			Cattle	Brazil	South America	2	2	1	2	2	1	3	1	1	1
LBAB009			Cattle	Brazil	South America	1	2	1	1	2	1	3	1	1	1
LBAB010			Cattle	Brazil	South America	1	2	1	1	2	1	3	1	1	1
LBAB011			Cattle	Brazil	South America	2	2	1	2	2	1	3	1	1	1
LBAB012			Cattle	Brazil	South America	2	2	1	2	2	1	3	1	1	1
LBAB013			Cattle	Brazil	South America	1	2	1	1	2	1	3	1	1	1
LBAB014			Cattle	Brazil	South America	1	2	1	1	2	1	3	1	1	1
LBAB015			Cattle	Brazil	South America	1	2	1	1	2	1	3	1	1	1
LBAB016			Cattle	Brazil	South America	1	2	1	1	2	1	3	1	1	1
LBAB017			Cattle	Brazil	South America	1	2	1	1	2	1	3	1	1	1
LBAB018			Cattle	Brazil	South America	1	2	1	1	2	1	3	1	1	1
LBAB019			Cattle	Brazil	South America	1	2	1	1	2	1	3	1	1	1
LBAB020			Cattle	Brazil	South America	1	2	1	1	2	1	3	1	1	1
LBAB021			Cattle	Brazil	South America	1	2	1	1	2	1	3	1	1	1
LBAB022			Cattle	Brazil	South America	103	33	1	1	2	1	3	1	1	1
LBAB023			Cattle	Brazil	South America	2	2	1	2	2	1	3	1	1	1
LBAB024			Cattle	Brazil	South America	1	2	1	1	2	1	3	1	1	1
LBAB025			Cattle	Brazil	South America	1	2	1	1	2	1	3	1	1	1
LBAB026			Cattle	Brazil	South America	1	2	1	1	2	1	3	1	1	1
LBAB027			Cattle	Brazil	South America	1	2	1	1	2	1	3	1	1	1
LBAB028			Cattle	Brazil	South America	2	2	1	2	2	1	3	1	1	1
LBAB029			Cattle	Brazil	South America	2	2	1	2	2	1	3	1	1	1
LBAB030			Cattle	Brazil	South America	1	2	1	1	2	1	3	1	1	1
LBAB031			Cattle	Brazil	South America	1	2	1	1	2	1	3	1	1	1
LBAB032			Cattle	Brazil	South America	1	2	1	1	2	1	3	1	1	1
LBAB033			Cattle	Brazil	South America	1	2	1	1	2	1	3	1	1	1
LBAB034			Cattle	Brazil	South America	1	2	1	1	2	1	3	1	1	1
LBAB035			Cattle	Brazil	South America	1	2	1	1	2	1	3	1	1	1
LBAB036			Cattle	Brazil	South America	1	2	1	1	2	1	3	1	1	1
LBAB037			Cattle	Brazil	South America	1	2	1	1	2	1	3	1	1	1
LBAB038			Cattle	Brazil	South America	5	2	1	1	2	1	4	1	1	1
LBAB039			Cattle	Brazil	South America	1	2	1	1	2	1	3	1	1	1
LBAB040			Cattle	Brazil	South America	1	2	1	1	2	1	3	1	1	1
LBAB041			Cattle	Brazil	South America	1	2	1	1	2	1	3	1	1	1
LBAB042			Cattle	Brazil	South America	1	2	1	1	2	1	3	1	1	1
LBAB043			Cattle	Brazil	South America	1	2	1	1	2	1	3	1	1	1
LBAB044			Cattle	Brazil	South America	103	33	1	1	2	1	3	1	1	1
LBAB045			Cattle	Brazil	South America	1	2	1	1	2	1	3	1	1	1
LBAB046			Cattle	Brazil	South America	1	2	1	1	2	1	3	1	1	1
LBAB047			Cattle	Brazil	South America	1	2	1	1	2	1	3	1	1	1
LBAB048			Cattle	Brazil	South America	1	2	1	1	2	1	3	1	1	1
LBAB049			Cattle	Brazil	South America	1	2	1	1	2	1	3	1	1	1
LBAB050			Cattle	Brazil	South America	1	2	1	1	2	1	3	1	1	1
LBAB051			Cattle	Brazil	South America	1	2	1	1	2	1	3	1	1	1
LBAB052			Cattle	Brazil	South America	1	2	1	1	2	1	3	1	1	1
LBAB053			Cattle	Brazil	South America	1	2	1	1	2	1	3	1	1	1
LBAB054			Cattle	Brazil	South America	1	2	1	1	2	1	3	1	1	1
LEVI_GILA			Goat	Israel	Asia	2	2	1	2	2	1	3	1	1	1
LEVI237			Cattle	Israel	Asia	2	2	1	2	2	1	3	1	1	1
MC		GCA_002262995	Cattle	China	Asia	2	2	1	2	2	1	3	1	1	1
ML10		GCA_003194795	Cattle	India	Asia	1	2	1	1	2	1	3	1	1	1
ML6		GCA_003194765	Cattle	India	Asia	1	2	1	1	2	1	3	1	1	1
ML7		GCA_003194755	Cattle	India	Asia	1	2	1	1	2	1	3	1	1	1
ML8		GCA_003194805	Cattle	India	Asia	1	2	1	1	2	1	3	1	1	1
N1		GCA_003984755	Cattle	Russia	Europe	2	2	1	2	2	1	3	1	1	1
NCTC 1478		GCA_900446045	Unknown	UK	Europe	1	2	1	1	2	1	3	1	1	1
NCTC 3605		GCA_900446025	Human	Ireland	Europe	1	2	1	1	2	1	3	1	1	1
NCTC 624		GCA_900446015	Cattle	UK	Europe	1	2	1	1	2	1	3	1	1	1
NCTC 7471		GCA_900446065	Cattle	UK	Europe	1	2	1	1	2	1	3	1	1	1
NI240		GCA_000365665	Cattle	UK	Europe	1	2	1	1	2	1	3	1	1	1
NI274		GCA_000365805	Cattle	UK	Europe	1	2	1	1	2	1	3	1	1	1
NI380		GCA_000366185	Cattle	UK	Europe	1	2	1	1	2	1	3	1	1	1
NI388		GCA_000365685	Cattle	UK	Europe	1	2	1	1	2	1	3	1	1	1
NI492		GCA_000365825	Cattle	UK	Europe	1	2	1	1	2	1	3	1	1	1
NI518		GCA_000366645	Cattle	UK	Europe	1	2	1	1	2	1	3	1	1	1
NI593		GCA_000366685	Cattle	UK	Europe	1	2	1	1	2	1	3	1	1	1
NI613		GCA_000366745	Cattle	UK	Europe	1	2	1	1	2	1	3	1	1	1
NI622		GCA_000366725	Cattle	UK	Europe	1	2	1	1	2	1	3	1	1	1
NI628		GCA_000366665	Cattle	UK	Europe	1	2	1	1	2	1	3	1	1	1
NI633		GCA_000366765	Cattle	UK	Europe	1	2	1	1	2	1	3	1	1	1
NI639		GCA_000366705	Cattle	UK	Europe	1	2	1	1	2	1	3	1	1	1
NI645		GCA_000366785	Cattle	UK	Europe	1	2	1	1	2	1	3	1	1	1
NI649		GCA_000366805	Cattle	UK	Europe	1	2	1	1	2	1	3	1	1	1
R10/07-1			Sheep	Italy	Europe	1	2	1	1	2	1	3	1	1	1
R42-08			Cattle	Mongolia	Asia	2	2	1	2	2	1	3	1	1	1
R51/03			Cattle	Ireland	Europe	1	2	1	1	2	1	3	1	1	1
RB51 (Vaccine strain)			Vaccine strain	USA	North America	5	2	1	1	2	1	4	1	1	1
S19 (Vaccine strain)			Vaccine strain	USA	North America	5	2	1	1	2	1	4	1	1	1
SPINK527			Unknown	USA	North America	1	2	1	1	2	1	3	1	1	1
Sri_Lanka_1			Unknown	Sri Lanka	Asia	2	2	1	2	2	1	3	1	1	1
Tulya (Biovar 3 reference strain)	NCTC 10502		Human	Uganda	Africa	6	5	7	10	7	6	3	7	1	1
UK11/02			Human	Ireland	Europe	1	2	1	1	2	1	3	1	1	1
UK14/17			Human	UK	Europe	1	2	1	1	2	1	3	1	1	1
UK15/06			Human	Ireland	Europe	1	2	1	1	2	1	3	1	1	1
UK20/06			Human	Ireland	Europe	1	2	1	1	2	1	3	1	1	1
UK25/01			Human	Ireland	Europe	1	2	1	1	2	1	3	1	1	1
UK31/11			Human	UK	Europe	2	2	1	2	2	1	3	1	1	1
UK7/07			Human	UK	Europe	2	2	1	2	2	1	3	1	1	1
UK8/01			Human	Ireland	Europe	1	2	1	1	2	1	3	1	1	1
XZ19-1			Yak	China	Asia	2	2	1	2	2	1	3	1	1	1
ZB-1			Cattle	China	Asia	2	2	1	2	2	1	3	1	1	1

## Sheet: S5.2_MLST_21-locus
Supplementary Table S5: MLST loci and metadata
Strain_ID	Alternative_ID	Accession_number	Host	Country	Continent	ST	gap	aroA	glk	dnaK	gyrB	trpE	cobQ	int_hyp	omp25	prpE	caiA	csdB	soxA	leuA	mviM	fumC	fbaA	ddlA	putA	mutL	acnA
134		GCA_000298635	Human	China	Asia	61	2	1	1	2	1	3	1	1	1	8	3	12	7	2	1	1	1	7	6	2	3
265		GCA_016126115	Cattle	Russia	Europe	-	2	1	2	2	1	3	1	1	1	7	2	2	2	2	16?	1	3	7	6	2	3
271		GCA_016126105	Cattle	Russia	Europe	-	2	1	2	2	1	3	1	1	1	7	2	2	2	2	16?	1	3	7	6	2	3
282		GCA_016126205	Sheep	Russia	Europe	-	2	1	2	2	1	3	1	1	1	7	2	2	2	2	1?	1	3	7	6	2	3
285		GCA_016126215	Cattle	Russia	Europe	-	2	1	2	2	1	3	1	1	1	7	15?	2	2	2	1?	1	3	7	6	2	3
293		GCA_009733215	Cattle	Russia	Europe	2	2	1	2	2	1	3	1	1	1	7	2	2	2	2	1	1	3	7	6	2	3
306		GCA_016126195	Cattle	Russia	Europe	-	2	1	2	2	1	3	1	1	1	7	2	2	2	2	1?	1	3	7	6	2	3
313		GCA_009733195	Cattle	Russia	Europe	-	2	1	2	2	1	3	1	1	1	7	2	2	2	2	1?	1	3	7	20?	2	3
377		GCA_016126245	Cattle	Russia	Europe	-	2	1	2	2	1	3	1	1	1	7	2	2	2	2	16?	1	3	7	6	2	3
385		GCA_016483915	Cattle	Russia	Europe	-	2	1	2	2	1	3	1	1	1	7	2	2	2	2	1?	1	3	7	6	2	3
390		GCA_009728185	Cattle	Russia	Europe	2	2	1	2	2	1	3	1	1	1	7	2	2	2	2	1	1	3	7	6	2	3
1046		GCA_001402005	Cattle	Italy	Europe	71	2	1	2	2	1	3	1	1	1	6	2	2	2	2	1	1	3	10	6	2	3
1365.1		GCA_001401935	Cattle	Italy	Europe	2	2	1	2	2	1	3	1	1	1	7	2	2	2	2	1	1	3	7	6	2	3
1552		GCA_009733335	Human	Russia	Europe	-	2	1	2	2	1	3	1	1	1	7	17?	2	2	2	1?	1	3	7	20?	2	3
2308			Unknown	USA	North America	5	2	1	1	2	1	4	1	1	1	8	2	2	7	2	1	1	1	7	6	2	3
3272		GCA_001402025	Cattle	Italy	Europe	92	2	1	1	2	1	3	1	1	1	8	2	12	7	2	1	1	1	7	6	2	3
5586		GCA_001402055	Cattle	Italy	Europe	2	2	1	2	2	1	3	1	1	1	7	2	2	2	2	1	1	3	7	6	2	3
8486		GCA_001401915	Cattle	Italy	Europe	71	2	1	2	2	1	3	1	1	1	6	2	2	2	2	1	1	3	10	6	2	3
8979.3		GCA_001401995	Buffalo	Italy	Europe	92	2	1	1	2	1	3	1	1	1	8	2	12	7	2	1	1	1	7	6	2	3
9060		GCA_001402075	Cattle	Italy	Europe	2	2	1	2	2	1	3	1	1	1	7	2	2	2	2	1	1	3	7	6	2	3
9261		GCA_001402105	Cattle	Italy	Europe	92	2	1	1	2	1	3	1	1	1	8	2	12	7	2	1	1	1	7	6	2	3
11796		GCA_001401925	Cattle	Italy	Europe	62	2	1	2	2	9	3	1	1	1	7	2	2	2	2	1	1	3	7	6	2	3
12183		GCA_001401945	Cattle	Italy	Europe	2	2	1	2	2	1	3	1	1	1	7	2	2	2	2	1	1	3	7	6	2	3
15074.1		GCA_001402095	Cattle	Italy	Europe	2	2	1	2	2	1	3	1	1	1	7	2	2	2	2	1	1	3	7	6	2	3
5/93			Cattle	UK	Europe	2	2	1	2	2	1	3	1	1	1	7	2	2	2	2	1	1	3	7	6	2	3
01-4165		GCA_000479955	Unknown	Unknown	Unknown	-	2	1,1	1	2	1	3	1	1	1	8	2	2	7	2	1	1	1	7	6	2	3
544 (T) (Type strain and biovar 1 reference strain)	NCTC 10093		Cattle	UK	Europe	1	2	1	1	2	1	3	1	1	1	8	2	2	7	2	1	1	1	7	6	2	3
babNG19-sc-1809827		ERX513893	Horse	Nigeria	Africa	64	5	7	4	7	1	3	7	1	1	2	2	2	2	4	1	1	3	7	6	2	3
baboCR112		ERX3476314	Cattle	Costa Rica	North America	5	2	1	1	2	1	4	1	1	1	8	2	2	7	2	1	1	1	7	6	2	3
baboCR150		ERX3476318	Cattle	Costa Rica	North America	5	2	1	1	2	1	4	1	1	1	8	2	2	7	2	1	1	1	7	6	2	3
baboCR209		ERX3476323	Buffalo	Costa Rica	North America	5	2	1	1	2	1	4	1	1	1	8	2	2	7	2	1	1	1	7	6	2	3
babohCR177		ERX3476333	Human	Costa Rica	North America	5	2	1	1	2	1	4	1	1	1	8	2	2	7	2	1	1	1	7	6	2	3
babohCR181		ERX3476337	Human	Costa Rica	North America	5	2	1	1	2	1	4	1	1	1	8	2	2	7	2	1	1	1	7	6	2	3
babSP68-sc-1809829		ERX513895	Cattle	Spain	Europe	2	2	1	2	2	1	3	1	1	1	7	2	2	2	2	1	1	3	7	6	2	3
01-0585		GCA_000413775	Cattle	USA	North America	1	2	1	1	2	1	3	1	1	1	8	2	2	7	2	1	1	1	7	6	2	3
01-0648		GCA_000413755	Cattle	USA	North America	1	2	1	1	2	1	3	1	1	1	8	2	2	7	2	1	1	1	7	6	2	3
03/4923-239			Cattle	Turkey	Asia	3	6	1	2	2	1	3	1	1	1	7	2	2	2	2	1	1	3	7	6	2	3
03-2770-11		GCA_000479995	Unknown	Unknown	Unknown	1	2	1	1	2	1	3	1	1	1	8	2	2	7	2	1	1	1	7	6	2	3
104M		GCA_001296965	Cattle	China	Asia	-	2	1	1	2	1	3	1	1	1	~8	3	12	7	2	1	1	1	7	6	2	3
112/66			Cattle	UK	Europe	1	2	1	1	2	1	3	1	1	1	8	2	2	7	2	1	1	1	7	6	2	3
1237/67			Unknown	UK	Europe	30	2	1	2	2	1	3	1	1	1	6	2	2	2	2	1	1	3	7	6	2	3
158/68			Cattle	UK	Europe	30	2	1	2	2	1	3	1	1	1	6	2	2	2	2	1	1	3	7	6	2	3
162/65			Cattle	UK	Europe	30	2	1	2	2	1	3	1	1	1	6	2	2	2	2	1	1	3	7	6	2	3
184/68			Unknown	UK	Europe	30	2	1	2	2	1	3	1	1	1	6	2	2	2	2	1	1	3	7	6	2	3
188/78			Cattle	UK	Europe	1	2	1	1	2	1	3	1	1	1	8	2	2	7	2	1	1	1	7	6	2	3
18RB17233		SRX8867231	Cattle	Egypt	Africa	1	2	1	1	2	1	3	1	1	1	8	2	2	7	2	1	1	1	7	6	2	3
18RB17242		SRX8867210	Cattle	Egypt	Africa	1	2	1	1	2	1	3	1	1	1	8	2	2	7	2	1	1	1	7	6	2	3
18RB17256		SRX8867225	Cattle	Egypt	Africa	1	2	1	1	2	1	3	1	1	1	8	2	2	7	2	1	1	1	7	6	2	3
19BA		GCA_003244395	Vaccine strain	Russia	Europe	5	2	1	1	2	1	4	1	1	1	8	2	2	7	2	1	1	1	7	6	2	3
225/65			Cattle	UK	Europe	1	2	1	1	2	1	3	1	1	1	8	2	2	7	2	1	1	1	7	6	2	3
24/68			Cattle	UK	Europe	30	2	1	2	2	1	3	1	1	1	6	2	2	2	2	1	1	3	7	6	2	3
29/68			Cattle	UK	Europe	30	2	1	2	2	1	3	1	1	1	6	2	2	2	2	1	1	3	7	6	2	3
292 (Biovar 4 reference strain)	NCTC 10503		Cattle	UK	Europe	1	2	1	1	2	1	3	1	1	1	8	2	2	7	2	1	1	1	7	6	2	3
351/78			Unknown	UK	Europe	30	2	1	2	2	1	3	1	1	1	6	2	2	2	2	1	1	3	7	6	2	3
355/78			Unknown	UK	Europe	30	2	1	2	2	1	3	1	1	1	6	2	2	2	2	1	1	3	7	6	2	3
360/78			Cattle	UK	Europe	30	2	1	2	2	1	3	1	1	1	6	2	2	2	2	1	1	3	7	6	2	3
377/65			Cattle	UK	Europe	30	2	1	2	2	1	3	1	1	1	6	2	2	2	2	1	1	3	7	6	2	3
527/64			Unknown	UK	Europe	30	2	1	2	2	1	3	1	1	1	6	2	2	2	2	1	1	3	7	6	2	3
600/64			Cattle	UK	Europe	1	2	1	1	2	1	3	1	1	1	8	2	2	7	2	1	1	1	7	6	2	3
63 75		GCA_000740295	Unknown	Unknown	Unknown	30	2	1	2	2	1	3	1	1	1	6	2	2	2	2	1	1	3	7	6	2	3
63/106			Cattle	India	Asia	1	2	1	1	2	1	3	1	1	1	8	2	2	7	2	1	1	1	7	6	2	3
63/107			Cattle	India	Asia	1	2	1	1	2	1	3	1	1	1	8	2	2	7	2	1	1	1	7	6	2	3
63/130			Unknown	Egypt	Africa	2	2	1	2	2	1	3	1	1	1	7	2	2	2	2	1	1	3	7	6	2	3
63/136			Human	Former USSR	Europe	30	2	1	2	2	1	3	1	1	1	6	2	2	2	2	1	1	3	7	6	2	3
63/138			Human	Germany	Europe	30	2	1	2	2	1	3	1	1	1	6	2	2	2	2	1	1	3	7	6	2	3
63/139			Sheep	Germany	Europe	30	2	1	2	2	1	3	1	1	1	6	2	2	2	2	1	1	3	7	6	2	3
63/144			Human	France	Europe	30	2	1	2	2	1	3	1	1	1	6	2	2	2	2	1	1	3	7	6	2	3
63/159			Cattle	UK	Europe	30	2	1	2	2	1	3	1	1	1	6	2	2	2	2	1	1	3	7	6	2	3
63/168			Pig	Israel	Asia	59	2	1	1	2	1	3	1	1	1	8	2	2	2	2	1	1	1	7	6	2	3
63/183			Sheep	Former USSR	Europe	62	2	1	2	2	9	3	1	1	1	7	2	2	2	2	1	1	3	7	6	2	3
63/20			Unknown	Zimbabwe	Africa	1	2	1	1	2	1	3	1	1	1	8	2	2	7	2	1	1	1	7	6	2	3
63/24			Unknown	Zimbabwe	Africa	6	5	7	10	7	6	3	7	1	1	2	2	3	2	4	1	1	3	7	6	2	3
63/294			Unknown	Kenya	Africa	37	2	2	16	8	8	3	9	1	13	2	2	2	11	2	10	1	3	7	12	2	3
63/38			Cattle	UK	Europe	1	2	1	1	2	1	3	1	1	1	8	2	2	7	2	1	1	1	7	6	2	3
63/59			Unknown	Poland	Europe	28	2	1	1	2	1	3	1	1	1	8	3	2	7	2	1	1	1	7	6	2	3
63/87			Cattle	UK	Europe	30	2	1	2	2	1	3	1	1	1	6	2	2	2	2	1	1	3	7	6	2	3
64/10			Buffalo	India	Asia	1	2	1	1	2	1	3	1	1	1	8	2	2	7	2	1	1	1	7	6	2	3
64/108			Goat	India	Asia	1	2	1	1	2	1	3	1	1	1	8	2	2	7	2	1	1	1	7	6	2	3
64/122			Cattle	UK	Europe	30	2	1	2	2	1	3	1	1	1	6	2	2	2	2	1	1	3	7	6	2	3
64/126			Cattle	Zimbabwe	Africa	5	2	1	1	2	1	4	1	1	1	8	2	2	7	2	1	1	1	7	6	2	3
64/128			Cattle	Zimbabwe	Africa	1	2	1	1	2	1	3	1	1	1	8	2	2	7	2	1	1	1	7	6	2	3
64/42			Cattle	UK	Europe	5	2	1	1	2	1	4	1	1	1	8	2	2	7	2	1	1	1	7	6	2	3
64/81			Cattle	Zimbabwe	Africa	5	2	1	1	2	1	4	1	1	1	8	2	2	7	2	1	1	1	7	6	2	3
64/83			Cattle	Zimbabwe	Africa	6	5	7	10	7	6	3	7	1	1	2	2	3	2	4	1	1	3	7	6	2	3
64/91			Cattle	UK	Europe	1	2	1	1	2	1	3	1	1	1	8	2	2	7	2	1	1	1	7	6	2	3
65/108			Cattle	UK	Europe	1	2	1	1	2	1	3	1	1	1	8	2	2	7	2	1	1	1	7	6	2	3
65/110			Unknown	Nigeria	Africa	33	5	8	4	7	1	3	7	1	1	2	2	2	2	4	1	1	3	7	6	2	3
65/114			Unknown	Nigeria	Africa	33	5	8	4	7	1	3	7	1	1	2	2	2	2	4	1	1	3	7	6	2	3
65/12			Unknown	Mongolia	Asia	5	2	1	1	2	1	4	1	1	1	8	2	2	7	2	1	1	1	7	6	2	3
65/157			Unknown	Uganda	Africa	2	2	1	2	2	1	3	1	1	1	7	2	2	2	2	1	1	3	7	6	2	3
65/185			Cattle	India	Asia	31	2	1	2	2	1	3	1	1	1	6	2	2	2	2	1	1	2	7	6	2	3
65/63			Human	USA	North America	5	2	1	1	2	1	4	1	1	1	8	2	2	7	2	1	1	1	7	6	2	3
66/44			Cattle	UK	Europe	1	2	1	1	2	1	3	1	1	1	8	2	2	7	2	1	1	1	7	6	2	3
66/55			Goat	India	Asia	1	2	1	1	2	1	3	1	1	1	8	2	2	7	2	1	1	1	7	6	2	3
67/186			Cattle	Turkey	Asia	2	2	1	2	2	1	3	1	1	1	7	2	2	2	2	1	1	3	7	6	2	3
67/73			Cattle	UK	Europe	1	2	1	1	2	1	3	1	1	1	8	2	2	7	2	1	1	1	7	6	2	3
67/781			Cattle	UK	Europe	79	2	1	1	2	1	3	1	1	1	8	2	2	7	2	1	10	1	7	6	2	3
67/79			Cattle	UK	Europe	2	2	1	2	2	1	3	1	1	1	7	2	2	2	2	1	1	3	7	6	2	3
67/853			Cattle	UK	Europe	1	2	1	1	2	1	3	1	1	1	8	2	2	7	2	1	1	1	7	6	2	3
67/858			Cattle	UK	Europe	92	2	1	1	2	1	3	1	1	1	8	2	12	7	2	1	1	1	7	6	2	3
67/877			Cattle	UK	Europe	30	2	1	2	2	1	3	1	1	1	6	2	2	2	2	1	1	3	7	6	2	3
67/885			Cattle	UK	Europe	30	2	1	2	2	1	3	1	1	1	6	2	2	2	2	1	1	3	7	6	2	3
67/93			Buffalo	Iraq	Asia	2	2	1	2	2	1	3	1	1	1	7	2	2	2	2	1	1	3	7	6	2	3
67/992			Cattle	UK	Europe	1	2	1	1	2	1	3	1	1	1	8	2	2	7	2	1	1	1	7	6	2	3
67/996			Cattle	UK	Europe	30	2	1	2	2	1	3	1	1	1	6	2	2	2	2	1	1	3	7	6	2	3
68-3396P		GCA_000413535	Unknown	USA	North America	1	2	1	1	2	1	3	1	1	1	8	2	2	7	2	1	1	1	7	6	2	3
707/65			Cattle	UK	Europe	1	2	1	1	2	1	3	1	1	1	8	2	2	7	2	1	1	1	7	6	2	3
76-1413		GCA_000413495	Unknown	USA	North America	1	2	1	1	2	1	3	1	1	1	8	2	2	7	2	1	1	1	7	6	2	3
78/14			Cattle	Chad	Africa	33	5	8	4	7	1	3	7	1	1	2	2	2	2	4	1	1	3	7	6	2	3
78/32			Cattle	Senegal	Africa	72	7	7	4	2	1	3	9	1	1	2	2	2	2	4	1	1	3	8	6	3	3
78/33			Cattle	Senegal	Africa	35	7	7	4	2	1	3	9	1	1	2	2	2	2	4	1	1	3	8	6	2	3
78/36			Cattle	Unknown	Unknown	81	7	7	4	2	1	3	9	1	20	2	2	2	2	4	1	1	3	8	6	2	3
79/14			Cattle	Chad	Africa	30	2	1	2	2	1	3	1	1	1	6	2	2	2	2	1	1	3	7	6	2	3
80/101			Unknown	Nigeria	Africa	35	7	7	4	2	1	3	9	1	1	2	2	2	2	4	1	1	3	8	6	2	3
80/102			Cattle	Spain	Europe	2	2	1	2	2	1	3	1	1	1	7	2	2	2	2	1	1	3	7	6	2	3
80/108			Cattle	New Zealand	Oceania	1	2	1	1	2	1	3	1	1	1	8	2	2	7	2	1	1	1	7	6	2	3
80/109			Cattle	New Zealand	Oceania	1	2	1	1	2	1	3	1	1	1	8	2	2	7	2	1	1	1	7	6	2	3
80/11			Cattle	Chad	Africa	64	5	7	4	7	1	3	7	1	1	2	2	2	2	4	1	1	3	7	6	2	3
80/115			Cattle	New Zealand	Oceania	1	2	1	1	2	1	3	1	1	1	8	2	2	7	2	1	1	1	7	6	2	3
80/2			Unknown	China	Asia	5	2	1	1	2	1	4	1	1	1	8	2	2	7	2	1	1	1	7	6	2	3
80/28			Cattle	Chad	Africa	65	5	7	4	7	1	3	7	1	1	2	2	13	2	4	1	1	3	7	6	2	3
80-1399		GCA_000478665	Bison	USA	North America	5	2	1	1	2	1	4	1	1	1	8	2	2	7	2	1	1	1	7	6	2	3
808/67			Cattle	UK	Europe	1	2	1	1	2	1	3	1	1	1	8	2	2	7	2	1	1	1	7	6	2	3
81/34			Cattle	Ireland	Europe	5	2	1	1	2	1	4	1	1	1	8	2	2	7	2	1	1	1	7	6	2	3
81/43			Human	Portugal	Europe	1	2	1	1	2	1	3	1	1	1	8	2	2	7	2	1	1	1	7	6	2	3
82/10			Unknown	Kenya	Africa	64	5	7	4	7	1	3	7	1	1	2	2	2	2	4	1	1	3	7	6	2	3
82-3893		GCA_000413555	Cattle	USA	North America	60	2	1	21	2	1	3	1	1	1	8	2	2	7	2	1	1	1	7	6	2	3
84/23			Human	Mexico	North America	60	2	1	21	2	1	3	1	1	1	8	2	2	7	2	1	1	1	7	6	2	3
84/26			Human	Mexico	North America	60	2	1	21	2	1	3	1	1	1	8	2	2	7	2	1	1	1	7	6	2	3
84/28			Human	Mexico	North America	5	2	1	1	2	1	4	1	1	1	8	2	2	7	2	1	1	1	7	6	2	3
84/30			Human	Mexico	North America	60	2	1	21	2	1	3	1	1	1	8	2	2	7	2	1	1	1	7	6	2	3
84/31			Human	Mexico	North America	5	2	1	1	2	1	4	1	1	1	8	2	2	7	2	1	1	1	7	6	2	3
84/32			Human	Mexico	North America	5	2	1	1	2	1	4	1	1	1	8	2	2	7	2	1	1	1	7	6	2	3
84/34			Human	Mexico	North America	5	2	1	1	2	1	4	1	1	1	8	2	2	7	2	1	1	1	7	6	2	3
84/35			Human	Mexico	North America	1	2	1	1	2	1	3	1	1	1	8	2	2	7	2	1	1	1	7	6	2	3
84/37			Human	Mexico	North America	5	2	1	1	2	1	4	1	1	1	8	2	2	7	2	1	1	1	7	6	2	3
84/44			Human	Mexico	North America	1	2	1	1	2	1	3	1	1	1	8	2	2	7	2	1	1	1	7	6	2	3
84/79			Cattle	Portugal	Europe	1	2	1	1	2	1	3	1	1	1	8	2	2	7	2	1	1	1	7	6	2	3
84-0928		GCA_000413575	Bison	USA	North America	1	2	1	1	2	1	3	1	1	1	8	2	2	7	2	1	1	1	7	6	2	3
85/140			Cattle	Greece	Europe	71	2	1	2	2	1	3	1	1	1	6	2	2	2	2	1	1	3	10	6	2	3
85/69			Cattle	India	Asia	63	2	1	2	2	1	3	1	1	17	6	2	2	2	2	1	1	2	7	6	2	3
86/49			Cattle	India	Asia	63	2	1	2	2	1	3	1	1	17	6	2	2	2	2	1	1	2	7	6	2	3
86/8/59 (Biovar 2 reference strain)	NCTC 10501		Cattle	UK	Europe	1	2	1	1	2	1	3	1	1	1	8	2	2	7	2	1	1	1	7	6	2	3
863/67			Cattle	UK	Europe	1	2	1	1	2	1	3	1	1	1	8	2	2	7	2	1	1	1	7	6	2	3
87/28			Cattle	Sudan	Africa	34	5	8	4	7	1	3	7	1	1	2	2	2	12	4	1	1	3	7	6	2	3
87/38			Cattle	Sudan	Africa	33	5	8	4	7	1	3	7	1	1	2	2	2	2	4	1	1	3	7	6	2	3
87/45			Cattle	Canada	North America	1	2	1	1	2	1	3	1	1	1	8	2	2	7	2	1	1	1	7	6	2	3
87/53			Cattle	India	Asia	63	2	1	2	2	1	3	1	1	17	6	2	2	2	2	1	1	2	7	6	2	3
87/65			Cattle	Sudan	Africa	33	5	8	4	7	1	3	7	1	1	2	2	2	2	4	1	1	3	7	6	2	3
870 (Biovar 6 reference strain)	NCTC 10505		Cattle	The Netherlands	Europe	4	2	1	2	2	2	3	1	1	1	6	2	2	2	2	1	1	3	7	6	2	3
88/148			Unknown	Zambia	Africa	1	2	1	1	2	1	3	1	1	1	8	2	2	7	2	1	1	1	7	6	2	3
88/19			Cattle	Spain	Europe	61	2	1	1	2	1	3	1	1	1	8	3	12	7	2	1	1	1	7	6	2	3
88/217			Cattle	Mozambique	Africa	36	2	2	19	8	8	3	9	1	14	2	2	2	11	2	10	1	3	7	12	2	3
88/226			Cattle	Mozambique	Africa	1	2	1	1	2	1	3	1	1	1	8	2	2	7	2	1	1	1	7	6	2	3
88/46			Camel	Kuwait	Asia	5	2	1	1	2	1	4	1	1	1	8	2	2	7	2	1	1	1	7	6	2	3
89-2646-1238		GCA_000480175	Unknown	Unknown	Unknown	92	2	1	1	2	1	3	1	1	1	8	2	12	7	2	1	1	1	7	6	2	3
90/50			Cattle	Saudi Arabia	Asia	1	2	1	1	2	1	3	1	1	1	8	2	2	7	2	1	1	1	7	6	2	3
90/66			Cattle	UK	Europe	30	2	1	2	2	1	3	1	1	1	6	2	2	2	2	1	1	3	7	6	2	3
90-0737		GCA_000413695	Cattle	USA	North America	1	2	1	1	2	1	3	1	1	1	8	2	2	7	2	1	1	1	7	6	2	3
90-0742		GCA_000413655	Cattle	USA	North America	5	2	1	1	2	1	4	1	1	1	8	2	2	7	2	1	1	1	7	6	2	3
90-0775		GCA_000413675	Cattle	USA	North America	60	2	1	21	2	1	3	1	1	1	8	2	2	7	2	1	1	1	7	6	2	3
90-0962		GCA_000413635	Cattle	USA	North America	1	2	1	1	2	1	3	1	1	1	8	2	2	7	2	1	1	1	7	6	2	3
90-1280		GCA_000413715	Human	USA	North America	1	2	1	1	2	1	3	1	1	1	8	2	2	7	2	1	1	1	7	6	2	3
902A			Cattle	Italy	Europe	62	2	1	2	2	9	3	1	1	1	7	2	2	2	2	1	1	3	7	6	2	3
91/51			Cattle	Bolivia	South America	1	2	1	1	2	1	3	1	1	1	8	2	2	7	2	1	1	1	7	6	2	3
93/1			Cattle	Bolivia	South America	1	2	1	1	2	1	3	1	1	1	8	2	2	7	2	1	1	1	7	6	2	3
93/2			Cattle	Bolivia	South America	29	2	1	2	2	1	3	1	1	1	6	2	2	2	2	8	1	3	7	6	2	3
938/67			Unknown	UK	Europe	30	2	1	2	2	1	3	1	1	1	6	2	2	2	2	1	1	3	7	6	2	3
939/67			Unknown	UK	Europe	30	2	1	2	2	1	3	1	1	1	6	2	2	2	2	1	1	3	7	6	2	3
94-1313		GCA_000413735	Llama	USA	North America	1	2	1	1	2	1	3	1	1	1	8	2	2	7	2	1	1	1	7	6	2	3
99/9971-135			Cattle	Mongolia	Asia	2	2	1	2	2	1	3	1	1	1	7	2	2	2	2	1	1	3	7	6	2	3
99/9971-159B			Cattle	Mongolia	Asia	2	2	1	2	2	1	3	1	1	1	7	2	2	2	2	1	1	3	7	6	2	3
9-941			Cattle	USA	North America	1	2	1	1	2	1	3	1	1	1	8	2	2	7	2	1	1	1	7	6	2	3
999/65			Cattle	UK	Europe	1	2	1	1	2	1	3	1	1	1	8	2	2	7	2	1	1	1	7	6	2	3
99-9971-159		GCA_000480115	Unknown	Unknown	Unknown	2	2	1	2	2	1	3	1	1	1	7	2	2	2	2	1	1	3	7	6	2	3
A1-3-2-36			Cattle	South Korea	Asia	5	2	1	1	2	1	4	1	1	1	8	2	2	7	2	1	1	1	7	6	2	3
A-1-3-3-23			Cattle	South Korea	Asia	5	2	1	1	2	1	4	1	1	1	8	2	2	7	2	1	1	1	7	6	2	3
A13334		GCA_000238175	Cattle	South Korea	Asia	5	2	1	1	2	1	4	1	1	1	8	2	2	7	2	1	1	1	7	6	2	3
A1-3-4-68			Cattle	South Korea	Asia	5	2	1	1	2	1	4	1	1	1	8	2	2	7	2	1	1	1	7	6	2	3
A19		GCA_003290345	Vaccine strain	China	Asia	5	2	1	1	2	1	4	1	1	1	8	2	2	7	2	1	1	1	7	6	2	3
ABT/CB-28/2016/HSR		GCA_013425785	Cattle	India	Asia	1	2	1	1	2	1	3	1	1	1	8	2	2	7	2	1	1	1	7	6	2	3
B00-0751			Cattle	USA	North America	-	2	1	1	2	1	3	1	1	1	8	2	2	7	2	1	22	1	7	6	2	3
B00-0751		SRX585673	Cattle	Egypt	Africa	-	2	1	1	2	1	3	1	1	1	8	2	2	7	2	1	~1	1	7	6	2	3
B01-0065		SRX1526644	Bison	USA	North America	1	2	1	1	2	1	3	1	1	1	8	2	2	7	2	1	1	1	7	6	2	3
B01-0154		SRX1526645	Bison	USA	North America	1	2	1	1	2	1	3	1	1	1	8	2	2	7	2	1	1	1	7	6	2	3
B01-0174		SRX1526646	Bison	USA	North America	1	2	1	1	2	1	3	1	1	1	8	2	2	7	2	1	1	1	7	6	2	3
B01-0206		SRX1526647	Bison	USA	North America	1	2	1	1	2	1	3	1	1	1	8	2	2	7	2	1	1	1	7	6	2	3
B01-0305		SRX1526648	Bison	USA	North America	1	2	1	1	2	1	3	1	1	1	8	2	2	7	2	1	1	1	7	6	2	3
B01-0308		SRX1526649	Bison	USA	North America	1	2	1	1	2	1	3	1	1	1	8	2	2	7	2	1	1	1	7	6	2	3
B01-0314		SRX1526650	Bison	USA	North America	1	2	1	1	2	1	3	1	1	1	8	2	2	7	2	1	1	1	7	6	2	3
B01-0505		SRX1526651	Bison	USA	North America	1	2	1	1	2	1	3	1	1	1	8	2	2	7	2	1	1	1	7	6	2	3
B01-0638		SRX1526652	Elk	USA	North America	1	2	1	1	2	1	3	1	1	1	8	2	2	7	2	1	1	1	7	6	2	3
B01-0642		SRX1526653	Elk	USA	North America	1	2	1	1	2	1	3	1	1	1	8	2	2	7	2	1	1	1	7	6	2	3
B02-0120			Cattle	USA	North America	-	2	30	1	2	1	3	1	1	1	8	2	2	7	2	1	1	1	7	6	2	3
B02-0123		SRX585678	Elk	USA	North America	1	2	1	1	2	1	3	1	1	1	8	2	2	7	2	1	1	1	7	6	2	3
B02-0137		SRX1526654	Bison	USA	North America	1	2	1	1	2	1	3	1	1	1	8	2	2	7	2	1	1	1	7	6	2	3
B02-0186		SRX1526655	Bison	USA	North America	1	2	1	1	2	1	3	1	1	1	8	2	2	7	2	1	1	1	7	6	2	3
B02-0204		SRX1526656	Cattle	USA	North America	1	2	1	1	2	1	3	1	1	1	8	2	2	7	2	1	1	1	7	6	2	3
B02-0219		SRX585680	Elk	USA	North America	1	2	1	1	2	1	3	1	1	1	8	2	2	7	2	1	1	1	7	6	2	3
B02-0235		SRX1526657	Cattle	USA	North America	1	2	1	1	2	1	3	1	1	1	8	2	2	7	2	1	1	1	7	6	2	3
B02-0236		SRX1526658	Cattle	USA	North America	1	2	1	1	2	1	3	1	1	1	8	2	2	7	2	1	1	1	7	6	2	3
B02-0241		SRX1526661	Cattle	USA	North America	1	2	1	1	2	1	3	1	1	1	8	2	2	7	2	1	1	1	7	6	2	3
B02-0242		SRX1526662	Cattle	USA	North America	1	2	1	1	2	1	3	1	1	1	8	2	2	7	2	1	1	1	7	6	2	3
B02-0246		SRX1526663	Elk	USA	North America	1	2	1	1	2	1	3	1	1	1	8	2	2	7	2	1	1	1	7	6	2	3
B02-0268		SRX1526664	Elk	USA	North America	5	2	1	1	2	1	4	1	1	1	8	2	2	7	2	1	1	1	7	6	2	3
B03-0136		SRX1526666	Bison	USA	North America	1	2	1	1	2	1	3	1	1	1	8	2	2	7	2	1	1	1	7	6	2	3
B03-0202		SRX1526667	Elk	USA	North America	1	2	1	1	2	1	3	1	1	1	8	2	2	7	2	1	1	1	7	6	2	3
B04-0003		SRX1526668	Elk	USA	North America	1	2	1	1	2	1	3	1	1	1	8	2	2	7	2	1	1	1	7	6	2	3
B04-0053		SRX585683	Cattle	USA	North America	-	2	1	1	~2	1	3	~1	1	1	8	2	2	7	2	1	1	1	7	6	2	3
B04-0060		SRX1526669	Cattle	USA	North America	-	2	1	1	2	1	3	~1	1	1	8	2	2	7	2	1	1	1	7	6	2	3
B04-0067		SRX1526670	Cattle	USA	North America	-	2	1	1	2	1	3	~1	1	1	8	2	2	7	2	1	1	1	7	6	2	3
B04-0074		SRX585684	Cattle	USA	North America	-	2	1	1	2	1	3	~1	1	1	8	2	2	7	2	1	1	1	7	6	2	3
B04-0196		SRX1526672	Elk	USA	North America	1	2	1	1	2	1	3	1	1	1	8	2	2	7	2	1	1	1	7	6	2	3
B04-0224		SRX1526673	Elk	USA	North America	1	2	1	1	2	1	3	1	1	1	8	2	2	7	2	1	1	1	7	6	2	3
B04-0225		SRX1526674	Elk	USA	North America	1	2	1	1	2	1	3	1	1	1	8	2	2	7	2	1	1	1	7	6	2	3
B04-0344		SRX585685	Cattle	USA	North America	1	2	1	1	2	1	3	1	1	1	8	2	2	7	2	1	1	1	7	6	2	3
B05-0014		SRX1526675	Elk	USA	North America	1	2	1	1	2	1	3	1	1	1	8	2	2	7	2	1	1	1	7	6	2	3
B05-0018		SRX1526676	Bison	USA	North America	1	2	1	1	2	1	3	1	1	1	8	2	2	7	2	1	1	1	7	6	2	3
B05-0019		SRX1526677	Bison	USA	North America	1	2	1	1	2	1	3	1	1	1	8	2	2	7	2	1	1	1	7	6	2	3
B05-0756		SRX1526679	Elk	USA	North America	1	2	1	1	2	1	3	1	1	1	8	2	2	7	2	1	1	1	7	6	2	3
B05-0908		SRX1526680	Elk	USA	North America	1	2	1	1	2	1	3	1	1	1	8	2	2	7	2	1	1	1	7	6	2	3
B05-0999		SRX1526681	Bison	USA	North America	1	2	1	1	2	1	3	1	1	1	8	2	2	7	2	1	1	1	7	6	2	3
B05-1282		SRX1526682	Bison	USA	North America	1	2	1	1	2	1	3	1	1	1	8	2	2	7	2	1	1	1	7	6	2	3
B06-0027		SRX1526683	Cattle	USA	North America	1	2	1	1	2	1	3	1	1	1	8	2	2	7	2	1	1	1	7	6	2	3
B06-0410		SRX585687	Cattle	USA	North America	1	2	1	1	2	1	3	1	1	1	8	2	2	7	2	1	1	1	7	6	2	3
B08-0151		SRX1526688	Elk	USA	North America	1	2	1	1	2	1	3	1	1	1	8	2	2	7	2	1	1	1	7	6	2	3
B08-0187		SRX1526689	Elk	USA	North America	1	2	1	1	2	1	3	1	1	1	8	2	2	7	2	1	1	1	7	6	2	3
B08-0404		SRX1526690	Bison	USA	North America	1	2	1	1	2	1	3	1	1	1	8	2	2	7	2	1	1	1	7	6	2	3
B08-0416		SRX585689	Cattle	USA	North America	1	2	1	1	2	1	3	1	1	1	8	2	2	7	2	1	1	1	7	6	2	3
B08-0423		SRX1526691	Bison	USA	North America	1	2	1	1	2	1	3	1	1	1	8	2	2	7	2	1	1	1	7	6	2	3
B08-0440		SRX1526692	Bison	USA	North America	1	2	1	1	2	1	3	1	1	1	8	2	2	7	2	1	1	1	7	6	2	3
B08-0666		SRX1526693	Cattle	USA	North America	1	2	1	1	2	1	3	1	1	1	8	2	2	7	2	1	1	1	7	6	2	3
B08-0783		SRX1526694	Bison	USA	North America	1	2	1	1	2	1	3	1	1	1	8	2	2	7	2	1	1	1	7	6	2	3
B08-0795		SRX1526695	Bison	USA	North America	1	2	1	1	2	1	3	1	1	1	8	2	2	7	2	1	1	1	7	6	2	3
B08-0921		SRX1526696	Bison	USA	North America	1	2	1	1	2	1	3	1	1	1	8	2	2	7	2	1	1	1	7	6	2	3
B08-0951		SRX1526697	Bison	USA	North America	1	2	1	1	2	1	3	1	1	1	8	2	2	7	2	1	1	1	7	6	2	3
B08-1019		SRX1526698	Bison	USA	North America	1	2	1	1	2	1	3	1	1	1	8	2	2	7	2	1	1	1	7	6	2	3
B08-1080		SRX1526699	Bison	USA	North America	1	2	1	1	2	1	3	1	1	1	8	2	2	7	2	1	1	1	7	6	2	3
B09-0005		SRX1526700	Elk	USA	North America	1	2	1	1	2	1	3	1	1	1	8	2	2	7	2	1	1	1	7	6	2	3
B09-0007		SRX1526701	Elk	USA	North America	1	2	1	1	2	1	3	1	1	1	8	2	2	7	2	1	1	1	7	6	2	3
B09-0008		SRX1526702	Elk	USA	North America	1	2	1	1	2	1	3	1	1	1	8	2	2	7	2	1	1	1	7	6	2	3
B09-0276		SRX1526704	Elk	USA	North America	1	2	1	1	2	1	3	1	1	1	8	2	2	7	2	1	1	1	7	6	2	3
B09-0286		SRX1526705	Elk	USA	North America	1	2	1	1	2	1	3	1	1	1	8	2	2	7	2	1	1	1	7	6	2	3
B09-0295		SRX1526706	Elk	USA	North America	1	2	1	1	2	1	3	1	1	1	8	2	2	7	2	1	1	1	7	6	2	3
B10-0018		GCA_000413815	Cattle	USA	North America	1	2	1	1	2	1	3	1	1	1	8	2	2	7	2	1	1	1	7	6	2	3
B10-0028		SRX1526710	Cattle	USA	North America	1	2	1	1	2	1	3	1	1	1	8	2	2	7	2	1	1	1	7	6	2	3
B10-0035		SRX585691	Cattle	USA	North America	1	2	1	1	2	1	3	1	1	1	8	2	2	7	2	1	1	1	7	6	2	3
B10-0091		SRX1526711	Elk	USA	North America	1	2	1	1	2	1	3	1	1	1	8	2	2	7	2	1	1	1	7	6	2	3
B10-0173		SRX1526713	Cattle	USA	North America	1	2	1	1	2	1	3	1	1	1	8	2	2	7	2	1	1	1	7	6	2	3
B10-0203		SRX1526714	Elk	USA	North America	1	2	1	1	2	1	3	1	1	1	8	2	2	7	2	1	1	1	7	6	2	3
B-10021001		SRX1526715	Elk	USA	North America	1	2	1	1	2	1	3	1	1	1	8	2	2	7	2	1	1	1	7	6	2	3
B10-0252		SRX1526716	Elk	USA	North America	1	2	1	1	2	1	3	1	1	1	8	2	2	7	2	1	1	1	7	6	2	3
B10-0273		SRX1526717	Elk	USA	North America	1	2	1	1	2	1	3	1	1	1	8	2	2	7	2	1	1	1	7	6	2	3
B10-0325		SRX1526718	Elk	USA	North America	1	2	1	1	2	1	3	1	1	1	8	2	2	7	2	1	1	1	7	6	2	3
B10-0474		SRX1526720	Cattle	USA	North America	1	2	1	1	2	1	3	1	1	1	8	2	2	7	2	1	1	1	7	6	2	3
B10-0514		SRX1526721	Elk	USA	North America	1	2	1	1	2	1	3	1	1	1	8	2	2	7	2	1	1	1	7	6	2	3
B10-0517		SRX1526722	Elk	USA	North America	1	2	1	1	2	1	3	1	1	1	8	2	2	7	2	1	1	1	7	6	2	3
B10-0529		SRX1526723	Elk	USA	North America	1	2	1	1	2	1	3	1	1	1	8	2	2	7	2	1	1	1	7	6	2	3
B10-0566		SRX1526724	Elk	USA	North America	1	2	1	1	2	1	3	1	1	1	8	2	2	7	2	1	1	1	7	6	2	3
B10-0584		SRX1526725	Elk	USA	North America	1	2	1	1	2	1	3	1	1	1	8	2	2	7	2	1	1	1	7	6	2	3
B-10061002		SRX1526726	Elk	USA	North America	1	2	1	1	2	1	3	1	1	1	8	2	2	7	2	1	1	1	7	6	2	3
B10-0948		SRX1526728	Cattle	USA	North America	1	2	1	1	2	1	3	1	1	1	8	2	2	7	2	1	1	1	7	6	2	3
B10-0973		GCA_000413835	Bison	USA	North America	1	2	1	1	2	1	3	1	1	1	8	2	2	7	2	1	1	1	7	6	2	3
B10-0973		SRX1526729	Bison	USA	North America	1	2	1	1	2	1	3	1	1	1	8	2	2	7	2	1	1	1	7	6	2	3
B10-0975		SRX1526730	Bison	USA	North America	1	2	1	1	2	1	3	1	1	1	8	2	2	7	2	1	1	1	7	6	2	3
B11-0011		SRX585692	Bison	USA	North America	1	2	1	1	2	1	3	1	1	1	8	2	2	7	2	1	1	1	7	6	2	3
B11-0140		SRX1526733	Elk	USA	North America	-	2	1	1	2	1	3	1	1	1	8	2	2	7	2	1	1	1	7	19?	2	3
B11-0143		SRX1526736	Elk	USA	North America	1	2	1	1	2	1	3	1	1	1	8	2	2	7	2	1	1	1	7	6	2	3
B11-0144		SRX1526737	Elk	USA	North America	1	2	1	1	2	1	3	1	1	1	8	2	2	7	2	1	1	1	7	6	2	3
B11-0145		SRX1526738	Elk	USA	North America	1	2	1	1	2	1	3	1	1	1	8	2	2	7	2	1	1	1	7	6	2	3
B11-0147		SRX1526740	Elk	USA	North America	1	2	1	1	2	1	3	1	1	1	8	2	2	7	2	1	1	1	7	6	2	3
B11-0150		SRX1526742	Elk	USA	North America	1	2	1	1	2	1	3	1	1	1	8	2	2	7	2	1	1	1	7	6	2	3
B11-0153		SRX1526743	Elk	USA	North America	1	2	1	1	2	1	3	1	1	1	8	2	2	7	2	1	1	1	7	6	2	3
B11-0154		SRX1526744	Elk	USA	North America	1	2	1	1	2	1	3	1	1	1	8	2	2	7	2	1	1	1	7	6	2	3
B11-0160		SRX1526746	Elk	USA	North America	1	2	1	1	2	1	3	1	1	1	8	2	2	7	2	1	1	1	7	6	2	3
B11-0210		SRX585699	Cattle	USA	North America	1	2	1	1	2	1	3	1	1	1	8	2	2	7	2	1	1	1	7	6	2	3
B11-0245		SRX585700	Cattle	USA	North America	1	2	1	1	2	1	3	1	1	1	8	2	2	7	2	1	1	1	7	6	2	3
B11-0248		SRX1526747	Bison	USA	North America	1	2	1	1	2	1	3	1	1	1	8	2	2	7	2	1	1	1	7	6	2	3
B11-0250		SRX1526749	Bison	USA	North America	1	2	1	1	2	1	3	1	1	1	8	2	2	7	2	1	1	1	7	6	2	3
B11-0251		SRX1526750	Bison	USA	North America	1	2	1	1	2	1	3	1	1	1	8	2	2	7	2	1	1	1	7	6	2	3
B11-0252		SRX1526751	Bison	USA	North America	1	2	1	1	2	1	3	1	1	1	8	2	2	7	2	1	1	1	7	6	2	3
B11-0253		SRX1526752	Bison	USA	North America	1	2	1	1	2	1	3	1	1	1	8	2	2	7	2	1	1	1	7	6	2	3
B11-0255		SRX1526754	Bison	USA	North America	1	2	1	1	2	1	3	1	1	1	8	2	2	7	2	1	1	1	7	6	2	3
B11-0256		SRX1526755	Bison	USA	North America	1	2	1	1	2	1	3	1	1	1	8	2	2	7	2	1	1	1	7	6	2	3
B11-0257		SRX1526756	Bison	USA	North America	1	2	1	1	2	1	3	1	1	1	8	2	2	7	2	1	1	1	7	6	2	3
B11-0259		SRX1526758	Bison	USA	North America	1	2	1	1	2	1	3	1	1	1	8	2	2	7	2	1	1	1	7	6	2	3
B11-0260		SRX1526759	Bison	USA	North America	1	2	1	1	2	1	3	1	1	1	8	2	2	7	2	1	1	1	7	6	2	3
B11-0262		SRX1526761	Bison	USA	North America	1	2	1	1	2	1	3	1	1	1	8	2	2	7	2	1	1	1	7	6	2	3
B11-0268		SRX1526762	Elk	USA	North America	1	2	1	1	2	1	3	1	1	1	8	2	2	7	2	1	1	1	7	6	2	3
B11-0270		SRX1526763	Elk	USA	North America	1	2	1	1	2	1	3	1	1	1	8	2	2	7	2	1	1	1	7	6	2	3
B11-0271		SRX1526764	Elk	USA	North America	1	2	1	1	2	1	3	1	1	1	8	2	2	7	2	1	1	1	7	6	2	3
B11-0442		SRX1526768	Bison	USA	North America	1	2	1	1	2	1	3	1	1	1	8	2	2	7	2	1	1	1	7	6	2	3
B11-0469		SRX1526769	Bison	USA	North America	1	2	1	1	2	1	3	1	1	1	8	2	2	7	2	1	1	1	7	6	2	3
B11-0616		SRX1526777	Cattle	USA	North America	1	2	1	1	2	1	3	1	1	1	8	2	2	7	2	1	1	1	7	6	2	3
B119			Cattle	Italy	Europe	62	2	1	2	2	9	3	1	1	1	7	2	2	2	2	1	1	3	7	6	2	3
B12-0002		SRX585702	Cattle	USA	North America	1	2	1	1	2	1	3	1	1	1	8	2	2	7	2	1	1	1	7	6	2	3
B12-0028		SRX585704	Bison	USA	North America	1	2	1	1	2	1	3	1	1	1	8	2	2	7	2	1	1	1	7	6	2	3
B12-0228		SRX585706	Bison	USA	North America	1	2	1	1	2	1	3	1	1	1	8	2	2	7	2	1	1	1	7	6	2	3
B12-0230		SRX585707	Bison	USA	North America	1	2	1	1	2	1	3	1	1	1	8	2	2	7	2	1	1	1	7	6	2	3
B12-0232		SRX585708	Bison	USA	North America	1	2	1	1	2	1	3	1	1	1	8	2	2	7	2	1	1	1	7	6	2	3
B12-0233		SRX585709	Bison	USA	North America	1	2	1	1	2	1	3	1	1	1	8	2	2	7	2	1	1	1	7	6	2	3
B12-0242		SRX585715	Bison	USA	North America	1	2	1	1	2	1	3	1	1	1	8	2	2	7	2	1	1	1	7	6	2	3
B12-0252		SRX585718	Bison	USA	North America	1	2	1	1	2	1	3	1	1	1	8	2	2	7	2	1	1	1	7	6	2	3
B12-0266		SRX585720	Bison	USA	North America	1	2	1	1	2	1	3	1	1	1	8	2	2	7	2	1	1	1	7	6	2	3
B12-0270		SRX585722	Bison	USA	North America	1	2	1	1	2	1	3	1	1	1	8	2	2	7	2	1	1	1	7	6	2	3
B12-0271		SRX585723	Bison	USA	North America	1	2	1	1	2	1	3	1	1	1	8	2	2	7	2	1	1	1	7	6	2	3
B12-0275		SRX585724	Bison	USA	North America	1	2	1	1	2	1	3	1	1	1	8	2	2	7	2	1	1	1	7	6	2	3
B12-0332		SRX585727	Bison	USA	North America	1	2	1	1	2	1	3	1	1	1	8	2	2	7	2	1	1	1	7	6	2	3
B12-0359		SRX1526780	Cattle	USA	North America	1	2	1	1	2	1	3	1	1	1	8	2	2	7	2	1	1	1	7	6	2	3
B12-0398		SRX1526786	Elk	USA	North America	-	2	1	1	2	1	3	1	1	1	8	2	2	7	2	1	1	~1	7	19?	2	~3
B12-0401		SRX1526788	Elk	USA	North America	1	2	1	1	2	1	3	1	1	1	8	2	2	7	2	1	1	1	7	6	2	3
B12-0402		SRX1526789	Elk	USA	North America	1	2	1	1	2	1	3	1	1	1	8	2	2	7	2	1	1	1	7	6	2	3
B12-0403		SRX1526790	Elk	USA	North America	1	2	1	1	2	1	3	1	1	1	8	2	2	7	2	1	1	1	7	6	2	3
B12-0404		SRX1526791	Elk	USA	North America	-	2	1	1	2	1	3	1	1	1	8	2	2	7	2	1	1	1	7	19?	2	3
B12-0405		SRX1526792	Elk	USA	North America	1	2	1	1	2	1	3	1	1	1	8	2	2	7	2	1	1	1	7	6	2	3
B12-0406		SRX1526793	Elk	USA	North America	1	2	1	1	2	1	3	1	1	1	8	2	2	7	2	1	1	1	7	6	2	3
B12-0410		SRX1526797	Elk	USA	North America	1	2	1	1	2	1	3	1	1	1	8	2	2	7	2	1	1	1	7	6	2	3
B12-0411		SRX1526798	Elk	USA	North America	1	2	1	1	2	1	3	1	1	1	8	2	2	7	2	1	1	1	7	6	2	3
B12-0416		SRX1526803	Elk	USA	North America	1	2	1	1	2	1	3	1	1	1	8	2	2	7	2	1	1	1	7	6	2	3
B12-0417		SRX1526804	Elk	USA	North America	1	2	1	1	2	1	3	1	1	1	8	2	2	7	2	1	1	1	7	6	2	3
B12-0425		SRX585728	Bison	USA	North America	1	2	1	1	2	1	3	1	1	1	8	2	2	7	2	1	1	1	7	6	2	3
B12-0570		SRX1526808	Cattle	USA	North America	1	2	1	1	2	1	3	1	1	1	8	2	2	7	2	1	1	1	7	6	2	3
B12-0587		SRX1526812	Bison	USA	North America	1	2	1	1	2	1	3	1	1	1	8	2	2	7	2	1	1	1	7	6	2	3
B12-0599		SRX1526813	Cattle	USA	North America	1	2	1	1	2	1	3	1	1	1	8	2	2	7	2	1	1	1	7	6	2	3
B12-0602		SRX1526814	Bison	USA	North America	1	2	1	1	2	1	3	1	1	1	8	2	2	7	2	1	1	1	7	6	2	3
B13-0061		SRX1526815	Bison	USA	North America	1	2	1	1	2	1	3	1	1	1	8	2	2	7	2	1	1	1	7	6	2	3
B13-0083		SRX1526816	Bison	USA	North America	1	2	1	1	2	1	3	1	1	1	8	2	2	7	2	1	1	1	7	6	2	3
B13-0086		SRX1526817	Bison	USA	North America	1	2	1	1	2	1	3	1	1	1	8	2	2	7	2	1	1	1	7	6	2	3
B13-0088		SRX1526818	Bison	USA	North America	1	2	1	1	2	1	3	1	1	1	8	2	2	7	2	1	1	1	7	6	2	3
B13-0090		SRX1526819	Bison	USA	North America	1	2	1	1	2	1	3	1	1	1	8	2	2	7	2	1	1	1	7	6	2	3
B13-0091		SRX1526820	Bison	USA	North America	1	2	1	1	2	1	3	1	1	1	8	2	2	7	2	1	1	1	7	6	2	3
B13-0093		SRX1526821	Bison	USA	North America	1	2	1	1	2	1	3	1	1	1	8	2	2	7	2	1	1	1	7	6	2	3
B13-0097		SRX1526822	Bison	USA	North America	1	2	1	1	2	1	3	1	1	1	8	2	2	7	2	1	1	1	7	6	2	3
B13-0101		SRX1526823	Bison	USA	North America	1	2	1	1	2	1	3	1	1	1	8	2	2	7	2	1	1	1	7	6	2	3
B3196 (Biovar 5 reference strain)	NCTC 10504		Cattle	UK	Europe	30	2	1	2	2	1	3	1	1	1	6	2	2	2	2	1	1	3	7	6	2	3
B85-1058		SRX1526825	Bison	USA	North America	1	2	1	1	2	1	3	1	1	1	8	2	2	7	2	1	1	1	7	6	2	3
B87-0095		SRX1526826	Cattle	USA	North America	1	2	1	1	2	1	3	1	1	1	8	2	2	7	2	1	1	1	7	6	2	3
B90-0737		SRX1526827	Cattle	USA	North America	1	2	1	1	2	1	3	1	1	1	8	2	2	7	2	1	1	1	7	6	2	3
B90-1280		SRX1526828	Human	USA	North America	1	2	1	1	2	1	3	1	1	1	8	2	2	7	2	1	1	1	7	6	2	3
B93-0131		SRX1526829	Cattle	USA	North America	1	2	1	1	2	1	3	1	1	1	8	2	2	7	2	1	1	1	7	6	2	3
B93-1447		SRX1526830	Cattle	USA	North America	1	2	1	1	2	1	3	1	1	1	8	2	2	7	2	1	1	1	7	6	2	3
B93-1491		SRX1531605	Elk	USA	North America	-	2	1	1	2	1	3	1	1	1	8	2	2	7	2	1	1	1	7	19?	2	3
B98-0688		SRX585753	Cattle	USA	North America	1	2	1	1	2	1	3	1	1	1	8	2	2	7	2	1	1	1	7	6	2	3
BAB8416		GCA_001043295	Human	China	Asia	96	2	1	2	2	1	3	1	1	1	13	2	2	2	2	1	1	3	7	6	2	3
babNG15-sc-1809826		ERX513892	Sheep	Nigeria	Africa	64	5	7	4	7	1	3	7	1	1	2	2	2	2	4	1	1	3	7	6	2	3
babNG20-sc-1809828		ERX513894	Horse	Nigeria	Africa	64	5	7	4	7	1	3	7	1	1	2	2	2	2	4	1	1	3	7	6	2	3
babNG9-sc-1809825		ERX513891	Sheep	Nigeria	Africa	64	5	7	4	7	1	3	7	1	1	2	2	2	2	4	1	1	3	7	6	2	3
baboCR1		ERX437155	Cattle	Costa Rica	North America	5	2	1	1	2	1	4	1	1	1	8	2	2	7	2	1	1	1	7	6	2	3
baboCR10		ERX437164	Cattle	Costa Rica	North America	5	2	1	1	2	1	4	1	1	1	8	2	2	7	2	1	1	1	7	6	2	3
baboCR100		ERX3476312	Cattle	Costa Rica	North America	1	2	1	1	2	1	3	1	1	1	8	2	2	7	2	1	1	1	7	6	2	3
baboCR11		ERX437129	Cattle	Costa Rica	North America	5	2	1	1	2	1	4	1	1	1	8	2	2	7	2	1	1	1	7	6	2	3
baboCR111		ERX3476313	Cattle	Costa Rica	North America	5	2	1	1	2	1	4	1	1	1	8	2	2	7	2	1	1	1	7	6	2	3
baboCR12		ERX439562	Cattle	Costa Rica	North America	5	2	1	1	2	1	4	1	1	1	8	2	2	7	2	1	1	1	7	6	2	3
baboCR13		ERX439566	Cattle	Costa Rica	North America	5	2	1	1	2	1	4	1	1	1	8	2	2	7	2	1	1	1	7	6	2	3
baboCR136		ERX3476316	Cattle	Costa Rica	North America	5	2	1	1	2	1	4	1	1	1	8	2	2	7	2	1	1	1	7	6	2	3
baboCR137		ERX3476317	Cattle	Costa Rica	North America	5	2	1	1	2	1	4	1	1	1	8	2	2	7	2	1	1	1	7	6	2	3
baboCR14		ERX439567	Cattle	Costa Rica	North America	5	2	1	1	2	1	4	1	1	1	8	2	2	7	2	1	1	1	7	6	2	3
baboCR15		ERX439565	Cattle	Costa Rica	North America	5	2	1	1	2	1	4	1	1	1	8	2	2	7	2	1	1	1	7	6	2	3
baboCR16		ERX437161	Cattle	Costa Rica	North America	5	2	1	1	2	1	4	1	1	1	8	2	2	7	2	1	1	1	7	6	2	3
baboCR17		ERX439568	Cattle	Costa Rica	North America	5	2	1	1	2	1	4	1	1	1	8	2	2	7	2	1	1	1	7	6	2	3
baboCR18		ERX437163	Cattle	Costa Rica	North America	5	2	1	1	2	1	4	1	1	1	8	2	2	7	2	1	1	1	7	6	2	3
baboCR189		ERX3476320	Cattle	Costa Rica	North America	5	2	1	1	2	1	4	1	1	1	8	2	2	7	2	1	1	1	7	6	2	3
baboCR19		ERX437158	Cattle	Costa Rica	North America	5	2	1	1	2	1	4	1	1	1	8	2	2	7	2	1	1	1	7	6	2	3
baboCR20		ERX439561	Cattle	Costa Rica	North America	5	2	1	1	2	1	4	1	1	1	8	2	2	7	2	1	1	1	7	6	2	3
baboCR203		ERX3476322	Buffalo	Costa Rica	North America	1	2	1	1	2	1	3	1	1	1	8	2	2	7	2	1	1	1	7	6	2	3
baboCR22		ERX451786	Cattle	Costa Rica	North America	5	2	1	1	2	1	4	1	1	1	8	2	2	7	2	1	1	1	7	6	2	3
baboCR23		ERX437146	Cattle	Costa Rica	North America	5	2	1	1	2	1	4	1	1	1	8	2	2	7	2	1	1	1	7	6	2	3
baboCR24		ERX437148	Cattle	Costa Rica	North America	5	2	1	1	2	1	4	1	1	1	8	2	2	7	2	1	1	1	7	6	2	3
baboCR25		ERX437149	Cattle	Costa Rica	North America	5	2	1	1	2	1	4	1	1	1	8	2	2	7	2	1	1	1	7	6	2	3
baboCR26		ERX437150	Cattle	Costa Rica	North America	5	2	1	1	2	1	4	1	1	1	8	2	2	7	2	1	1	1	7	6	2	3
baboCR27		ERX437151	Cattle	Costa Rica	North America	5	2	1	1	2	1	4	1	1	1	8	2	2	7	2	1	1	1	7	6	2	3
baboCR28		ERX437152	Cattle	Costa Rica	North America	5	2	1	1	2	1	4	1	1	1	8	2	2	7	2	1	1	1	7	6	2	3
baboCR29		ERX437153	Cattle	Costa Rica	North America	5	2	1	1	2	1	4	1	1	1	8	2	2	7	2	1	1	1	7	6	2	3
baboCR30		ERX437154	Cattle	Costa Rica	North America	5	2	1	1	2	1	4	1	1	1	8	2	2	7	2	1	1	1	7	6	2	3
baboCR31		ERX384323	Cattle	Costa Rica	North America	5	2	1	1	2	1	4	1	1	1	8	2	2	7	2	1	1	1	7	6	2	3
baboCR32		ERX433637	Cattle	Costa Rica	North America	5	2	1	1	2	1	4	1	1	1	8	2	2	7	2	1	1	1	7	6	2	3
baboCR33		ERX437147	Cattle	Costa Rica	North America	5	2	1	1	2	1	4	1	1	1	8	2	2	7	2	1	1	1	7	6	2	3
baboCR34		ERX384324	Cattle	Costa Rica	North America	5	2	1	1	2	1	4	1	1	1	8	2	2	7	2	1	1	1	7	6	2	3
baboCR35		ERX439564	Cattle	Costa Rica	North America	5	2	1	1	2	1	4	1	1	1	8	2	2	7	2	1	1	1	7	6	2	3
baboCR36		ERX439569	Cattle	Costa Rica	North America	5	2	1	1	2	1	4	1	1	1	8	2	2	7	2	1	1	1	7	6	2	3
baboCR37		ERX439570	Cattle	Costa Rica	North America	5	2	1	1	2	1	4	1	1	1	8	2	2	7	2	1	1	1	7	6	2	3
baboCR38		ERX439571	Cattle	Costa Rica	North America	5	2	1	1	2	1	4	1	1	1	8	2	2	7	2	1	1	1	7	6	2	3
baboCR39		ERX439572	Cattle	Costa Rica	North America	5	2	1	1	2	1	4	1	1	1	8	2	2	7	2	1	1	1	7	6	2	3
baboCR4		ERX437159	Cattle	Costa Rica	North America	5	2	1	1	2	1	4	1	1	1	8	2	2	7	2	1	1	1	7	6	2	3
baboCR40		ERX437133	Cattle	Costa Rica	North America	5	2	1	1	2	1	4	1	1	1	8	2	2	7	2	1	1	1	7	6	2	3
baboCR41		ERX437134	Cattle	Costa Rica	North America	5	2	1	1	2	1	4	1	1	1	8	2	2	7	2	1	1	1	7	6	2	3
baboCR42		ERX437135	Cattle	Costa Rica	North America	5	2	1	1	2	1	4	1	1	1	8	2	2	7	2	1	1	1	7	6	2	3
baboCR43		ERX437136	Cattle	Costa Rica	North America	5	2	1	1	2	1	4	1	1	1	8	2	2	7	2	1	1	1	7	6	2	3
baboCR44		ERX384325	Cattle	Costa Rica	North America	5	2	1	1	2	1	4	1	1	1	8	2	2	7	2	1	1	1	7	6	2	3
baboCR45		ERX437137	Cattle	Costa Rica	North America	5	2	1	1	2	1	4	1	1	1	8	2	2	7	2	1	1	1	7	6	2	3
baboCR46		ERX437138	Cattle	Costa Rica	North America	5	2	1	1	2	1	4	1	1	1	8	2	2	7	2	1	1	1	7	6	2	3
baboCR47		ERX437139	Cattle	Costa Rica	North America	5	2	1	1	2	1	4	1	1	1	8	2	2	7	2	1	1	1	7	6	2	3
baboCR48		ERX437140	Cattle	Costa Rica	North America	5	2	1	1	2	1	4	1	1	1	8	2	2	7	2	1	1	1	7	6	2	3
baboCR49		ERX513885	Cattle	Costa Rica	North America	5	2	1	1	2	1	4	1	1	1	8	2	2	7	2	1	1	1	7	6	2	3
baboCR5		ERX439563	Cattle	Costa Rica	North America	5	2	1	1	2	1	4	1	1	1	8	2	2	7	2	1	1	1	7	6	2	3
baboCR50		ERX451784	Cattle	Costa Rica	North America	5	2	1	1	2	1	4	1	1	1	8	2	2	7	2	1	1	1	7	6	2	3
baboCR51		ERX451785	Cattle	Costa Rica	North America	5	2	1	1	2	1	4	1	1	1	8	2	2	7	2	1	1	1	7	6	2	3
baboCR52		ERX437141	Cattle	Costa Rica	North America	5	2	1	1	2	1	4	1	1	1	8	2	2	7	2	1	1	1	7	6	2	3
baboCR53		ERX437142	Cattle	Costa Rica	North America	5	2	1	1	2	1	4	1	1	1	8	2	2	7	2	1	1	1	7	6	2	3
baboCR54		ERX437143	Cattle	Costa Rica	North America	5	2	1	1	2	1	4	1	1	1	8	2	2	7	2	1	1	1	7	6	2	3
baboCR55		ERX437144	Cattle	Costa Rica	North America	5	2	1	1	2	1	4	1	1	1	8	2	2	7	2	1	1	1	7	6	2	3
baboCR56		ERX437145	Cattle	Costa Rica	North America	5	2	1	1	2	1	4	1	1	1	8	2	2	7	2	1	1	1	7	6	2	3
baboCR57		ERX513884	Cattle	Costa Rica	North America	5	2	1	1	2	1	4	1	1	1	8	2	2	7	2	1	1	1	7	6	2	3
baboCR58		ERX513883	Cattle	Costa Rica	North America	5	2	1	1	2	1	4	1	1	1	8	2	2	7	2	1	1	1	7	6	2	3
baboCR59		ERX437132	Cattle	Costa Rica	North America	5	2	1	1	2	1	4	1	1	1	8	2	2	7	2	1	1	1	7	6	2	3
baboCR6		ERX437156	Cattle	Costa Rica	North America	5	2	1	1	2	1	4	1	1	1	8	2	2	7	2	1	1	1	7	6	2	3
baboCR60		ERX437131	Cattle	Costa Rica	North America	5	2	1	1	2	1	4	1	1	1	8	2	2	7	2	1	1	1	7	6	2	3
baboCR68		ERX439575	Cattle	Costa Rica	North America	5	2	1	1	2	1	4	1	1	1	8	2	2	7	2	1	1	1	7	6	2	3
baboCR69A		ERX718114	Cattle	Costa Rica	North America	5	2	1	1	2	1	4	1	1	1	8	2	2	7	2	1	1	1	7	6	2	3
baboCR7		ERX437157	Cattle	Costa Rica	North America	5	2	1	1	2	1	4	1	1	1	8	2	2	7	2	1	1	1	7	6	2	3
baboCR70A		ERX718113	Cattle	Costa Rica	North America	5	2	1	1	2	1	4	1	1	1	8	2	2	7	2	1	1	1	7	6	2	3
baboCR72		ERX718120	Cattle	Costa Rica	North America	5	2	1	1	2	1	4	1	1	1	8	2	2	7	2	1	1	1	7	6	2	3
baboCR74		ERX718122	Unknown	Costa Rica	North America	5	2	1	1	2	1	4	1	1	1	8	2	2	7	2	1	1	1	7	6	2	3
baboCR8		ERX437162	Cattle	Costa Rica	North America	5	2	1	1	2	1	4	1	1	1	8	2	2	7	2	1	1	1	7	6	2	3
baboCR9		ERX437160	Cattle	Costa Rica	North America	5	2	1	1	2	1	4	1	1	1	8	2	2	7	2	1	1	1	7	6	2	3
baboCR92		ERX3476328	Cattle	Costa Rica	North America	5	2	1	1	2	1	4	1	1	1	8	2	2	7	2	1	1	1	7	6	2	3
babohCR168		ERX3476329	Human	Costa Rica	North America	5	2	1	1	2	1	4	1	1	1	8	2	2	7	2	1	1	1	7	6	2	3
babohCR174		ERX3476330	Human	Costa Rica	North America	5	2	1	1	2	1	4	1	1	1	8	2	2	7	2	1	1	1	7	6	2	3
babohCR175		ERX3476331	Human	Costa Rica	North America	5	2	1	1	2	1	4	1	1	1	8	2	2	7	2	1	1	1	7	6	2	3
babohCR176		ERX3476332	Human	Costa Rica	North America	5	2	1	1	2	1	4	1	1	1	8	2	2	7	2	1	1	1	7	6	2	3
babohCR178		ERX3476334	Human	Costa Rica	North America	5	2	1	1	2	1	4	1	1	1	8	2	2	7	2	1	1	1	7	6	2	3
babohCR179		ERX3476335	Human	Costa Rica	North America	5	2	1	1	2	1	4	1	1	1	8	2	2	7	2	1	1	1	7	6	2	3
babohCR180		ERX3476336	Human	Costa Rica	North America	5	2	1	1	2	1	4	1	1	1	8	2	2	7	2	1	1	1	7	6	2	3
babohCR182		ERX3476338	Human	Costa Rica	North America	1	2	1	1	2	1	3	1	1	1	8	2	2	7	2	1	1	1	7	6	2	3
babohCR196		ERX3476340	Human	Costa Rica	North America	5	2	1	1	2	1	4	1	1	1	8	2	2	7	2	1	1	1	7	6	2	3
babohCR61		ERX513886	Human	Costa Rica	North America	5	2	1	1	2	1	4	1	1	1	8	2	2	7	2	1	1	1	7	6	2	3
babohCR65		ERX437127	Human	Costa Rica	North America	5	2	1	1	2	1	4	1	1	1	8	2	2	7	2	1	1	1	7	6	2	3
babohCR66		ERX437128	Human	Costa Rica	North America	5	2	1	1	2	1	4	1	1	1	8	2	2	7	2	1	1	1	7	6	2	3
babohCR71		ERX718119	Human	Costa Rica	North America	5	2	1	1	2	1	4	1	1	1	8	2	2	7	2	1	1	1	7	6	2	3
baboNG1-sc-1809833		ERX513899	Cattle	Nigeria	Africa	64	5	7	4	7	1	3	7	1	1	2	2	2	2	4	1	1	3	7	6	2	3
baboNG2-sc-1809834		ERX513900	Cattle	Nigeria	Africa	-	~5	7	4	7	1	3	7	1	1	2	2	2	2	4	1	1	3	7	6	2	3
babSP151-sc-1809830		ERX513896	Cattle	Spain	Europe	2	2	1	2	2	1	3	1	1	1	7	2	2	2	2	1	1	3	7	6	2	3
babSP283-sc-1809831		ERX513897	Human	Spain	Europe	2	2	1	2	2	1	3	1	1	1	7	2	2	2	2	1	1	3	7	6	2	3
BAU21/S4023		SRX5762378	Cattle	Bangladesh	Asia	31	2	1	2	2	1	3	1	1	1	6	2	2	2	2	1	1	2	7	6	2	3
BB12		GCA_003994025	Cattle	China	Asia	96	2	1	2	2	1	3	1	1	1	13	2	2	2	2	1	1	3	7	6	2	3
BB13		GCA_003994075	Cattle	China	Asia	96	2	1	2	2	1	3	1	1	1	13	2	2	2	2	1	1	3	7	6	2	3
BB14		GCA_003994155	Cattle	China	Asia	96	2	1	2	2	1	3	1	1	1	13	2	2	2	2	1	1	3	7	6	2	3
BCB034		GCA_000292025	Human	China	Asia	61	2	1	1	2	1	3	1	1	1	8	3	12	7	2	1	1	1	7	6	2	3
BCCN_77-19			Cattle	Senegal	Africa	133	7	7	4	2	1	22	9	1	1	19	2	2	2	4	1	1	3	8	6	2	3
BCCN_77-37			Cattle	Senegal	Africa	129	7	7	40	2	1	3	9	1	20	2	17	2	2	4	1	1	3	8	6	2	21
BCCN_80-211			Cattle	Togo	Africa	123	7	7	4	2	1	3	9	1	1	19	2	2	2	4	1	1	3	8	6	2	3
BCCN_82-27			Human	Rwanda	Africa	130	5	7	4	7	1	3	7	1	1	2	2	2	20	4	1	1	3	7	6	2	3
BCCN_83-233			Cattle	Niger	Africa	124	5	7	4	2	1	3	9	19	35	2	2	2	2	4	1	1	3	7	6	2	3
BCCN_90-45			Cattle	Cameroon	Africa	110	5	7	4	7	1	3	7	1	1	2	2	2	2	18	1	1	3	7	6	2	3
BD		GCA_002262975	Cattle	China	Asia	96	2	1	2	2	1	3	1	1	1	13	2	2	2	2	1	1	3	7	6	2	3
BDW		GCA_000740135	Unknown	Unknown	Unknown	1	2	1	1	2	1	3	1	1	1	8	2	2	7	2	1	1	1	7	6	2	3
B-GF032306		SRX1526831	Elk	USA	North America	-	2	1	1	2	1	3	1	1	1	8	2	2	7	2	1	1	1	7	19?	2	~3
B-GF032709		SRX1526832	Elk	USA	North America	1	2	1	1	2	1	3	1	1	1	8	2	2	7	2	1	1	1	7	6	2	3
BJ1		GCA_003675365	Elk	China	Asia	96	2	1	2	2	1	3	1	1	1	13	2	2	2	2	1	1	3	7	6	2	3
Br As-2014/03		GCA_004137275	Cattle	India	Asia	1	2	1	1	2	1	3	1	1	1	8	2	2	7	2	1	1	1	7	6	2	3
Br.a-1236-10-Geo		GCA_001856215	Cattle	Georgia	Europe	2	2	1	2	2	1	3	1	1	1	7	2	2	2	2	1	1	3	7	6	2	3
Br.a-1238-10-Geo		GCA_001856345	Sheep	Georgia	Europe	2	2	1	2	2	1	3	1	1	1	7	2	2	2	2	1	1	3	7	6	2	3
Br.a-1247/10-Geo		GCA_001856305	Cattle	Georgia	Europe	-	22	1	2	2	1	3	1	1	1	7	2	19	2	2	1	1	3	7	6	2	3
Br.a-1549/11-Geo		GCA_001856185	Cattle	Georgia	Europe	2	2	1	2	2	1	3	1	1	1	7	2	2	2	2	1	1	3	7	6	2	3
Br.a-1844/12/12-Geo		GCA_001856205	Human	Georgia	Europe	2	2	1	2	2	1	3	1	1	1	7	2	2	2	2	1	1	3	7	6	2	3
Br.a-1910/13-2013-Geo		GCA_001856195	Human	Georgia	Europe	2	2	1	2	2	1	3	1	1	1	7	2	2	2	2	1	1	3	7	6	2	3
Br.a-375-10-Geo		GCA_001856265	Human	Georgia	Europe	2	2	1	2	2	1	3	1	1	1	7	2	2	2	2	1	1	3	7	6	2	3
Brucexj51		GCA_009789365	Cattle	China	Asia	2	2	1	2	2	1	3	1	1	1	7	2	2	2	2	1	1	3	7	6	2	3
C-551		GCA_009733375	Human	Russia	Europe	-	2	1	2	2	1	3	1	1	1	7	2	2	2	2	16?	1	3	7	6	2	3
C-613		GCA_003965945	Human	Russia	Europe	-	2	1	2	2	1	3	1	1	1	7	2	2	2	2	1	1	3	7	6	~2	3
C-614		GCA_003965935	Cattle	Russia	Europe	-	2	1	2	2	1	3	1	1	1	7	2	2	2	2	1	1	3	7	6	~2	3
C-615		GCA_003984745	Cattle	Russia	Europe	-	2	1	2	2	1	3	1	1	1	7	2	2	2	2	1	1	3	7	6	~2	3
C68 (Biovar 9 reference strain)	NCTC 10507		Cattle	UK	Europe	30	2	1	2	2	1	3	1	1	1	6	2	2	2	2	1	1	3	7	6	2	3
CIIMS-NV-4		GCA_002895145	Unknown	India	Asia	1	2	1	1	2	1	3	1	1	1	8	2	2	7	2	1	1	1	7	6	2	3
clpP		GCA_008761575	Cattle	China	Asia	5	2	1	1	2	1	4	1	1	1	8	2	2	7	2	1	1	1	7	6	2	3
CNGB 1011		GCA_000366505	Human	Argentina	South America	1	2	1	1	2	1	3	1	1	1	8	2	2	7	2	1	1	1	7	6	2	3
CNGB 1432		GCA_000366525	Human	Argentina	South America	1	2	1	1	2	1	3	1	1	1	8	2	2	7	2	1	1	1	7	6	2	3
CNGB 308		GCA_000366545	Human	Argentina	South America	1	2	1	1	2	1	3	1	1	1	8	2	2	7	2	1	1	1	7	6	2	3
CNGB 436		GCA_000366565	Human	Argentina	South America	-	2	1	1	2	1	3	1	1	1	8	2	2	7	2	1	1	1	7	6	~2	3
CNGB 752		GCA_000366125	Human	Argentina	South America	1	2	1	1	2	1	3	1	1	1	8	2	2	7	2	1	1	1	7	6	2	3
CNGB 759		GCA_000366145	Human	Argentina	South America	-	2	1	1	2	1	3	1	1	1	8	2	2	7	2	1	1	1	7	20	2	3
CNGB 966		GCA_000366165	Human	Argentina	South America	1	2	1	1	2	1	3	1	1	1	8	2	2	7	2	1	1	1	7	6	2	3
CNM20140800			Human	Spain	Europe	150	2	1	1	2	1	4	1	1	1	8	2	2	7	2	1	1	19	7	6	2	3
Col-B012		GCA_001940595	Cattle	Colombia	South America	1	2	1	1	2	1	3	1	1	1	8	2	2	7	2	1	1	1	7	6	2	3
Enam_1			Cattle	Sudan	Africa	33	5	8	4	7	1	3	7	1	1	2	2	2	2	4	1	1	3	7	6	2	3
Enam_2			Cattle	Sudan	Africa	33	5	8	4	7	1	3	7	1	1	2	2	2	2	4	1	1	3	7	6	2	3
Enam_3			Cattle	Sudan	Africa	33	5	8	4	7	1	3	7	1	1	2	2	2	2	4	1	1	3	7	6	2	3
Enam_4			Cattle	Sudan	Africa	33	5	8	4	7	1	3	7	1	1	2	2	2	2	4	1	1	3	7	6	2	3
Enam_5			Cattle	Sudan	Africa	33	5	8	4	7	1	3	7	1	1	2	2	2	2	4	1	1	3	7	6	2	3
Enam_6			Cattle	Sudan	Africa	33	5	8	4	7	1	3	7	1	1	2	2	2	2	4	1	1	3	7	6	2	3
Enam_7			Cattle	Sudan	Africa	33	5	8	4	7	1	3	7	1	1	2	2	2	2	4	1	1	3	7	6	2	3
Enam_8			Cattle	Sudan	Africa	33	5	8	4	7	1	3	7	1	1	2	2	2	2	4	1	1	3	7	6	2	3
F1/06-13			Cattle	Zambia	Africa	1	2	1	1	2	1	3	1	1	1	8	2	2	7	2	1	1	1	7	6	2	3
F1/06-B1			Cattle	Zimbabwe	Africa	1	2	1	1	2	1	3	1	1	1	8	2	2	7	2	1	1	1	7	6	2	3
F1/06-B21			Cattle	Zimbabwe	Africa	6	5	7	10	7	6	3	7	1	1	2	2	3	2	4	1	1	3	7	6	2	3
F10/05-11			Cattle	Portugal	Europe	80	2	1	1	2	1	3	12	1	1	8	2	2	7	2	1	1	1	7	6	2	3
F10/06-_3			Cattle	Thailand	Asia	31	2	1	2	2	1	3	1	1	1	6	2	2	2	2	1	1	2	7	6	2	3
F10/06-15			Human	Thailand	Asia	31	2	1	2	2	1	3	1	1	1	6	2	2	2	2	1	1	2	7	6	2	3
F10/06-5			Cattle	Thailand	Asia	31	2	1	2	2	1	3	1	1	1	6	2	2	2	2	1	1	2	7	6	2	3
F10/06-6			Cattle	Thailand	Asia	31	2	1	2	2	1	3	1	1	1	6	2	2	2	2	1	1	2	7	6	2	3
F11/06-K1			Camel	Sudan	Africa	33	5	8	4	7	1	3	7	1	1	2	2	2	2	4	1	1	3	7	6	2	3
F11/06-K4			Cattle	Sudan	Africa	33	5	8	4	7	1	3	7	1	1	2	2	2	2	4	1	1	3	7	6	2	3
F2/06-8			Goat	Portugal	Europe	1	2	1	1	2	1	3	1	1	1	8	2	2	7	2	1	1	1	7	6	2	3
F3/01			Cattle	Serbia	Europe	1	2	1	1	2	1	3	1	1	1	8	2	2	7	2	1	1	1	7	6	2	3
F3/07-1			Unknown	Italy	Europe	92	2	1	1	2	1	3	1	1	1	8	2	12	7	2	1	1	1	7	6	2	3
F3/07-14			Unknown	Italy	Europe	2	2	1	2	2	1	3	1	1	1	7	2	2	2	2	1	1	3	7	6	2	3
F5/04-1			Cattle	Portugal	Europe	2	2	1	2	2	1	3	1	1	1	7	2	2	2	2	1	1	3	7	6	2	3
F5/04-5			Cattle	Portugal	Europe	2	2	1	2	2	1	3	1	1	1	7	2	2	2	2	1	1	3	7	6	2	3
F5/04-7			Cattle	Portugal	Europe	2	2	1	2	2	1	3	1	1	1	7	2	2	2	2	1	1	3	7	6	2	3
F5/18-S14			Cattle	Ethiopia	Africa (Ethiopia): this study	190	2	2	19	8	8	3	9	1	29	2	2	2	11	2	10	1	3	7	12	2	3
F5/18-S35			Cattle	Ethiopia	Africa (Ethiopia): this study	190	2	2	19	8	8	3	9	1	29	2	2	2	11	2	10	1	3	7	12	2	3
F5/18-S36			Cattle	Ethiopia	Africa (Ethiopia): this study	190	2	2	19	8	8	3	9	1	29	2	2	2	11	2	10	1	3	7	12	2	3
F5/18-T10			Cattle	Ethiopia	Africa (Ethiopia): this study	190	2	2	19	8	8	3	9	1	29	2	2	2	11	2	10	1	3	7	12	2	3
F5/18-T12			Cattle	Ethiopia	Africa (Ethiopia): this study	190	2	2	19	8	8	3	9	1	29	2	2	2	11	2	10	1	3	7	12	2	3
F5/18-T15			Cattle	Ethiopia	Africa (Ethiopia): this study	190	2	2	19	8	8	3	9	1	29	2	2	2	11	2	10	1	3	7	12	2	3
F5/18-T16			Cattle	Ethiopia	Africa (Ethiopia): this study	190	2	2	19	8	8	3	9	1	29	2	2	2	11	2	10	1	3	7	12	2	3
F5/18-T18			Cattle	Ethiopia	Africa (Ethiopia): this study	190	2	2	19	8	8	3	9	1	29	2	2	2	11	2	10	1	3	7	12	2	3
F5/18-T21			Cattle	Ethiopia	Africa (Ethiopia): this study	190	2	2	19	8	8	3	9	1	29	2	2	2	11	2	10	1	3	7	12	2	3
F5/18-T3			Cattle	Ethiopia	Africa (Ethiopia): this study	190	2	2	19	8	8	3	9	1	29	2	2	2	11	2	10	1	3	7	12	2	3
F5/18-T4			Cattle	Ethiopia	Africa (Ethiopia): this study	190	2	2	19	8	8	3	9	1	29	2	2	2	11	2	10	1	3	7	12	2	3
F5/18-T5			Cattle	Ethiopia	Africa (Ethiopia): this study	190	2	2	19	8	8	3	9	1	29	2	2	2	11	2	10	1	3	7	12	2	3
F5/18-T6			Cattle	Ethiopia	Africa (Ethiopia): this study	190	2	2	19	8	8	3	9	1	29	2	2	2	11	2	10	1	3	7	12	2	3
F5/18-T7			Cattle	Ethiopia	Africa (Ethiopia): this study	190	2	2	19	8	8	3	9	1	29	2	2	2	11	2	10	1	3	7	12	2	3
F5/18-T8			Cattle	Ethiopia	Africa (Ethiopia): this study	190	2	2	19	8	8	3	9	1	29	2	2	2	11	2	10	1	3	7	12	2	3
F6/04_04376			Human	New Zealand	Oceania	1	2	1	1	2	1	3	1	1	1	8	2	2	7	2	1	1	1	7	6	2	3
F6/05-10			Cattle	Sudan	Africa	33	5	8	4	7	1	3	7	1	1	2	2	2	2	4	1	1	3	7	6	2	3
F6/05-2			Cattle	Sudan	Africa	32	5	8	4	7	1	3	7	1	12	2	5	2	2	4	1	1	3	7	6	2	3
F6/05-3			Cattle	Sudan	Africa	6	5	7	10	7	6	3	7	1	1	2	2	3	2	4	1	1	3	7	6	2	3
F6/05-39			Camel	Sudan	Africa	33	5	8	4	7	1	3	7	1	1	2	2	2	2	4	1	1	3	7	6	2	3
F6/05-4			Unknown	Sudan	Africa	33	5	8	4	7	1	3	7	1	1	2	2	2	2	4	1	1	3	7	6	2	3
F6/05-5			Cattle	Sudan	Africa	2	2	1	2	2	1	3	1	1	1	7	2	2	2	2	1	1	3	7	6	2	3
F6/05-7			Unknown	Sudan	Africa	33	5	8	4	7	1	3	7	1	1	2	2	2	2	4	1	1	3	7	6	2	3
F6/05-8			Cattle	Sudan	Africa	32	5	8	4	7	1	3	7	1	12	2	5	2	2	4	1	1	3	7	6	2	3
F6/05-9			Cattle	Sudan	Africa	33	5	8	4	7	1	3	7	1	1	2	2	2	2	4	1	1	3	7	6	2	3
I103_(UK3/01)			Cattle	Ireland	Europe	1	2	1	1	2	1	3	1	1	1	8	2	2	7	2	1	1	1	7	6	2	3
I12			Cattle	Ireland	Europe	1	2	1	1	2	1	3	1	1	1	8	2	2	7	2	1	1	1	7	6	2	3
I-172		GCA_016484145	Mouse	Russia	Europe	-	2	1	2	2	1	3	1	1	1	7	2	2	2	2	16?	1	3	7	6	2	3
I-181		GCA_009733495	Human	Russia	Europe	-	2	1	2	2	2	3	1	1	1	6	15?	2	2	2	1	1	3	7	6	2	3
I-182		GCA_016484075	Cattle	Russia	Europe	-	2	1	2	2	1	3	1	1	1	7	2	2	2	2	1?	1	3	7	6	2	3
I-25		GCA_016483965	Dog	Russia	Europe	-	2	1	2	2	1	3	1	1	1	6	2	2	2	2	1?	1	3	10	6	2	3
I-34		GCA_009733465	Cattle	Russia	Europe	-	2	1	2	2	1	3	1	1	1	6	15?	2	2	2	1	1	3	10	6	2	3
I-67		GCA_016483975	Dog	Russia	Europe	-	2	1	2	2	1	3	1	1	1	7	2	2	2	2	1?	1	3	7	6	2	3
I-85		GCA_016484065	Yak	Russia	Europe	-	2	1	2	2	1	3	1	1	1	7	2	2	2	2	16?	1	3	7	6	2	3
IVRI/95		GCA_003994435	Human	India	Asia	1	2	1	1	2	1	3	1	1	1	8	2	2	7	2	1	1	1	7	6	2	3
LBAB001			Cattle	Brazil	South America	1	2	1	1	2	1	3	1	1	1	8	2	2	7	2	1	1	1	7	6	2	3
LBAB002			Cattle	Brazil	South America	1	2	1	1	2	1	3	1	1	1	8	2	2	7	2	1	1	1	7	6	2	3
LBAB003			Cattle	Brazil	South America	29	2	1	2	2	1	3	1	1	1	6	2	2	2	2	8	1	3	7	6	2	3
LBAB004			Cattle	Brazil	South America	29	2	1	2	2	1	3	1	1	1	6	2	2	2	2	8	1	3	7	6	2	3
LBAB005			Cattle	Brazil	South America	1	2	1	1	2	1	3	1	1	1	8	2	2	7	2	1	1	1	7	6	2	3
LBAB007			Cattle	Brazil	South America	29	2	1	2	2	1	3	1	1	1	6	2	2	2	2	8	1	3	7	6	2	3
LBAB008			Cattle	Brazil	South America	29	2	1	2	2	1	3	1	1	1	6	2	2	2	2	8	1	3	7	6	2	3
LBAB009			Cattle	Brazil	South America	1	2	1	1	2	1	3	1	1	1	8	2	2	7	2	1	1	1	7	6	2	3
LBAB010			Cattle	Brazil	South America	1	2	1	1	2	1	3	1	1	1	8	2	2	7	2	1	1	1	7	6	2	3
LBAB011			Cattle	Brazil	South America	29	2	1	2	2	1	3	1	1	1	6	2	2	2	2	8	1	3	7	6	2	3
LBAB012			Cattle	Brazil	South America	29	2	1	2	2	1	3	1	1	1	6	2	2	2	2	8	1	3	7	6	2	3
LBAB013			Cattle	Brazil	South America	1	2	1	1	2	1	3	1	1	1	8	2	2	7	2	1	1	1	7	6	2	3
LBAB014			Cattle	Brazil	South America	1	2	1	1	2	1	3	1	1	1	8	2	2	7	2	1	1	1	7	6	2	3
LBAB015			Cattle	Brazil	South America	1	2	1	1	2	1	3	1	1	1	8	2	2	7	2	1	1	1	7	6	2	3
LBAB016			Cattle	Brazil	South America	1	2	1	1	2	1	3	1	1	1	8	2	2	7	2	1	1	1	7	6	2	3
LBAB017			Cattle	Brazil	South America	1	2	1	1	2	1	3	1	1	1	8	2	2	7	2	1	1	1	7	6	2	3
LBAB018			Cattle	Brazil	South America	1	2	1	1	2	1	3	1	1	1	8	2	2	7	2	1	1	1	7	6	2	3
LBAB019			Cattle	Brazil	South America	1	2	1	1	2	1	3	1	1	1	8	2	2	7	2	1	1	1	7	6	2	3
LBAB020			Cattle	Brazil	South America	1	2	1	1	2	1	3	1	1	1	8	2	2	7	2	1	1	1	7	6	2	3
LBAB021			Cattle	Brazil	South America	1	2	1	1	2	1	3	1	1	1	8	2	2	7	2	1	1	1	7	6	2	3
LBAB022			Cattle	Brazil	South America	152	33	1	1	2	1	3	1	1	1	8	2	2	7	2	1	1	1	7	6	18	3
LBAB023			Cattle	Brazil	South America	29	2	1	2	2	1	3	1	1	1	6	2	2	2	2	8	1	3	7	6	2	3
LBAB024			Cattle	Brazil	South America	1	2	1	1	2	1	3	1	1	1	8	2	2	7	2	1	1	1	7	6	2	3
LBAB025			Cattle	Brazil	South America	1	2	1	1	2	1	3	1	1	1	8	2	2	7	2	1	1	1	7	6	2	3
LBAB026			Cattle	Brazil	South America	1	2	1	1	2	1	3	1	1	1	8	2	2	7	2	1	1	1	7	6	2	3
LBAB027			Cattle	Brazil	South America	1	2	1	1	2	1	3	1	1	1	8	2	2	7	2	1	1	1	7	6	2	3
LBAB028			Cattle	Brazil	South America	29	2	1	2	2	1	3	1	1	1	6	2	2	2	2	8	1	3	7	6	2	3
LBAB029			Cattle	Brazil	South America	29	2	1	2	2	1	3	1	1	1	6	2	2	2	2	8	1	3	7	6	2	3
LBAB030			Cattle	Brazil	South America	1	2	1	1	2	1	3	1	1	1	8	2	2	7	2	1	1	1	7	6	2	3
LBAB031			Cattle	Brazil	South America	1	2	1	1	2	1	3	1	1	1	8	2	2	7	2	1	1	1	7	6	2	3
LBAB032			Cattle	Brazil	South America	1	2	1	1	2	1	3	1	1	1	8	2	2	7	2	1	1	1	7	6	2	3
LBAB033			Cattle	Brazil	South America	1	2	1	1	2	1	3	1	1	1	8	2	2	7	2	1	1	1	7	6	2	3
LBAB034			Cattle	Brazil	South America	1	2	1	1	2	1	3	1	1	1	8	2	2	7	2	1	1	1	7	6	2	3
LBAB035			Cattle	Brazil	South America	1	2	1	1	2	1	3	1	1	1	8	2	2	7	2	1	1	1	7	6	2	3
LBAB036			Cattle	Brazil	South America	1	2	1	1	2	1	3	1	1	1	8	2	2	7	2	1	1	1	7	6	2	3
LBAB037			Cattle	Brazil	South America	1	2	1	1	2	1	3	1	1	1	8	2	2	7	2	1	1	1	7	6	2	3
LBAB038			Cattle	Brazil	South America	5	2	1	1	2	1	4	1	1	1	8	2	2	7	2	1	1	1	7	6	2	3
LBAB039			Cattle	Brazil	South America	1	2	1	1	2	1	3	1	1	1	8	2	2	7	2	1	1	1	7	6	2	3
LBAB040			Cattle	Brazil	South America	1	2	1	1	2	1	3	1	1	1	8	2	2	7	2	1	1	1	7	6	2	3
LBAB041			Cattle	Brazil	South America	1	2	1	1	2	1	3	1	1	1	8	2	2	7	2	1	1	1	7	6	2	3
LBAB042			Cattle	Brazil	South America	1	2	1	1	2	1	3	1	1	1	8	2	2	7	2	1	1	1	7	6	2	3
LBAB043			Cattle	Brazil	South America	1	2	1	1	2	1	3	1	1	1	8	2	2	7	2	1	1	1	7	6	2	3
LBAB044			Cattle	Brazil	South America	152	33	1	1	2	1	3	1	1	1	8	2	2	7	2	1	1	1	7	6	18	3
LBAB045			Cattle	Brazil	South America	1	2	1	1	2	1	3	1	1	1	8	2	2	7	2	1	1	1	7	6	2	3
LBAB046			Cattle	Brazil	South America	1	2	1	1	2	1	3	1	1	1	8	2	2	7	2	1	1	1	7	6	2	3
LBAB047			Cattle	Brazil	South America	1	2	1	1	2	1	3	1	1	1	8	2	2	7	2	1	1	1	7	6	2	3
LBAB048			Cattle	Brazil	South America	1	2	1	1	2	1	3	1	1	1	8	2	2	7	2	1	1	1	7	6	2	3
LBAB049			Cattle	Brazil	South America	1	2	1	1	2	1	3	1	1	1	8	2	2	7	2	1	1	1	7	6	2	3
LBAB050			Cattle	Brazil	South America	1	2	1	1	2	1	3	1	1	1	8	2	2	7	2	1	1	1	7	6	2	3
LBAB051			Cattle	Brazil	South America	1	2	1	1	2	1	3	1	1	1	8	2	2	7	2	1	1	1	7	6	2	3
LBAB052			Cattle	Brazil	South America	1	2	1	1	2	1	3	1	1	1	8	2	2	7	2	1	1	1	7	6	2	3
LBAB053			Cattle	Brazil	South America	1	2	1	1	2	1	3	1	1	1	8	2	2	7	2	1	1	1	7	6	2	3
LBAB054			Cattle	Brazil	South America	1	2	1	1	2	1	3	1	1	1	8	2	2	7	2	1	1	1	7	6	2	3
LEVI_GILA			Goat	Israel	Asia	2	2	1	2	2	1	3	1	1	1	7	2	2	2	2	1	1	3	7	6	2	3
LEVI237			Cattle	Israel	Asia	2	2	1	2	2	1	3	1	1	1	7	2	2	2	2	1	1	3	7	6	2	3
MC		GCA_002262995	Cattle	China	Asia	96	2	1	2	2	1	3	1	1	1	13	2	2	2	2	1	1	3	7	6	2	3
ML10		GCA_003194795	Cattle	India	Asia	1	2	1	1	2	1	3	1	1	1	8	2	2	7	2	1	1	1	7	6	2	3
ML6		GCA_003194765	Cattle	India	Asia	1	2	1	1	2	1	3	1	1	1	8	2	2	7	2	1	1	1	7	6	2	3
ML7		GCA_003194755	Cattle	India	Asia	1	2	1	1	2	1	3	1	1	1	8	2	2	7	2	1	1	1	7	6	2	3
ML8		GCA_003194805	Cattle	India	Asia	1	2	1	1	2	1	3	1	1	1	8	2	2	7	2	1	1	1	7	6	2	3
N1		GCA_003984755	Cattle	Russia	Europe	2	2	1	2	2	1	3	1	1	1	7	2	2	2	2	1	1	3	7	6	2	3
NCTC 1478		GCA_900446045	Unknown	UK	Europe	1	2	1	1	2	1	3	1	1	1	8	2	2	7	2	1	1	1	7	6	2	3
NCTC 3605		GCA_900446025	Human	Ireland	Europe	1	2	1	1	2	1	3	1	1	1	8	2	2	7	2	1	1	1	7	6	2	3
NCTC 624		GCA_900446015	Cattle	UK	Europe	1	2	1	1	2	1	3	1	1	1	8	2	2	7	2	1	1	1	7	6	2	3
NCTC 7471		GCA_900446065	Unknown	UK	Europe	1	2	1	1	2	1	3	1	1	1	8	2	2	7	2	1	1	1	7	6	2	3
NI240		GCA_000365665	Cattle	UK	Europe	1	2	1	1	2	1	3	1	1	1	8	2	2	7	2	1	1	1	7	6	2	3
NI274		GCA_000365805	Cattle	UK	Europe	1	2	1	1	2	1	3	1	1	1	8	2	2	7	2	1	1	1	7	6	2	3
NI380		GCA_000366185	Cattle	UK	Europe	1	2	1	1	2	1	3	1	1	1	8	2	2	7	2	1	1	1	7	6	2	3
NI388		GCA_000365685	Cattle	UK	Europe	1	2	1	1	2	1	3	1	1	1	8	2	2	7	2	1	1	1	7	6	2	3
NI492		GCA_000365825	Cattle	UK	Europe	1	2	1	1	2	1	3	1	1	1	8	2	2	7	2	1	1	1	7	6	2	3
NI518		GCA_000366645	Cattle	UK	Europe	1	2	1	1	2	1	3	1	1	1	8	2	2	7	2	1	1	1	7	6	2	3
NI593		GCA_000366685	Cattle	UK	Europe	1	2	1	1	2	1	3	1	1	1	8	2	2	7	2	1	1	1	7	6	2	3
NI613		GCA_000366745	Cattle	UK	Europe	1	2	1	1	2	1	3	1	1	1	8	2	2	7	2	1	1	1	7	6	2	3
NI622		GCA_000366725	Cattle	UK	Europe	1	2	1	1	2	1	3	1	1	1	8	2	2	7	2	1	1	1	7	6	2	3
NI628		GCA_000366665	Cattle	UK	Europe	1	2	1	1	2	1	3	1	1	1	8	2	2	7	2	1	1	1	7	6	2	3
NI633		GCA_000366765	Cattle	UK	Europe	1	2	1	1	2	1	3	1	1	1	8	2	2	7	2	1	1	1	7	6	2	3
NI639		GCA_000366705	Cattle	UK	Europe	1	2	1	1	2	1	3	1	1	1	8	2	2	7	2	1	1	1	7	6	2	3
NI645		GCA_000366785	Cattle	UK	Europe	1	2	1	1	2	1	3	1	1	1	8	2	2	7	2	1	1	1	7	6	2	3
NI649		GCA_000366805	Cattle	UK	Europe	1	2	1	1	2	1	3	1	1	1	8	2	2	7	2	1	1	1	7	6	2	3
R10/07-1			Sheep	Italy	Europe	92	2	1	1	2	1	3	1	1	1	8	2	12	7	2	1	1	1	7	6	2	3
R42-08			Cattle	Mongolia	Asia	96	2	1	2	2	1	3	1	1	1	13	2	2	2	2	1	1	3	7	6	2	3
R51/03			Cattle	Ireland	Europe	1	2	1	1	2	1	3	1	1	1	8	2	2	7	2	1	1	1	7	6	2	3
RB51 (Vaccine strain)			Vaccine strain	USA	North America	5	2	1	1	2	1	4	1	1	1	8	2	2	7	2	1	1	1	7	6	2	3
S19 (Vaccine strain)			Vaccine strain	USA	North America	5	2	1	1	2	1	4	1	1	1	8	2	2	7	2	1	1	1	7	6	2	3
SPINK527			Unknown	USA	North America	1	2	1	1	2	1	3	1	1	1	8	2	2	7	2	1	1	1	7	6	2	3
Sri_Lanka_1			Unknown	Sri Lanka	Asia	31	2	1	2	2	1	3	1	1	1	6	2	2	2	2	1	1	2	7	6	2	3
Tulya (Biovar 3 reference strain)	NCTC 10502		Human	Uganda	Africa	6	5	7	10	7	6	3	7	1	1	2	2	3	2	4	1	1	3	7	6	2	3
UK11/02			Human	Ireland	Europe	1	2	1	1	2	1	3	1	1	1	8	2	2	7	2	1	1	1	7	6	2	3
UK15/06			Human	Ireland	Europe	1	2	1	1	2	1	3	1	1	1	8	2	2	7	2	1	1	1	7	6	2	3
UK20/06			Human	Ireland	Europe	1	2	1	1	2	1	3	1	1	1	8	2	2	7	2	1	1	1	7	6	2	3
UK25/01			Human	Ireland	Europe	1	2	1	1	2	1	3	1	1	1	8	2	2	7	2	1	1	1	7	6	2	3
UK8/01			Human	Ireland	Europe	1	2	1	1	2	1	3	1	1	1	8	2	2	7	2	1	1	1	7	6	2	3
XZ19-1			Yak	China	Asia	71	2	1	2	2	1	3	1	1	1	6	2	2	2	2	1	1	3	10	6	2	3
ZB-1			Cattle	China	Asia	96	2	1	2	2	1	3	1	1	1	13	2	2	2	2	1	1	3	7	6	2	3
