# Supplementary material for: Whole genome sequencing of Ethiopian Brucella abortus isolates expands the known diversity of an early branching sub-Saharan African lineage
Source: Front Microbiol. 2023 May 4;14:1128966. doi: 10.3389/fmicb.2023.1128966 (PMC10192883; doi:10.3389/fmicb.2023.1128966)
Supplement: Supplementary file 7 [file Table_6.xlsx]

## Sheet: S6_MLVA
Supplementary Table S6: MLVA loci and metadata
Strain_ID	Alternative_ID	Accession_number	Host	Country	Continent	Bruce06	Bruce08	Bruce11	Bruce12	Bruce42	Bruce43	Bruce45	Bruce55	Bruce18	Bruce19	Bruce21	Bruce04	Bruce07	Bruce09	Bruce16	Bruce30
	2013Jiang#083		Cattle	China	Asia	4	5	3	12	2	2	3	1	6	43	8	4	6	5	3	3
	2013Jiang#084		Cattle	China	Asia	4	5	3	12	2	2	3	1	6	43	8	4	5	11	3	3
	2013Jiang#085		Cattle	China	Asia	4	5	3	12	2	2	3	1	6	36	8	4	5	6	3	3
	2013Jiang#086		Cattle	China	Asia	4	5	3	12	2	2	3	1	6	43	8	4	5	5	3	3
	2013Jiang#087		Cattle	China	Asia	4	5	3	12	2	2	3	1	6	43	8	4	5	6	3	3
	2013Jiang#088		Cattle	China	Asia	4	5	3	12	2	2	3	1	6	43	8	4	5	6	3	3
	2013Jiang#089		Cattle	China	Asia	4	5	3	12	2	2	3	1	6	43	8	4	5	7	3	3
	2013Jiang#090		Cattle	China	Asia	4	5	3	12	2	2	3	1	6	43	8	4	5	7	3	3
	2013Jiang#095		Human	China	Asia	4	5	4	12	2	2	3	2	6	43	8	6	6	7	3	3
	2013Jiang#096		Cattle	China	Asia	4	5	3	12	2	2	3	1	6	43	8	4	7	8	3	3
	2013Jiang#097		Cattle	China	Asia	4	5	3	12	2	2	3	1	6	43	8	4	7	8	3	3
	2013Jiang#098		Cattle	China	Asia	4	5	3	12	2	2	3	1	6	43	8	4	7	8	3	3
	2013Jiang#099		Cattle	China	Asia	4	5	3	12	2	2	3	1	6	43	8	4	7	8	3	3
4	2014Menshawy#001		Cattle	Egypt	Africa	4	5	4	12	2	3	3	3	6		8	3	9	3	3	5
13	2014Menshawy#010		Cattle	Egypt	Africa	4	5	4	12	2	3	3	3	6		8	3	7	3	3	5
19		SRR1371379	Cattle	USA	North America	4	5	4	12	2	2	3	3	6	43	8	3	5	3	3	5
30	2013Minharro#004		Cattle	Brazil	South America	4	5	4	12	2	2	3	3	6	43	8	3	4	3	4	5
32	2013Minharro#005		Cattle	Brazil	South America	4	5	4	12	2	2	3	3	7	43	8	3	4	5	4	5
33	2013Minharro#006		Cattle	Brazil	South America	4	5	4	12	2	2	3	3	6	43	8	3	4	3	4	5
34	2013Minharro#007		Cattle	Brazil	South America	4	5	4	12	2	2	3	3	6	43	8	3	4	3	4	5
35	2013Minharro#008		Cattle	Brazil	South America	4	5	4	12	2	2	3	3	6	45	8	4	4	3	4	5
36	2013Minharro#009		Cattle	Brazil	South America	4	5	4	12	2	2	3	3	6	45	8	4	4	3	4	5
37	2013Minharro#010		Cattle	Brazil	South America	3	5	3	12	2	2	3	3	7	43	8	9	4	3	3	4
38	2013Minharro#011		Cattle	Brazil	South America	4	5	4	12	2	2	3	3	6	43	8	4	4	3	4	5
39	2013Minharro#012		Cattle	Brazil	South America	4	5	4	12	2	2	3	3	6	43	8	3	4	3	4	5
40	2013Minharro#013		Cattle	Brazil	South America	4	5	4	12	2	2	3	3	6	43	8	3	4	3	4	5
42	2013Minharro#014		Cattle	Brazil	South America	4	5	4	12	2	2	3	3	6	43	8	3	4	3	4	4
43	2013Minharro#015		Cattle	Brazil	South America	4	5	4	12	2	2	3	3	6	43	8	3	4	3	4	4
44	2013Minharro#016		Cattle	Brazil	South America	4	5	4	12	2	2	3	3	6	43	8	3	4	3	4	4
45	2013Minharro#017		Cattle	Brazil	South America	4	5	4	12	2	2	3	3	7	45	8	7	4	3	4	3
46	2013Minharro#018		Cattle	Brazil	South America	4	5	4	12	2	2	3	3	6	43	8	3	4	3	4	4
47	2013Minharro#019		Cattle	Brazil	South America	4	5	4	12	2	2	3	3	6	43	8	3	4	3	4	4
49	2013Minharro#020		Cattle	Brazil	South America	4	5	4	12	2	2	3	3	6	45	7	3	4	3	6	5
50	2013Minharro#021		Cattle	Brazil	South America	4	5	4	12	2	2	3	3	6	45	7	3	4	3	5	4
54	2013Minharro#022		Cattle	Brazil	South America	4	5	4	12	2	2	3	3	6	45	7	3	4	3	5	5
55	2013Minharro#023		Cattle	Brazil	South America	4	5	4	12	2	2	3	3	6	45	7	3	5	3	4	5
61	2013Minharro#024		Cattle	Brazil	South America	3	5	3	12	2	2	3	3	7	45	7	7	4	3	3	3
62	2013Minharro#025		Cattle	Brazil	South America	3	5	3	12	2	2	3	3	7	43	8	7	4	3	3	3
66	2013Minharro#026		Cattle	Brazil	South America	3	5	3	12	2	2	3	3	7	43	8	9	4	3	3	3
70	2013Minharro#027		Cattle	Brazil	South America	3	5	3	12	2	2	3	3	7	43	8	8	6	3	3	3
95	2013Minharro#028		Cattle	Brazil	South America	4	5	3	11	2	2	6	3	4	41	10	8	5	4	8	4
96	2013Minharro#029		Cattle	Brazil	South America	4	5	4	12	2	2	3	3	6	43	8	5	6	3	3	5
134		GCA_000298635	Human	China	Asia	2	5	4	12	2	2	3	3	6	43		4	4		4	5
136	2013Minharro#030		Cattle	Brazil	South America	4	5	4	12	2	2	3	3	6	43	8	4	5	3	3	5
137	2013Minharro#031		Cattle	Brazil	South America	4	5	4	12	2	2	3	3	6	43	8	3	6	3	3	5
138	2013Minharro#032		Cattle	Brazil	South America	4	5	4	12	2	2	3	3	6	45	8	4	5	3	3	5
144	2013Minharro#033		Cattle	Brazil	South America	4	5	4	12	2	2	3	3	6	45	8	3	5	3	3	6
147	2013Minharro#034		Cattle	Brazil	South America	4	5	4	12	2	2	3	3	6	45	8	3	6	3	3	5
161	2013Minharro#035		Cattle	Brazil	South America	3	5	3	12	2	2	3	3	7	45	8	4	4	3	3	3
162	2013Minharro#036		Cattle	Brazil	South America	3	5	3	12	2	2	3	3	7	45	8	8	4	3	3	3
163	2013Minharro#037		Cattle	Brazil	South America	3	5	3	12	2	2	3	1	7	45	8	7	4	3	3	3
164	2013Minharro#038		Cattle	Brazil	South America	3	5	3	12	2	2	3	3	7	45	8	10	4	3	3	3
165	2013Minharro#039		Cattle	Brazil	South America	3	5	3	12	2	2	3	3	7	45	8	13	4	3	3	3
166	2013Minharro#040		Cattle	Brazil	South America	3	5	3	12	2	2	3	3	7	43	8	5	4	3	3	3
167	2013Minharro#041		Cattle	Brazil	South America	3	5	3	12	2	2	3	3	7	43	8	12	4	3	3	3
168	2013Minharro#042		Cattle	Brazil	South America	3	5	3	12	2	2	3	3	7	43	8	5	4	3	3	3
169	2013Minharro#043		Cattle	Brazil	South America	3	5	3	12	2	2	3	3	7	43	8	7	4	3	3	3
170	2013Minharro#044		Cattle	Brazil	South America	3	5	3	12	2	2	3	3	7	43	8	7	4	3	3	3
172	2013Minharro#045		Cattle	Brazil	South America	3	5	3	12	2	2	3	3	7	43	8	6	4	3	3	3
173	2013Minharro#046		Cattle	Brazil	South America	3	5	3	12	2	2	3	3	7	43	8	6	4	3	3	3
174	2013Minharro#047		Cattle	Brazil	South America	3	5	3	12	2	2	3	3	7	43	8	5	4	3	3	3
175	2013Minharro#048		Cattle	Brazil	South America	3	5	4	12	2	2	3	3	6	43	8	5	4	3	8	7
181	2013Minharro#049		Cattle	Brazil	South America	4	5	4	12	2	2	3	3	6	43	9	3	4	3	5	5
182	2013Minharro#050		Cattle	Brazil	South America	3	5	3	12	2	2	3	3	7	43	9	13	4	3	3	3
187	2013Minharro#051		Cattle	Brazil	South America	3	5	3	12	2	2	3	3	7	43	9	13	4	3	3	3
188	2013Minharro#052		Cattle	Brazil	South America	3	5	3	12	2	2	3	3	7	43	9	13	4	3	3	3
189	2013Minharro#053		Cattle	Brazil	South America	3	5	3	12	2	2	3	3	7	43	9	4	4	3	3	3
190	2013Minharro#054		Cattle	Brazil	South America	3	5	3	12	2	2	3	3	7	43	9	13	4	3	3	3
192	2013Minharro#055		Cattle	Brazil	South America	3	5	3	12	2	2	3	3	7	43	9	13	4	3	3	3
194	2013Minharro#056		Cattle	Brazil	South America	4	5	4	12	2	2	3	3	6	43	8	3	4	3	3	7
195	2013Minharro#057		Cattle	Brazil	South America	3	5	3	12	2	2	3	3	7	43	8	5	4	3	4	3
196	2013Minharro#058		Cattle	Brazil	South America	3	5	3	12	2	2	3	3	7	43	8	5	2	3	4	3
198	2013Minharro#059		Cattle	Brazil	South America	3	5	3	12	2	2	3	3	7	43	8	13	4	3	4	3
199	2013Minharro#060		Cattle	Brazil	South America	3	5	3	12	2	2	3	3	7	43	8	13	4	3	4	3
200	2013Minharro#061		Cattle	Brazil	South America	3	5	3	12	2	2	3	3	7	43	8	14	4	3	4	3
201	2013Minharro#062		Cattle	Brazil	South America	3	5	3	12	2	2	3	3	7	43	8	4	4	3	4	3
202	2013Minharro#063		Cattle	Brazil	South America	4	5	4	12	2	2	3	3	6	43	9	3	4	3	3	7
203	2013Minharro#064		Cattle	Brazil	South America	3	5	3	12	2	2	3	3	9	43	3	5	4	3	8	3
205	2013Minharro#065		Cattle	Brazil	South America	4	5	4	12	2	2	3	3	6	43	8	4	4	3	5	8
206	2013Minharro#066		Cattle	Brazil	South America	3	5	3	12	2	2	3	3	7	43	8	13	4	3	3	3
207	2013Minharro#067		Cattle	Brazil	South America	3	5	3	12	2	2	3	3	7	43	8	6	4	3	3	3
208	2013Minharro#068		Cattle	Brazil	South America	3	5	3	12	2	2	3	3	7	43	8	6	4	3	3	3
209	2013Minharro#069		Cattle	Brazil	South America	3	5	4	12	2	2	3	3	6	43	8	4	4	3	5	6
211	2013Minharro#070		Cattle	Brazil	South America	3	5	3	12	2	2	3	3	7	43	8	14	4	3	3	3
216	2013Minharro#071		Cattle	Brazil	South America	3	5	3	12	2	2	3	3	7	43	8	14	4	3	3	3
217	2013Minharro#072		Cattle	Brazil	South America	4	4	3	12	2	2	3	3	7	43	8	13	4	3	3	3
218	2013Minharro#073		Cattle	Brazil	South America	3	5	3	12	2	2	3	3	7	45	8	13	4	3	3	3
219	2013Minharro#074		Cattle	Brazil	South America	3	5	3	12	2	2	3	3	7	43	8	4	4	3	3	3
223	2013Minharro#075		Cattle	Brazil	South America	4	5	4	12	2	2	3	3	6	43	8	3	4	3	5	5
224	2013Minharro#076		Cattle	Brazil	South America	4	5	4	12	2	2	3	3	6	43	8	3	4	3	5	5
265		GCA_016126115	Cattle	Russia	Europe		5	3	12	2	2	3	1	6	43	8	5	7	7	3	3
271		GCA_016126105	Cattle	Russia	Europe		5	3	12	2	2	3	1	6	43	8	5	7	7	3	3
282		GCA_016126205	Sheep	Russia	Europe	2	5	3	12	2	2	3	1	6	43	8	5	9	7	3	3
285		GCA_016126215	Cattle	Russia	Europe		5	3	10.5	2	2	3	1	6	43	8	5	4	7	3	3
293		GCA_009733215	Cattle	Russia	Europe	2	5	3	12	2	2	3	1	6	43	8	4	5	5	3	3
306		GCA_016126195	Cattle	Russia	Europe		5	3	12	2	2	3	1	6	43	8	4	5	10	3	3
313		GCA_009733195	Cattle	Russia	Europe	2	5	3	12	2	2	3	1	6	43	8	5	6	7	3	3
377		GCA_016126245	Cattle	Russia	Europe		5	3	12	2	2	3	1	4	43	8	5	7	8	3	3
385		GCA_016483915	Cattle	Russia	Europe		5	3	12	2	2	3	1	6	43	8	4	6	7	3	3
390		GCA_009728185	Cattle	Russia	Europe	2	5	3	12		2	3	1	6	43	8	4	5	6	3	3
477	2013Minharro#093		Cattle	Brazil	South America	4	5	4	12		2	3	3	5	43	8	4	4	3	5	6
577	2013Minharro#094		Cattle	Brazil	South America	4	5	4	12	2	2	3	3	5	43	8	4	4	3	4	6
1046		GCA_001402005	Cattle	Italy	Europe	4	5	3	12	2	2	3	3	6	43	8	4	5	3	3	3
1105	2016Shevtsova#038		Cattle	Kazakhstan	Asia	4	5	3	12	2	2	3	1	6	43	8	4	7	6	3	3
1106	2016Shevtsova#027		Cattle	Kazakhstan	Asia	4	5	3	12	2	2	3	1	6	43	8	4	7	6	3	3
1114	2013Garofolo_1114		Cattle	Italy	Europe	4	5	3	12	2	2	3	1	6	43	8	4	5	6	4	3
1115	2013Garofolo_1115		Cattle	Italy	Europe	4	5	3	12	2	2	3	1	6	43	8	4	5	6	4	3
1159	2013Garofolo_1159		Cattle	Italy	Europe	4	5	3	12	2	2	3	1	6	43	8	4	5	7	6	3
1161	2013Garofolo_1161		Cattle	Italy	Europe	4	5	3	12	2	2	3	1	6	43	8	5	5	5	4	3
1166	2013Garofolo_1166		Cattle	Italy	Europe	4	5	3	12	2	2	3	1	6	43	8	4	5	7	6	3
1265	2013Garofolo_1265		Cattle	Italy	Europe	4	5	3	12	2	2	2	3	6	36	8	6	6	3	3	2
1365	2013Garofolo_1365		Cattle	Italy	Europe	4	5	3	12	2	2	3	1	6	43	8	4	5	6	4	3
1365.1		GCA_001401935	Cattle	Italy	Europe	4	5	3	12	2	2	3	1	6	43	8	4	5	6	4	3
1366	2013Garofolo_1366		Cattle	Italy	Europe	4	5	3	12	2	2	3	3	6	43	8	4	5	3	3	3
1368	2013Garofolo_1368		Cattle	Italy	Europe	4	5	3	12	2	2	3	3	6	43	8	4	5	3	3	3
1369	2013Garofolo_1369		Cattle	Italy	Europe	4	5	3	12	2	2	3	3	6	43	8	4	5	3	3	3
1552		GCA_009733335	Human	Russia	Europe	2	5	3	12	2	2	3	1	6	43	8	5	6	8	3	3
1565	2013Garofolo_1565		Cattle	Italy	Europe	4	5	3	12	2	2	3	1	6	43	8	4	5	6	4	3
1567	2013Garofolo_1567		Cattle	Italy	Europe	4	5	3	12	2	2	3	1	6	43	8	4	3	3	4	3
1600	2013Garofolo_1600		Cattle	Italy	Europe	4	5	3	12	2	2	3	3	6	43	8	4	5	3	3	3
1947	2016Shevtsova#031		Cattle	Kazakhstan	Asia	4	5	3	12	2	2	3	1	4	43	8	4	5	5	3	3
1965	2013Garofolo_1965		Cattle	Italy	Europe	4	5	3	12	2	2	3	1	6	43	8	4	5	5	4	3
2032		SRR852269	Cattle	USA	North America		5	4	12	2	2	3	3	6	43	8	3	5	3	3	5
2038		SRR852273	Cattle	USA	North America		5	4	12		2	3	3	6	43	8	3	3	3		6
2045		SRR852272	Cattle	USA	North America		5	4	12	2	2	3	3	7	43	8	3	4	3	6	5
2073		SRR852274	Cattle	USA	North America		5	4	12	2	2	3	3	6	43	8	3	5	3	3	6
2078	2013Garofolo_2078		Cattle	Italy	Europe	4	5	3	12	2	2	3	3	6	43	8	4	5	3	3	3
2081	2013Garofolo_2081		Cattle	Italy	Europe	4	5	3	12	2	2	3	1	6	43	8	4	5	6	4	3
2216	2013Garofolo_2216		Cattle	Italy	Europe	4	5	3	12	2	2	3	1	6	43	8	4	5	7	5	3
2222	2013Garofolo_2222		Cattle	Italy	Europe	4	5	3	12	2	2	3	1	6	43	8	4	5	7	5	3
2647	2013Garofolo_2647		Cattle	Italy	Europe	4	5	4	12	2	2	3	3	6	43	8	4	6	3	7	4
2683	2013Garofolo_2683		Buffalo	Italy	Europe	4	5	3	12	2	2	3	1	6	43	8	4	6	8	3	3
2685	2013Garofolo_2685		Buffalo	Italy	Europe	4	5	3	12	2	2	3	1	6	43	8	4	6	8	3	3
2686	2013Garofolo_2686		Cattle	Italy	Europe	4	5	3	12	2	2	3	1	6	43	8	4	6	8	3	3
2705	2013Garofolo_2705		Cattle	Italy	Europe	4	5	3	12	2	2	3	3	6	43	8	4	5	3	3	3
2873	2013Garofolo_2873		Cattle	Italy	Europe	4	5	3	12	2	2	3	1	6	43	8	4	5	6	4	3
3270	2013Garofolo_3270		Cattle	Italy	Europe	4	5	3	12	2	2	3	1	6	43	8	4	5	7	5	3
3272		GCA_001402025	Cattle	Italy	Europe	4	5	4	12	2	2	3	3	6	43	8	3	4	3	3	4
3273	2013Garofolo_3273		Cattle	Italy	Europe	4	5	3	12	2	2	3	1	6	43	8	4	6	8	3	2
3634	2013Garofolo_3634		Buffalo	Italy	Europe	4	5	3	12	2	2	3	1	6	43	8	4	6	8	3	3
3636	2013Garofolo_3636		Cattle	Italy	Europe	4	5	3	12	2	2	3	1	6	43	8	4	6	7	3	3
3821	2013Garofolo_3821		Cattle	Italy	Europe	4	5	3	12	2	2	3	1	6	43	8	4	5	7	5	3
3915	2013Garofolo_3915		Cattle	Italy	Europe	4	5	3	12	2	2	3	3	6	43	8	4	5	3	3	3
3916	2013Garofolo_3916		Cattle	Italy	Europe	4	5	3	12	2	2	3	1	6	43	8	4	6	7	3	3
3920	2013Garofolo_3920		Cattle	Italy	Europe	4	5	3	12	2	2	3	1	6	43	8	4	6	7	3	3
3921	2013Garofolo_3921		Cattle	Italy	Europe	4	5	3	12	2	2	3	1	6	43	8	4	6	6	3	3
4360	2013Garofolo_4360		Cattle	Italy	Europe	4	5	3	12	2	2	3	1	6	43	8	4	6	7	5	3
4363	2013Garofolo_4363		Cattle	Italy	Europe	4	5	3	12	2	2	3	1	6	43	8	4	6	7	3	3
5007	2013Garofolo_5007		Cattle	Italy	Europe	4	5	3	12	2	2	3	1	6	43	8	4	6	6	3	3
5262		SRR15047673	Cattle	Egypt	Africa	4	5	4	12	2	2	3	3	6	43	8	4	4	3	4	4
5263		SRR15047662	Cattle	Egypt	Africa	4	5	4	12	2	2	3	3	6	43	8	4	4	3	4	4
5264		SRR15047651	Cattle	Egypt	Africa	4	5	4	12	2	2	3	3	6	43	8	4	4	3	4	4
5309		SRR15047640	Cattle	Egypt	Africa	4	5	4	12	2	2	3	3	6	43	8	4	4	3	4	4
5310		SRR15047630	Cattle	Egypt	Africa	4	5	4	12	2	2	3	3	6	43	8	4	4	3	4	4
5311		SRR15047629	Cattle	Egypt	Africa	4	5	4	12	2	2	3	3	6	43	8	4	4	3	4	4
5312		SRR15047628	Cattle	Egypt	Africa	4	5	4	12	2	2	3	3	6	43	8	4	4	3	4	4
5359	2013Garofolo_5359		Buffalo	Italy	Europe	4	5	3	12	2	2	3	1	6	43	8	4	6	8	3	3
5360	2013Garofolo_5360		Buffalo	Italy	Europe	4	5	3	12	2	2	3	1	6	43	8	4	6	8	3	3
5361	2013Garofolo_5361		Buffalo	Italy	Europe	4	5	3	12	1	2	3	1	6	43	8	4	6	7	3	3
5362	2013Garofolo_5362		Buffalo	Italy	Europe	4	5	3	12	2	2	3	1	6	43	8	4	6	7	3	3
5585	2013Garofolo_5585		Cattle	Italy	Europe	4	5	3	12	2	2	3	1	6	43	8	4	5	7	5	3
5586		GCA_001402055	Cattle	Italy	Europe	4	5	3	12	2	2	3	1	6	43	8	4	5	7	5	3
6047	2013Garofolo_6047		Cattle	Italy	Europe	4	5	3	12	2	2	3	1	6	43	8	6	6	5	4	3
6053	2013Garofolo_6053		Cattle	Italy	Europe	4	5	3	12	2	2	3	1	6	43	8	4	5	7	5	3
6054	2013Garofolo_6054		Cattle	Italy	Europe	4	5	3	12	2	2	3	1	6	43	8	4	5	7	5	3
6055	2013Garofolo_6055		Cattle	Italy	Europe	4	5	4	12	2	2	3	3	6	43	8	4	5	3	5	7
6060	2013Garofolo_6060		Cattle	Italy	Europe	4	5	3	12	2	2	3	1	6	43	8	4	4	5	4	3
6064	2013Garofolo_6064		Cattle	Italy	Europe	4	5	3	12	2	2	3	1	6	43	8	4	5	7	5	3
6459	2013Garofolo_6459		Cattle	Italy	Europe	4	5	3	12	2	2	3	1	6	43	8	6	6	5	4	3
6461	2013Garofolo_6461		Cattle	Italy	Europe	4	5	3	12	2	2	3	1	6	43	8	4	5	7	5	3
6463	2013Garofolo_6463		Cattle	Italy	Europe	4	5	3	12	2	2	3	1	6	43	8	5	5	5	4	3
6861	2013Garofolo_6861		Cattle	Italy	Europe	4	5	3	12	2	2	3	1	6	43	8	4	6	6	3	3
6863	2013Garofolo_6863		Cattle	Italy	Europe	4	5	3	12	2	2	3	1	6	43	8	4	6	6	3	3
6899	2013Garofolo_6899		Cattle	Italy	Europe	4	5	3	12	2	2	3	1	6	43	8	4	5	6	4	3
6900	2013Garofolo_6900		Cattle	Italy	Europe	4	5	3	12	2	2	3	1	6	43	8	4	5	6	4	3
6901	2013Garofolo_6901		Cattle	Italy	Europe	4	5	3	12	2	2	3	1	6	43	8	4	5	8	5	3
6902	2013Garofolo_6902		Cattle	Italy	Europe	4	5	3	12	2	2	3	1	6	43	8	5	5	6	4	3
6903	2013Garofolo_6903		Cattle	Italy	Europe	4	5	3	12	2	2	3	1	6	43	8	5	5	6	4	3
6904	2013Garofolo_6904		Cattle	Italy	Europe	4	5	3	12	2	2	3	1	6	43	8	4	5	6	4	3
6905	2013Garofolo_6905		Cattle	Italy	Europe	4	5	3	12	2	2	3	1	6	43	8	5	5	6	4	3
6906	2013Garofolo_6906		Cattle	Italy	Europe	4	5	3	12	1	2	3	1	6	43	8	4	6	7	3	3
7429		SRR15047672	Cat	Egypt	Africa	4	5	4	12	2	2	3	3	6	43	8	4	4	3	4	4
7430		SRR15047671	Dog	Egypt	Africa	4	5	4	12	2	2	3	3	6	43	8	4	4	3	4	4
7432		SRR15047670	Cattle	Egypt	Africa	4	5	4	12	2	2	3	3	6	43	8	4	4	3	4	4
7742	2013Garofolo_7742		Cattle	Italy	Europe	4	5	3	12	2	2	3	1	6	43	8	4	5	7	5	3
7747	2013Garofolo_7747		Cattle	Italy	Europe	4	5	3	12	2	2	3	1	6	43	8	4	5	8	6	3
8055	2013Garofolo_8055		Cattle	Italy	Europe	4	5	3	12	2	2	3	1	6	43	8	4	6	6	3	3
8486		GCA_001401915	Cattle	Italy	Europe	4	5	2.5	12	2	2	3	3	6	43	8	4	5	3	3	3
8979	2013Garofolo_8979		Buffalo	Italy	Europe	4	5	4	12	2	2	3	3	6	43	8	3	4	3	3	4
8979.3		GCA_001401995	Water Buffalo	Italy	Europe	4	5	4	12	2	2	3	3	6	43	8	3	4	3	3	4
8980	2013Garofolo_8980		Cattle	Italy	Europe	4	5	3	12	2	2	3	1	6	43	8	4	6	7	3	3
8982	2013Garofolo_8982		Cattle	Italy	Europe	4	5	3	12	2	2	3	3	6	43	8	4	5	3	3	3
8984	2013Garofolo_8984		Cattle	Italy	Europe	4	5	3	12	2	2	3	1	6	43	8	4	6	7	3	3
8985	2013Garofolo_8985		Cattle	Italy	Europe	4	5	3	12	2	2	3	1	6	43	8	4	5	6	4	3
9056	2013Garofolo_9056		Cattle	Italy	Europe	4	5	3	12	2	2	3	1	6	43	8	4	5	7	5	3
9059	2013Garofolo_9059		Cattle	Italy	Europe	4	5	3	12	2	2	3	1	6	43	8	6	6	5	4	3
9060		GCA_001402075	Cattle	Italy	Europe	4	5	3	12	2	2	3	1	6	43	8	6	6	5	4	3
9061	2013Garofolo_9061		Cattle	Italy	Europe	4	5	3	12	2	2	3	1	6	43	8	4	5	8	5	3
9261		GCA_001402105	Cattle	Italy	Europe	4	5	4	12	2	2	3	3	6	43	8	4	5	3	5	7
9263	2013Garofolo_9263		Buffalo	Italy	Europe	4	5	3	12	2	2	3	1	6	43	8	5	6	7	3	3
11393	2013Garofolo_11393		Cattle	Italy	Europe	4	5	3	12	2	2	3	1	6	43	8	4	5	6	5	3
11783	2013Garofolo_11783		Cattle	Italy	Europe	4	5	3	12	2	2	3	1	6	43	8	3	5	6	3	3
11786	2013Garofolo_11786		Cattle	Italy	Europe	4	5	3	12	2	2	3	1	6	43	8	3	5	7	3	3
11795	2013Garofolo_11795		Cattle	Italy	Europe	4	5	3	12	2	2	3	1	6	43	8	3	5	7	3	3
11796		GCA_001401925	Cattle	Italy	Europe	4	5	3	12	2	2	3	1	6	43	8	3	5	7	3	3
11807	2013Garofolo_11807		Cattle	Italy	Europe	4	5	3	12	2	2	3	1	6	43	8	3	5	7	3	3
11809	2013Garofolo_11809		Cattle	Italy	Europe	4	5	3	12	2	2	3	1	6	43	8	3	5	7	3	3
11813	2013Garofolo_11813		Cattle	Italy	Europe	4	5	3	12	2	2	3	1	6	43	8	3	5	6	3	3
12178	2013Garofolo_12178		Cattle	Italy	Europe	4	5	3	12	2	2	3	1	6	43	8	4	6	8	3	3
12183		GCA_001401945	Cattle	Italy	Europe	4	5	3	12	2	2	3	1	6	43	8	4	6	7	3	3
12184	2013Garofolo_12184		Cattle	Italy	Europe	4	5	3	12	2	2	3	1	6	43	8	4	7	8	3	3
12185	2013Garofolo_12185		Cattle	Italy	Europe	4	5	3	12	2	2	3	1	6	43	8	4	6	7	3	3
12368	2013Garofolo_12368		Cattle	Italy	Europe	4	5	3	12	2	2	3	1	6	43	8	4	5	7	5	3
12837	2013Garofolo_12837		Cattle	Italy	Europe	4	5	3	12	2	2	3	1	6	43	8	4	5	7	5	3
12839	2013Garofolo_12839		Cattle	Italy	Europe	4	5	3	12	2	2	3	1	6	43	8	6	6	5	4	3
12847	2013Garofolo_12847		Cattle	Italy	Europe	4	5	3	12	2	2	3	1	6	43	8	4	5	7	5	3
12848	2013Garofolo_12848		Cattle	Italy	Europe	4	5	3	12	2	2	3	1	6	43	8	4	5	7	5	3
12855	2013Garofolo_12855		Cattle	Italy	Europe	4	5	3	12	2	2	3	1	6	43	8	5	5	6	4	3
13544	2013Garofolo_13544		Ovine	Italy	Europe	4	5	3	12	2	2	3	1	6	43	8	3	6	9	3	3
13928	2013Garofolo_13928		Cattle	Italy	Europe	4	5	4	12	2	2	3	3	6	43	8	4	6	3	6	4
15073	2013Garofolo_15073		Cattle	Italy	Europe	4	5	3	12	2	2	3	3	6	43	8	4	5	3	3	3
15074	2013Garofolo_15074		Cattle	Italy	Europe	4	5	3	12	2	2	3	1	6	43	8	4	5	6	5	3
15074.1		GCA_001402095	Cattle	Italy	Europe	4	5	3	12	2	2	3	1	6	43	8	4	5	6	5	3
15076	2013Garofolo_15076		Cattle	Italy	Europe	4	5	3	12	2	2	3	3	6	43	8	4	5	3	3	3
15081	2013Garofolo_15081		Cattle	Italy	Europe	4	5	3	12	2	2	3	1	6	43	8	4	5	6	5	3
15645		SRR15047669	Cattle	Egypt	Africa	4	5	4	12	2	2	3	3	6	43	8	4	4	3	4	4
15649		SRR15047667	Buffalo	Egypt	Africa	4	5	4	12	2	2	3	3	5	43	8	3	5	3	4	5
15697		SRR15047666	Buffalo	Egypt	Africa	4	5	4	12	2	2	3	3	6	43	8	4	4	3	4	4
16090		SRR15047665	Cattle	Egypt	Africa	4	5	4	12	2	2	3	3	6	43	8	4	4	3	4	4
17472	2013Garofolo_17472		Cattle	Italy	Europe	4	5	3	12	2	2	3	1	6	43	8	6	6	5	4	3
17473	2013Garofolo_17473		Cattle	Italy	Europe	4	5	3	12	2	2	3	1	6	43	8	4	5	7	5	3
17476	2013Garofolo_17476		Cattle	Italy	Europe	4	5	3	12	2	2	3	1	6	43	8	6	6	5	4	3
18080	2013Garofolo_18080		Cattle	Italy	Europe	4	5	2	12	2	2	3	3	6	43	8	4	5	3	3	3
18081	2013Garofolo_18081		Cattle	Italy	Europe	4	5	3	12	2	2	3	3	6	43	8	7	6	3	3	3
18936	2013Garofolo_18936		Cattle	Italy	Europe	4	5	3	12	2	2	3	1	6	43	8	6	6	5	4	3
18948	2013Garofolo_18948		Cattle	Italy	Europe	4	5	3	12	2	2	3	1	6	43	8	4	5	7	5	3
19433	2013Garofolo_19433		Cattle	Italy	Europe	4	5	3	12	2	2	3	1	6	43	8	4	5	6	5	3
19434	2013Garofolo_19434		Cattle	Italy	Europe	4	5	3	12	2	2	3	1	6	43	8	4	5	6	5	3
20001	2013Garofolo_20001		Buffalo	Italy	Europe	4	5	4	12	2	2	3	3	6	43	8	4	7	3	3	4
20016	2013Garofolo_20016		Cattle	Italy	Europe	4	5	3	12	2	2	3	3	6	43	8	4	5	3	3	3
20823	2013Garofolo_20823		Buffalo	Italy	Europe	4	5	4	12	2	2	3	3	6	43	8	3	7	3	3	4
20825	2013Garofolo_20825		Cattle	Italy	Europe	4	5	3	12	2	2	3	1	6	43	8	4	6	8	3	3
20826	2013Garofolo_20826		Cattle	Italy	Europe	4	5	3	12	2	2	3	1	6	43	8	4	5	7	6	3
21571	2013Garofolo_21571		Cattle	Italy	Europe	4	5	3	12	2	2	3	1	6	43	8	4	6	7	3	3
21675	2013Garofolo_21675		Cattle	Italy	Europe	4	5	3	12	2	2	3	1	6	43	8	4	6	7	3	3
21677	2013Garofolo_21677		Cattle	Italy	Europe	4	5	3	12	2	2	3	1	6	43	8	4	5	6	5	3
21878		SRR15047664	Human	Egypt	Africa	4	5	4	12	2	2	3	3	6	43	8	4	4	3	4	4
21881		SRR15047663	Human	Egypt	Africa	4	5	4	12	2	2	3	3	6	43	8	4	4	3	4	4
21899		SRR15047661	Cattle	Egypt	Africa	4	5	4	12	2	2	3	3	4	43	8	4	7	3	5	8
21900		SRR15047660	Cattle	Egypt	Africa	4	5	4	12	2	2	3	3	4	43	8	4	7	3	5	8
21901		SRR15047659	Cattle	Egypt	Africa	4	5	4	12	2	2	3	3	4	43	8	4	7	3	5	8
21906		SRR15047658	Ovine	Egypt	Africa	4	5	4	12	2	2	3	3	4	43	8	4	5	3	5	8
21916		SRR15047657	Cattle	Egypt	Africa	4	5	4	12	2	2	3	3	4	43	8	4	7	3	5	8
21917		SRR15047656	Cattle	Egypt	Africa	4	5	4	12	2	2	3	3	4	43	8	4	7	3	5	8
22839	2013Garofolo_22839		Buffalo	Italy	Europe	4	5	3	12	2	2	3	1	6	43	8	4	6	7	3	3
22842	2013Garofolo_22842		Cattle	Italy	Europe	4	5	3	12	2	2	3	1	6	43	8	4	6	7	3	3
01-4165		SRR960759	Unknown	Unknown	Unknown		5	4	12	1	3	3		6	43	8	1		3		5
2011163	2013Jiang#091		Cattle	China	Asia	4	5	3	12	2	2	3	1	6	43	8	5	5	5	3	3
2011165	2013Jiang#092		Human	China	Asia	4	5	3	12	2	2	3	1	6	43	8	4	7	7	3	3
2011166	2013Jiang#093		Human	China	Asia	4	5	3	12	2	2	3	1	6	43	8	4	6	7	3	3
2002734562		GCA_001715385	Rodent	USA	North America	4	5	4	12	2	3	3	3	6	43	8	3	7	3	3	5
544 (T) (Type strain and biovar 1 reference strain)		GCA_900446005	Cattle	UK	Europe	4	5	4	12	2	2	3	3	5	43	8	3	5	3	4	5
babNG19-sc-1809827		ERX513893	Horse	Nigeria	Africa		5	4	11	2	2	3	3	6	41	8	8	4	3	5	5
baboCR112		ERX3476314	Cattle	Costa Rica	North America	4	5	4	12	2	2	3	3	6	43	8	5	5	3	3	5
baboCR150		ERX3476318	Cattle	Costa Rica	North America	4	5	4	12	2	2	3	3	6	43	8	4	3	3	3	5
baboCR209		ERX3476323	Buffalo	Costa Rica	North America	4	5	4	12	2	2	3	3	6	43	8	3	4	3	3	5
babohCR177		ERX3476333	Human	Costa Rica	North America	4	5	4	12	2	2	3	3	6	43	8	3	4	3	3	5
babohCR181		ERX3476337	Human	Costa Rica	North America	4	5	4	12	2	2	3	3	6	43	8	3	4	3	3	5
babSP68-sc-1809829		ERX513895	Cattle	Spain	Europe	4	5	3	12	2	2	3	1	6	43	8	4	5	3	5	3
LEVI_GILA		GCA_000365645	Goat	Israel	Asia	4	5	4	12	2	2	3	3	6	43	8	1	4	3	5	5
#11	2010Her#06		Human	South Korea	Asia	4	5	4	12	2	4	3	3	6	43	8	4	4	3	3	6
#12	2010Her#07		Human	South Korea	Asia	4	5	4	12	2	4	3	3	6	43	8	4	4	3	3	6
#13	2010Her#08		Human	South Korea	Asia	4	5	4	12	2	4	3	3	6	43	8	4	4	3	3	6
#17	2010Her#09		Human	South Korea	Asia	4	5	4	12	2	3	3	3	6	43	8	4	4	3	3	6
#2	2010Her#01		Human	South Korea	Asia	4	5	4	12	2	3	3	3	6	43	8	4	4	3	3	6
#20	2010Her#10		Human	South Korea	Asia	4	5	4	12	2	3	3	3	6	43	8	4	4	3	3	6
#21	2010Her#11		Human	South Korea	Asia	4	5	4	12	2	3	3	3	6	43	8	4	4	3	3	6
#22	2010Her#12		Human	South Korea	Asia	4	5	4	12	2	3	3	3	6	43	8	4	4	3	3	6
#23	2010Her#13		Human	South Korea	Asia	4	5	4	12	2	4	3	3	6	43	8	4	4	3	3	6
#28	2010Her#14		Human	South Korea	Asia	4	5	4	12	2	3	3	3	6	43	8	5	4	3	3	6
#3	2010Her#02		Human	South Korea	Asia	4	5	4	12	2	3	3	3	6	43	8	4	4	3	3	6
#31	2010Her#15		Human	South Korea	Asia	4	5	4	12	2	4	3	3	6	43	8	4	4	3	3	6
#36	2010Her#16		Human	South Korea	Asia	4	5	4	12	2	3	3	3	6	43	8	4	4	3	3	6
#37	2010Her#17		Human	South Korea	Asia	4	5	4	12	2	4	3	3	6	43	8	4	4	3	3	6
#4	2010Her#03		Human	South Korea	Asia	4	5	4	12	2	2	3	3	6	43	8	4	4	3	3	6
#40	2010Her#18		Human	South Korea	Asia	4	5	4	12	2	3	3	3	6	43	8	4	4	3	3	7
#42	2010Her#19		Human	South Korea	Asia	4	5	4	12	2	4	3	3	6	43	8	4	4	3	3	6
#48	2010Her#20		Human	South Korea	Asia	4	5	4	12	2	4	3	3	6	43	8	4	4	3	3	6
#49	2010Her#21		Human	South Korea	Asia	4	5	4	12	2	3	3	3	6	43	8	4	4	3	3	6
#50	2010Her#22		Human	South Korea	Asia	4	5	4	12	2	3	3	3	6	43	8	4	4	3	3	6
#53	2010Her#23		Human	South Korea	Asia	4	5	4	12	2	3	3	3	6	43	8	4	4	3	3	6
#56	2010Her#24		Human	South Korea	Asia	4	5	4	12	2	4	3	3	6	43	8	5	4	3	3	6
#6	2010Her#04		Human	South Korea	Asia	4	5	4	12	2	3	3	3	6	43	8	4	4	3	3	6
#60	2010Her#25		Human	South Korea	Asia	4	5	4	12	2	4	3	3	6	43	8	4	4	3	3	6
#61	2010Her#26		Human	South Korea	Asia	4	5	4	12	2	3	3	3	6	43	8	4	4	3	3	6
#63	2010Her#27		Human	South Korea	Asia	4	5	4	12	2	3	3	3	6	43	8	4	4	3	3	6
#68	2010Her#28		Human	South Korea	Asia	4	5	4	12	2	4	3	3	6	43	8	4	4	3	3	7
#72	2010Her#29		Human	South Korea	Asia	4	5	4	12	2	4	3	3	6	43	8	5	4	3	3	6
#74	2010Her#30		Human	South Korea	Asia	4	5	4	12	2	4	3	3	6	43	8	4	4	3	3	6
#79	2010Her#31		Human	South Korea	Asia	4	5	4	12	2	4	3	3	6	43	8	4	4	3	3	6
#8	2010Her#05		Human	South Korea	Asia	4	5	4	12	2	3	3	3	6	43	8	4	4	3	3	6
#84	2010Her#32		Human	South Korea	Asia	4	5	4	12	2	3	3	3	6	43	8	5	4	3	3	6
#85	2010Her#33		Human	South Korea	Asia	4	5	4	12	2	3	3	3	6	43	8	5	4	3	3	6
#87	2010Her#34		Human	South Korea	Asia	4	5	4	12	2	3	3	3	6	43	8	4	4	3	3	6
#88	2010Her#35		Human	South Korea	Asia	4	5	4	12	2	4	3	3	6	43	8	4	4	3	3	6
#89	2010Her#36		Human	South Korea	Asia	4	5	4	12	2	4	3	3	6	43	8	4	4	3	3	6
#90	2010Her#37		Human	South Korea	Asia	4	5	4	12	2	5	3	3	6	43	8	4	4	3	3	6
#91	2010Her#38		Human	South Korea	Asia	4	5	4	12	2	3	3	3	6	43	8	4	4	3	3	5
00-666		SRR852276	Deer/Elk/Reindeer	USA	North America		5	3	12	2	2	3	3	6	43	8	3	5	3	4	7
01-0065		SRR849599	Bison	USA	North America		5	4	12	2	2	3		6	43	8	3		3		5
01-0585		GCA_000413775	Cattle	USA	North America	4	5	4	12	2	2	3	3	6	43	8	3	5	3	4	6
01-0648		GCA_000413755	Cattle	USA	North America	4	5	4	12	2	2	3	3	6	43	8	3	4	3	4	7
01-juin	2013Minharro#077		Cattle	Brazil	South America	4	5	4	12	2	2	3	3	6	43	8	3	4	3	4	5
02-juin	2013Minharro#078		Cattle	Brazil	South America	4	5	4	12	2	2	3	3	6	43	8	3	4	9	4	5
03-2770-11		SRR960771	Unknown	Unknown	Unknown		5	4	12	2	2	3		6	43	8	3		3		5
03-4923-239-D		SRR960772	Unknown	Unknown	Unknown		5	3	12	2	2	3		6	43	8	6		6		3
03-juin	2013Minharro#079		Cattle	Brazil	South America	4	5	4	12	2	2	3	3	6	43	8	3	5	3	4	5
040-15-G	2016Shevtsova#086		Cattle	Kazakhstan	Asia	4	5	3	12	2	2	3	1	6	43	8	4	8	11	3	3
052/1-15-G	2016Shevtsova#067		Cattle	Kazakhstan	Asia	4	5	3	12	2	2	3	1	6	43	8	7	5	5	3	3
057-1	2017Liu#176		Yak	China	Asia	4	5	3	12	2	2	3	3	6	43	8	5	4	3	3	3
057-2	2017Liu#177		Yak	China	Asia	4	5	3	12	2	2	3	3	6	43	8	6	4	3	3	3
061-1	2017Liu#178		Yak	China	Asia	4	5	3	12	2	2	3	3	6	43	8	6	4	3	3	3
07-juin	2013Minharro#080		Cattle	Brazil	South America	4	5	4	12	2	2	3	3	6	43	8	3	5	3	4	5
1_1	2013Minharro#121		Cattle	Brazil	South America	4	5	4	12	2	2	3	3	6	43	8	3	4	3	5	8
104M		GCA_001296965	Cattle	China	Asia	3	5	4	12	2	2	3	3	6	43	8	4	4	3	4	5
106/G-5213	2019Islam#08		Cattle	Bangladesh	Asia	3	5	3	12	2	2	3	3	7	43	8	5	4	3	3	3
107/S-55	2019Islam#09		Cattle	Bangladesh	Asia	3	5	3	12	2	2	3	3	7	43	8	5	4	3	3	3
109/S-1978	2019Islam#10		Cattle	Bangladesh	Asia	3	5	3	12	2	2	3	3	7	43	8	5	4	3	3	3
109-15-G (5)	2016Shevtsova#047		Cattle	Kazakhstan	Asia	4	5	3	12	2	2	3	1	6	43	8	4	7	8	3	3
10CV	2019Singh#007		Cattle	India	Asia	4	5	4	12	2	2	3	3	6	43	8	3	4	3	3	7
10-juin	2013Minharro#081		Cattle	Brazil	South America	4	5	4	12	2	2	4	3	6	43	9	4	5	3	3	5
10-KEBa1	2011Muendo#10		Cattle	Kenya	Africa	3	5	4	11	2	2	3	3	7	41	8	6	6	3	11	6
113-15-G (1)	2016Shevtsova#090		Cattle	Kazakhstan	Asia	3	5	3	12	2	2	3	1	6	43	8	4	6	4	3	3
113-15-G (10)	2016Shevtsova#089		Cattle	Kazakhstan	Asia	3	5	3	12	2	2	3	1	6	43	8	4	6	4	3	3
116/2-15-G (1)	2016Shevtsova#084		Cattle	Kazakhstan	Asia	4	5	3	12	2	2	3	1	7	43	8	6	5	7	3	3
116/2-15-G (10)	2016Shevtsova#076		Cattle	Kazakhstan	Asia	4	5	3	12	2	2	3	1	6	43	8	4	7	6	3	3
116/2-15-G (11)	2016Shevtsova#075		Cattle	Kazakhstan	Asia	4	5	3	12	2	2	3	1	6	43	8	5	9	11	3	3
116/2-15-G (12)	2016Shevtsova#074		Cattle	Kazakhstan	Asia	4	5	3	12	2	2	3	1	6	43	8	4	8	6	3	3
116/2-15-G (13)	2016Shevtsova#073		Cattle	Kazakhstan	Asia	4	5	3	12	2	2	3	1	6	43	8	4	7	8	3	3
116/2-15-G (14)	2016Shevtsova#072		Cattle	Kazakhstan	Asia	4	5	3	12	2	2	3	1	6	43	8	5	9	11	3	3
116/2-15-G (15)	2016Shevtsova#071		Cattle	Kazakhstan	Asia	4	5	3	12	2	2	3	1	6	43	8	5	9	11	3	3
116/2-15-G (16)	2016Shevtsova#070		Cattle	Kazakhstan	Asia	4	5	3	12	2	2	3	1	6	43	8	5	9	11	3	3
116/2-15-G (17)	2016Shevtsova#069		Cattle	Kazakhstan	Asia	4	5	3	12	2	2	3	1	7	43	8	6	5	7	3	3
116/2-15-G (18)	2016Shevtsova#068		Cattle	Kazakhstan	Asia	4	5	3	12	2	2	3	1	6	43	8	5	9	11	3	3
116/2-15-G (19)	2016Shevtsova#066		Cattle	Kazakhstan	Asia	4	5	3	12	2	2	3	1	6	43	8	5	13	4	3	3
116/2-15-G (2)	2016Shevtsova#083		Cattle	Kazakhstan	Asia	4	5	3	12	2	2	3	1	6	43	8	5	9	11	3	3
116/2-15-G (20)	2016Shevtsova#065		Cattle	Kazakhstan	Asia	4	5	3	12	2	2	3	1	7	43	8	6	5	7	3	3
116/2-15-G (21)	2016Shevtsova#064		Cattle	Kazakhstan	Asia	4	5	3	12	2	2	3	1	6	43	8	5	9	11	3	3
116/2-15-G (22)	2016Shevtsova#063		Cattle	Kazakhstan	Asia	4	5	3	12	2	2	3	1	6	43	8	4	7	8	3	3
116/2-15-G (24)	2016Shevtsova#062		Cattle	Kazakhstan	Asia	4	5	3	12	2	2	3	1	6	43	8	4	7	8	3	3
116/2-15-G (25)	2016Shevtsova#061		Cattle	Kazakhstan	Asia	4	5	3	12	2	2	3	1	6	43	8	4	7	8	3	3
116/2-15-G (3)	2016Shevtsova#082		Cattle	Kazakhstan	Asia	4	5	3	12	2	2	3	1	6	43	8	4	7	8	3	3
116/2-15-G (4)	2016Shevtsova#081		Cattle	Kazakhstan	Asia	4	5	3	12	2	2	3	1	6	43	8	4	8	6	3	3
116/2-15-G (5)	2016Shevtsova#080		Cattle	Kazakhstan	Asia	4	5	3	12	2	2	3	1	7	43	8	6	5	7	3	3
116/2-15-G (6)	2016Shevtsova#079		Cattle	Kazakhstan	Asia	4	5	3	12	2	2	3	1	7	43	8	6	5	7	3	3
116/2-15-G (7)	2016Shevtsova#078		Cattle	Kazakhstan	Asia	4	5	3	12	2	2	3	1	7	43	8	6	5	7	3	3
116/2-15-G (8)	2016Shevtsova#077		Cattle	Kazakhstan	Asia	4	5	3	12	2	2	3	1	6	43	8	5	9	11	3	3
11-juin	2013Minharro#082		Cattle	Brazil	South America	4	5	4	12	2	2	3	3	6	43	8	3	5	12	5	4
11-KEBa2	2011Muendo#11		Cattle	Kenya	Africa	3	5	4	11	2	2	3	3	7	41	8	6	5	3	12	5
12CV	2019Singh#008		Cattle	India	Asia	4	5	4	12	2	2	3	3	6	43	8	3	4	3	3	6
12-KEBa1	2011Muendo#12		Cattle	Kenya	Africa	3	5	4	11	2	2	3	3	7	41	8	6	6	3	11	6
13a/02	2013Minharro#084		Cattle	Brazil	South America	4	5	4	12	2	2	3	3	6	45	9	4	4	3	4	6
13b/02	2013Minharro#085		Cattle	Brazil	South America	4	5	4	12	2	2	3	3	6	43	8	4	4	3	4	6
13CV	2019Singh#009		Cattle	India	Asia	4	5	4	12	2	2	3	3	6	43	8	3	4	3	3	6
13-KEBa1	2011Muendo#13		Cattle	Kenya	Africa	3	5	4	11	2	2	3	3	7	41	8	6	6	3	11	6
13-mars	2013Minharro#083		Cattle	Brazil	South America	4	5	4	12	2	2	3	3	6	43	8	4	4	3	5	7
147-6	2013Minharro#127		Cattle	Brazil	South America	4	5	4	12	2	2	3	3	6	43	8	3	4	3	4	5
14CV	2019Singh#010		Cattle	India	Asia	4	5	4	12	2	2	3	3	6	43	8	3	4	3	3	6
14-KEBa2	2011Muendo#14		Cattle	Kenya	Africa	3	5	4	11	2	2	3	3	7	41	8	6	5	3	12	5
14-mars	2013Minharro#086		Cattle	Brazil	South America	4	5	4	12	2	2	3	3	6	43	8	3	5	3	4	5
150-15-G (13)	2016Shevtsova#088		Cattle	Kazakhstan	Asia	4	5	3	12	2	2	3	1	6	43	8	4	6	8	3	3
155-15-G (2)	2016Shevtsova#087		Cattle	Kazakhstan	Asia	4	5	3	12	2	2	3	1	6	43	8	4	6	8	3	3
155-15-G (7)	2016Shevtsova#085		Cattle	Kazakhstan	Asia	4	5	3	12	2	2	3	1	6	43	8	4	6	8	3	3
15646 (RB51)		SRR15047668	Cattle	Egypt	Africa	4	5	4	12	2	3	3	3	6	43	8	3	7	3	3	5
15CV	2019Singh#011		Cattle	India	Asia	4	5	4	12	2	2	3	3	6	43	8	3	5	3	3	6
15-KEBa2	2011Muendo#15		Cattle	Kenya	Africa	3	5	4	11	2	2	3	3	7	41	8	6	5	3	12	5
15-mars	2013Minharro#087		Cattle	Brazil	South America	4	5	4	12	2	2	3	3	6	43	9	4	4	3	5	7
160-15-G (1)	2016Shevtsova#060		Cattle	Kazakhstan	Asia	4	5	3	12	2	2	3	1	6	43	8	4	6	8	3	3
160-15-G (10)	2016Shevtsova#056		Cattle	Kazakhstan	Asia	4	5	3	12	2	2	3	1	6	43	8	4	6	8	3	3
160-15-G (11)	2016Shevtsova#055		Cattle	Kazakhstan	Asia	4	5	3	12	2	2	3	1	6	43	8	4	6	8	3	3
160-15-G (13)	2016Shevtsova#054		Cattle	Kazakhstan	Asia	4	5	3	12	2	2	3	1	6	43	8	4	7	8	3	3
160-15-G (15)	2016Shevtsova#053		Cattle	Kazakhstan	Asia	4	5	3	12	2	2	3	1	6	43	8	4	5	8	3	3
160-15-G (16)	2016Shevtsova#052		Cattle	Kazakhstan	Asia	4	5	3	12	2	2	3	1	6	43	8	4	6	8	3	3
160-15-G (17)	2016Shevtsova#051		Cattle	Kazakhstan	Asia	4	5	3	12	2	2	3	1	6	43	8	4	6	8	3	3
160-15-G (18)	2016Shevtsova#050		Cattle	Kazakhstan	Asia	4	5	3	12	2	2	3	1	6	43	8	4	6	8	3	3
160-15-G (19)	2016Shevtsova#049		Cattle	Kazakhstan	Asia	4	5	3	12	2	2	3	1	6	43	8	4	6	8	3	3
160-15-G (20)	2016Shevtsova#048		Cattle	Kazakhstan	Asia	4	5	3	12	2	2	3	1	6	43	8	4	6	8	3	3
160-15-G (5)	2016Shevtsova#059		Cattle	Kazakhstan	Asia	4	5	3	12	2	2	3	1	6	43	8	4	6	6	3	3
160-15-G (6)	2016Shevtsova#058		Cattle	Kazakhstan	Asia	4	5	3	12	2	2	3	1	6	43	8	4	6	8	3	3
160-15-G (9)	2016Shevtsova#057		Cattle	Kazakhstan	Asia	4	5	3	12	2	2	3	1	6	43	8	4	6	8	3	3
16-favr	2013Minharro#088		Cattle	Brazil	South America	4	5	4	12	1	2	3	3	6	45	8	1	4	3	4	6
17a/02	2013Minharro#089		Cattle	Brazil	South America	3	5	3	12	2	2	3	3	7	43	9	7	5	3	3	3
17b/02	2013Minharro#090		Cattle	Brazil	South America	3	5	3	12	2	2	3	3	7	43	8	7	5	3	3	3
18RB17233		SRX8867231	Cattle	Egypt	Africa	4	5	4	12	2	2	3	3	6	43	8	4	4	3	4	4
18RB17242		SRX8867210	Cattle	Egypt	Africa	4	5	4	12	2	2	3	3	6	43	8	4	4	3	4	4
18RB17256		SRX8867225	Cattle	Egypt	Africa	4	5	4	12	2	2	3	3	6	43	8	4	4	3	5	4
19BA		GCA_003244395	Unknown	Russia	Europe	2	5	4	12	2	2	3	3	6	43	8	3	6	3	3	5
1BV	2019Singh#001		Buffalo	India	Asia	4	5	4	12	2	2	3	3	6	43	8	3	3	3	3	6
2038#1019		SRR016352	Cattle	USA	North America		5	4	12	2	2	3	3	6	43	8	3	3	3	9	6
2042#1006		SRR016355	Unknown	Unknown	Unknown		5	4	12		2	3	3	6	43	8	3	6	3	3	6
2045#1007		SRR016345	Cattle	USA	North America		5	4	12		2	3	3	7	43	8	3	4	3	6	5
2051#1011		SRR016350	Unknown	Unknown	Unknown		5	4	12		3	3	3	6	43	8	3	6	3	3	5
21/S-4023	2019Islam#01		Cattle	Bangladesh	Asia	3	5	3	12	2	2	3	3	7	43	8	5	4	3	3	3
225/65		SRR629760	Cattle	UK	Europe		5	4	12	2	2	3		6	43	8	3		3		5
2256#1042		SRR016351	Unknown	Unknown	Unknown		5	4	12	2	2	3	3	6	43	8	3	5	3	4	7
228-15-B/G (10)	2016Shevtsova#016		Cattle	Kazakhstan	Asia	4	5	3	12	2	2	3	1	6	43	8	4	6	8	3	3
228-15-B/G (11)	2016Shevtsova#003		Cattle	Kazakhstan	Asia	4	5	3	12	2	2	3	1	6	43	8	4	6	8	3	3
228-15-B/G (12)	2016Shevtsova#009		Cattle	Kazakhstan	Asia	4	5	3	12	2	2	3	1	6	43	8	4	6	8	3	3
228-15-B/G (13)	2016Shevtsova#013		Cattle	Kazakhstan	Asia	4	5	3	12	2	2	3	1	6	43	8	4	6	8	3	3
228-15-B/G (14)	2016Shevtsova#019		Cattle	Kazakhstan	Asia	4	5	3	12	2	2	3	1	6	43	8	4	6	8	3	3
228-15-B/G (16)	2016Shevtsova#014		Cattle	Kazakhstan	Asia	4	5	3	12	2	2	3	1	6	43	8	4	6	8	3	3
228-15-B/G (17)	2016Shevtsova#010		Cattle	Kazakhstan	Asia	4	5	3	12	2	2	3	1	6	43	8	4	6	8	3	3
228-15-B/G (18)	2016Shevtsova#005		Cattle	Kazakhstan	Asia	4	5	3	12	2	2	3	1	6	43	8	4	6	8	3	3
228-15-B/G (19)	2016Shevtsova#008		Cattle	Kazakhstan	Asia	4	5	3	12	2	2	3	1	6	43	8	4	6	8	3	3
228-15-B/G (2)	2016Shevtsova#002		Cattle	Kazakhstan	Asia	4	5	3	12	2	2	3	1	6	43	8	4	6	8	3	3
228-15-B/G (20)	2016Shevtsova#011		Cattle	Kazakhstan	Asia	4	5	3	12	2	2	3	1	6	43	8	4	6	8	3	3
228-15-B/G (3)	2016Shevtsova#012		Cattle	Kazakhstan	Asia	4	5	3	12	2	2	3	1	6	43	8	4	6	8	3	3
228-15-B/G (4)	2016Shevtsova#017		Cattle	Kazakhstan	Asia	4	5	3	12	2	2	3	1	6	43	8	4	6	8	3	3
228-15-B/G (5)	2016Shevtsova#004		Cattle	Kazakhstan	Asia	4	5	3	12	2	2	3	1	6	43	8	4	6	8	3	3
228-15-B/G (6)	2016Shevtsova#001		Cattle	Kazakhstan	Asia	4	5	3	12	2	2	3	1	6	43	8	4	6	8	3	3
228-15-B/G (7)	2016Shevtsova#006		Cattle	Kazakhstan	Asia	4	5	3	12	2	2	3	1	6	43	8	4	6	8	3	3
228-15-B/G (8)	2016Shevtsova#007		Cattle	Kazakhstan	Asia	4	5	3	12	2	2	3	1	6	43	8	4	6	8	3	3
228-15-B/G (9)	2016Shevtsova#015		Cattle	Kazakhstan	Asia	4	5	3	12	2	2	3	1	6	43	8	4	6	8	3	3
243-15-G	2016Shevtsova#021		Cattle	Kazakhstan	Asia	4	5	3	12	2	2	3	1	6	43	8	5	4	5	3	3
292 (Biovar 4 reference strain)		GCA_000742275	Unknown	Unknown	Unknown	4	5	4	12	2	2	3	2	6	43	8	3	4	3	3	5
2BV	2019Singh#002		Buffalo	India	Asia	4	5	4	12	2	2	3	3	6	43	8	3	3	3	3	6
304/2-15-G (1)	2016Shevtsova#020		Cattle	Kazakhstan	Asia	4	5	3	12	2	2	3	1	6	43	8	5	6	7	3	3
355/78		SRR642812	Unknown	UK	Europe		5	3	12	2	2	2		7	43	8	6		3		3
388-01	2013Minharro#126		Cattle	Brazil	South America	4	5	4	12	2	2	3	3	6	43	8	3	4	3	4	5
393-11	2013Minharro#128		Cattle	Brazil	South America	4	5	4	12	2	2	3	3	6	43	8	3	4	3	4	6
3CV	2019Singh#003		Cattle	India	Asia	4	5	4	12	2	2	3	3	6	43	8	3	4	3	3	5
43Al	2016Shevtsova#035		Cattle	Kazakhstan	Asia	4	5	4	12	2	2	3	3	6	43	8	4	4	3	4	5
45/20		SRR1371295	Cattle	UK	Europe	4	5	4	12	2	2	3	3	6	43	8	3	5	7	3	7
46/S-5083	2019Islam#02		Cattle	Bangladesh	Asia	3	5	3	12	2	2	3	3	7	43	8	5	4	3	3	3
48WKR	2016Shevtsova#045		Cattle	Kazakhstan	Asia	4	5	3	12	2	2	3	1	6	43	8	5	7	6	3	3
49/ G-7	2019Islam#03		Cattle	Bangladesh	Asia	3	5	3	12	2	2	3	3	7	43	8	5	4	3	3	3
5_1	2013Minharro#122		Cattle	Brazil	South America	4	5	4	12	2	2	3	3	6	43	8	3	4	3	5	5
5_2	2013Minharro#123		Cattle	Brazil	South America	4	5	4	12	2	2	3	3	6	43	8	3	4	3	5	5
5_3	2013Minharro#124		Cattle	Brazil	South America	4	5	4	12	2	2	3	3	6	43	8	3	4	3	5	6
5261 (RB51)		SRR15047674	Cattle	Egypt	Africa	4	5	4	12	2	3	3	3	6	43	8	3	7	3	3	5
52Al	2016Shevtsova#023		Cattle	Kazakhstan	Asia	4	5	3	12	2	2	3	1	6	43	8	5	7	10	3	3
53Al	2016Shevtsova#030		Cattle	Kazakhstan	Asia	2	5	3	12	2	2	3	1	6	43	8	4	8	5	3	3
57Al	2016Shevtsova#041		Cattle	Kazakhstan	Asia	4	5	3	12	2	2	3	1	6	43	8	5	7	10	3	3
57al2	2016Shevtsova#022		Cattle	Kazakhstan	Asia	4	5	4	12	2	2	3	3	6	43	8	4	4	3	4	5
5842 (RB51)		SRR15047627	Vaccine	Egypt	Africa	4	5	4	12	2	3	3	3	6	43	8	3	7	3	3	5
5843 (RB51)		SRR15047626	Vaccine	Egypt	Africa	4	5	4	12	2	3	3	3	6	43	8	3	7	3	3	5
59Al	2016Shevtsova#029		Cattle	Kazakhstan	Asia	4	5	3	12	2	2	3	1	6	43	8	3	3	7	3	3
6_1	2013Minharro#125		Cattle	Brazil	South America	4	5	4	12	2	2	3	3	6	43	8	3	4	3	5	7
600/64		SRR642832	Cattle	UK	Europe		5	4	12	2	2	3		6	43	8	3		3		5
60Al	2016Shevtsova#037		Cattle	Kazakhstan	Asia	2	5	3	12	2	2	3	1	7	43	8	4	9	6	3	3
61/ S-1000	2019Islam#04		Cattle	Bangladesh	Asia	3	5	3	12	2	2	3	3	7	43	8	5	4	3	3	3
63 75		GCA_000740295	Unknown	Unknown	Unknown	2	5	3	12	2	2	2	3	7	43	8	5	8	6	3	3
63/294		GCF_000370065	Unknown	Kenya	Africa	2	4	2	12	3	2	3	3	5	45	6	5	2		7	4
63/59		GCA_000366605	Unknown	Poland	Europe	4	5	4	12	1	2	3	3	6	43	6	5	5	3	6	5
64/108		SRR647566	Caprine	India	Asia		5	4	12	2	2	3		6	43	8	3		3		5
64/122		GCA_000366285	Cattle	UK	Europe	3	5	3	12	2	2	2	3	8	43	8	7	7	3	3	3
65/110		GCA_000366105	Unknown	Nigeria	Africa	4	5	4	11	2	2	3	3	6	41	8	5	5	3	6	5
65Ak	2016Shevtsova#033		Cattle	Kazakhstan	Asia	4	5	3	12	2	2	3	1	6	43	8	5	7	6	3	3
66/G-12	2019Islam#05		Cattle	Bangladesh	Asia	3	5	3	12	2	2	3	3	7	43	8	5	4	3	3	3
66Al	2016Shevtsova#040		Cattle	Kazakhstan	Asia	4	5	3	12	2	2	3	1	6	43	8	4	8	8	3	3
67/781		GCA_000366305	Unknown	UK	Europe	4	5	4	12	2	2	3	3	6	43	8	3	4	3	5	6
67Al	2016Shevtsova#036		Cattle	Kazakhstan	Asia	4	5	3	12	2	2	3	1	6	43	8	4	7	6	3	3
67WKR	2016Shevtsova#043		Cattle	Kazakhstan	Asia	4	5	3	12	2	2	3	1	6	43	8	3	3	7	3	3
68-3396P		GCA_000413535	Unknown	USA	North America	4	5	4	12	1	2	3	3	6	43	8	1	4	3	4	5
68Al	2016Shevtsova#028		Cattle	Kazakhstan	Asia	4	5	4	12	2	2	3	3	6	43	8	3	6	3	3	5
68Al	2016Shevtsova#039		Cattle	Kazakhstan	Asia	4	5	3	12	2	2	3	1	6	43	8	3	3	7	3	3
69At	2016Shevtsova#025		Cattle	Kazakhstan	Asia	4	5	3	12	2	2	3	1	6	43	8	5	7	10	3	3
69AtCam	2016Shevtsova#026		Camel	Kazakhstan	Asia	4	5	3	12	2	2	3	1	6	43	8	5	6	7	3	3
69WKR	2016Shevtsova#032		Cattle	Kazakhstan	Asia	4	5	3	12	2	2	3	1	6	43	8	3	3	7	3	3
69WKR	2016Shevtsova#046		Cattle	Kazakhstan	Asia	4	5	3	12	2	2	3	1	6	43	8	5	7	6	3	3
6-KEBa1	2011Muendo#06		Cattle	Kenya	Africa	3	5	4	11	2	2	3	3	7	41	8	6	6	3	11	6
70Ak	2016Shevtsova#034		Cattle	Kazakhstan	Asia	4	5	3	12	2	2	3	1	6	43	8	5	7	6	3	3
70Al	2016Shevtsova#042		Cattle	Kazakhstan	Asia	4	5	3	12	2	2	3	1	6	43	8	5	6	3	3	3
72/ G-22	2019Islam#06		Cattle	Bangladesh	Asia	3	5	3	12	2	2	3	3	7	43	8	5	4	3	3	3
76-1413		GCA_000413495	Unknown	USA	North America	4	5	4	12	2	2	3	3	6	43	8	3	8	3	7	6
78/14		GCF_000370185	Cattle	Chad	Africa	4	5	4	11	2	2	3	3	6	41	8	7	6	3	10	4
78/32		GCF_000370205	Cattle	Senegal	Africa	7	5	4	11	2	2	3	3	7	41	8	5	4	3	5	6
78/36		GCA_000366325	Unknown	Unknown	Unknown	4	5	4	11	2	2	3	3	10	41	8	5	5	3	6	6
7CV	2019Singh#004		Cattle	India	Asia	4	5	4	12	2	2	3	3	6	43	8	3	5	3	3	6
7-KEBa1	2011Muendo#07		Cattle	Kenya	Africa	3	5	4	11	2	2	3	3	7	41	8	6	6	3	11	6
80/04	2013Minharro#091		Cattle	Brazil	South America	4	5	4	12	2	2	3	3	6	43	8	4	5	3	4	5
80/101		GCF_000370225	Unknown	Nigeria	Africa	4.5	5	4	11	2	2	3	3	7	41	8	3	6	3	5	7
80/102		GCA_000366345	Cattle	Spain	Europe	4	5	3	12	2	2	3	1	6	43	8	4	5	5	4	3
80/108		GCA_000366365	Cattle	New Zealand	Oceania	4	5	4	12	2	2	3	3	6	43	8	3	7	3	4	4
80/28		GCF_000370245	Cattle	Chad	Africa	4	5	4	11	2	2	3	3	6	41	8	5	4	3	4	5
80-1399		SRR849680	Bison	USA	North America		5	4	12	2	3	3		6	43	8	3		3		5
82 SR	2016Shevtsova#018		vaccine	Unknown	Unknown	4	5	3	12	2	2	3	1	6	43	8	4	8	7	3	3
82-2330		SRR849684	Deer/Elk/Reindeer	USA	North America		5	4	12	2	3	3		6	43	8	3		3		3
82-3893		GCA_000413555	Cattle	USA	North America	4	5	4	12	1	2	3	3	6	43	8	1	4	3	5	5
84/S-756	2019Islam#07		Cattle	Bangladesh	Asia	3	5	3	12	2	2	3	3	7	43	8	5	4	3	3	3
84-0928		GCA_000413575	Bison	USA	North America	4	5	4	12	2	3	3	3	6	43	8	3	4	3	5	5
85/140		GCA_000366385	Cattle	Greece	Europe	4	5	3	12	2	2	3	3	8	43	8	4	6	3	3	3
85-1058		SRR849687	Bison	USA	North America		5	4	12	2	2	3		6	43	8	3		3		5
85Ak	2016Shevtsova#024		Cattle	Kazakhstan	Asia	4	5	4	12	2	2	3	3	6	43	8	4	4	3	4	5
86/8/59 (Biovar 2 reference strain)	2006LeFleche#003		Cattle	UK	Europe	4	5	4	12	2	1	3	3	6	43	8	3	4	3	3	5
863/67		GCA_000366405	Cattle	UK	Europe	4	5	4	12	2	2	3	3	6	43	8	3	4	3	5	4
87/28		GCF_000370305	Cattle	Sudan	Africa	2	5	4	11	2	2	3	3	6	41	8	6	6	3	5	7
870 (Biovar 6 reference strain)		GCA_000740215	Cattle	Netherlands	Europe	3	5	3	12	2	2	3	3	7	43	8	3	6	3	3	3
87-0095		SRR849688	Cattle	USA	North America		5	6	12	2	2	3		6	43	8	3		3		5
87-2211		SRR849683	Cattle	USA	North America		5	4	12	2	2	3		6	43	8	3		3		5
877/67		SRR647565	Cattle	UK	Europe		5	3	12	2	2	2		7	43	8	5		3		3
88/19		GCA_000366425	Cattle	Spain	Europe	4	5	4	12	2	2	3	3	6	43	8	4	5	3	5	5
88/217		GCF_000370345	Cattle	Mozambique	Africa	2	4	2	12	3	2	3	2	5	45	8	4	2	6	5	4
88/226		GCA_000366445	Cattle	Mozambique	Africa	4	5	4	12	2	2	3	3	6	43	8	3	4	3	3	5
89/04	2013Minharro#092		Cattle	Brazil	South America	4	5	4	12	2	2	3	3	6	43	9	4	5	3	4	5
89-0363		SRR849709	Cattle	USA	North America		5	4	12	2	3	3		6	43	8	3		3		5
89-2646-1238		GCA_000480175	Unknown	Unknown	Unknown	4	5	4	12	2	2	3	3	6	43	8	5	4	3	4	4
8-953		SRR852275	Deer/Elk/Reindeer	USA	North America		5	4	12	2	2	3	3	6	43	8	4	3	3	4	7
8-953#1146		SRR016369	Deer/Elk/Reindeer	USA	North America		5	4	12	2	2	3	3	6	43	8	4	3	3	4	7
8CV	2019Singh#005		Cattle	India	Asia	4	5	4	12	2	2	3	3	6	43	8	3	5	3	3	6
8-KEBa1	2011Muendo#08		Cattle	Kenya	Africa	3	5	4	11	2	2	3	3	7	41	8	6	6	3	11	6
90/50		GCA_000366465	Cattle	Saudi Arabia	Asia	4	5	3	12	2	2	3	3	6	43	8	3	5	3	4	7
90-0737		SRR849710	Cattle	USA	North America		5	4	12	2	2	3		7	43	8	3		3		5
90-0742		GCA_000413655	Cattle	USA	North America	4	5	4	12	2	2	3	3	6	43	8	3	7	3	3	5
90-0775		GCA_000413675	Cattle	USA	North America	4	5	4	12	1	2	3	3	6	43	8	1	4	3	6	5
90-0962		GCA_000413635	Cattle	USA	North America	4	5	3	12	2	2	3	3	6	43	8	3	4	3	5	4
90-12178		SRR960781	Unknown	Unknown	Unknown		5	3	12	2	2	3		6	43	8	5		5		3
90-1280		GCA_000413715	Human	USA	North America	4	5	3	12	2	2	3	3	6	43	8	5	7	3	6	5
93/1		GCA_000366485	Cattle	Bolivia	South America	4	5	4	12	2	2	3	3	6	43	8	3	4	3	6	6
94-1313		GCA_000413735	Llama	USA	North America	4	5	4	12	2	3	3	3	6	43	8	3	4	3	6	5
9-941		GCA_000008145	Cattle	USA	North America	4	5	4	12	2	2	3	3	6	43	8	3	4	3	6	6
99-9971-135		SRR960775	Unknown	Unknown	Unknown		5	3	12	2	2	3		6	43	8	5		4		3
99-9971-159		SRR960776	Unknown	Unknown	Unknown		5	3	12	2	2	3		6	43	8	5		4		3
9CV	2019Singh#006		Cattle	India	Asia	4	5	4	12	2	2	3	3	6	43	8	3	5	3	3	6
9-KEBa1	2011Muendo#09		Cattle	Kenya	Africa	3	5	4	11	2	2	3	3	7	41	8	6	6	3	11	6
A1	2013Minharro#001		Cattle	Brazil	South America	3	5	3	12	2	2	3	3	7	49	8	9	4	3	3	4
A13334		GCA_000238175	Cattle	South Korea	Asia	4	5	4	12	2	3	3	3	6	43	8	4	4	3	3	6
A19		GCA_003290345	Unknown	China	Asia	2	5	4	12	2	2	3	3	6	43	8	3	6	3	3	5
A4	2013Minharro#002		Cattle	Brazil	South America	3	5	3	12	2	2	3	3	7	49	8	9	4	3	3	8
A6	2013Minharro#003		Cattle	Brazil	South America	3	5	3	12	2	2	3	3	7	45	8	9	4	7	3	3
ABT/CB-28/2016/HSR		GCA_013425785	Cattle	India	Asia	4	5	4	12	2	2	3	3	6	43	8	3	4	3	3	8
B. abortus 1058	2015Shevtsov#105		Cattle	Kazakhstan	Asia	4	5	3	12	2	2	3	1	6	43	8	5	7	10	3	3
B. abortus 1126	2015Shevtsov#100		Cattle	Kazakhstan	Asia	4	5	3	12	2	2	3	1	6	43	8	5	7	10	3	3
B. abortus 1160	2015Shevtsov#106		Cattle	Kazakhstan	Asia	4	5	3	12	2	2	3	1	6	43	8	5	7	10	3	3
B. abortus 1169	2015Shevtsov#107		Cattle	Kazakhstan	Asia	4	5	3	12	2	2	3	1	6	43	8	4	12	10	3	3
B. abortus 1170	2015Shevtsov#121		Cattle	Kazakhstan	Asia	4	5	3	12	2	2	3	1	6	43	8	5	7	10	3	3
B. abortus 1230	2015Shevtsov#113		Cattle	Kazakhstan	Asia	4	5	3	12	2	2	3	1	6	43	8	5	7	10	3	3
B. abortus 1238	2015Shevtsov#114		Cattle	Kazakhstan	Asia	4	5	3	12	2	2	3	1	6	43	8	5	7	10	3	3
B. abortus 1950	2015Shevtsov#108		Cattle	Kazakhstan	Asia	4	5	3	12	2	2	3	1	6	43	8	5	7	10	3	3
B. abortus 43 62	2015Shevtsov#112		Cattle	Kazakhstan	Asia	4	5	3	12	2	2	3	1	6	43	8	5	7	10	3	3
B. abortus 671	2015Shevtsov#003		Cattle	Kazakhstan	Asia	4	5	3	12	2	2	3	1	6	43	8	5	7	10	3	3
B. abortus 672	2015Shevtsov#004		Cattle	Kazakhstan	Asia	4	5	3	12	2	2	3	1	6	43	8	5	7	10	3	3
B. abortus 674	2015Shevtsov#005		Cattle	Kazakhstan	Asia	4	5	3	12	2	2	3	1	6	43	8	4	12	10	3	3
B. abortus 679	2015Shevtsov#006		Cattle	Kazakhstan	Asia	4	5	3	12	2	2	3	1	6	43	8	5	7	10	3	3
B. abortus 688	2015Shevtsov#010		Cattle	Kazakhstan	Asia	4	5	3	12	2	2	3	1	6	43	8	5	7	10	3	3
B. abortus 694	2015Shevtsov#015		Cattle	Kazakhstan	Asia	4	5	3	12	2	2	3	1	6	43	8	5	7	10	3	3
B. abortus 710	2015Shevtsov#018		Cattle	Kazakhstan	Asia	4	5	3	12	2	2	3	1	6	43	8	5	7	10	3	3
B. abortus 712	2015Shevtsov#020		Cattle	Kazakhstan	Asia	4	5	3	12	2	2	3	1	6	43	8	5	7	10	3	3
B. abortus 9460	2015Shevtsov#023		Cattle	Kazakhstan	Asia	4	5	3	12	2	2	3	1	6	43	8	4	12	10	3	3
B. abortus 1057	2015Shevtsov#116		Cattle	Kazakhstan	Asia	4	5	3	12	2	2	3	1	6	43	8	5	7	10	3	3
B. abortus 1073	2015Shevtsov#117		Cattle	Kazakhstan	Asia	4	5	3	12	2	2	3	1	6	43	8	5	7	10	3	3
B. abortus 1077	2015Shevtsov#118		Cattle	Kazakhstan	Asia	4	5	3	12	2	2	3	1	6	43	8	5	7	10	3	3
B. abortus 1087	2015Shevtsov#119		Cattle	Kazakhstan	Asia	4	5	3	12	2	2	3	1	6	43	8	5	7	10	3	3
B. abortus 1097	2015Shevtsov#120		Cattle	Kazakhstan	Asia	4	5	3	12	2	2	3	1	6	43	8	5	7	10	3	3
B. abortus 1229	2015Shevtsov#122		Cattle	Kazakhstan	Asia	4	5	3	12	2	2	3	1	6	43	8	5	7	10	3	3
B. abortus 1242	2015Shevtsov#123		Cattle	Kazakhstan	Asia	4	5	3	12	2	2	3	1	6	43	8	5	7	10	3	3
B. abortus 1247	2015Shevtsov#124		Cattle	Kazakhstan	Asia	4	5	3	12	2	2	3	1	6	43	8	4	12	10	3	3
B. abortus 38	2015Shevtsov#109		Cattle	Kazakhstan	Asia	4	5	3	12	2	2	3	1	6	43	8	5	7	10	3	3
B. abortus 38 42	2015Shevtsov#110		Cattle	Kazakhstan	Asia	4	5	3	12	2	2	3	1	6	43	8	5	7	10	3	3
B. abortus 4253	2015Shevtsov#111		Cattle	Kazakhstan	Asia	4	5	3	12	2	2	3	1	6	43	8	5	7	10	3	3
B. abortus 64 1	2015Shevtsov#001		Cattle	Kazakhstan	Asia	4	5	3	12	2	2	3	1	6	43	8	5	7	10	3	3
B. abortus 670	2015Shevtsov#125		Cattle	Kazakhstan	Asia	4	5	3	12	2	2	3	1	6	43	8	5	7	10	3	3
B. abortus 683	2015Shevtsov#007		Cattle	Kazakhstan	Asia	4	5	3	12	2	2	3	1	6	43	8	5	7	10	3	3
B. abortus 690	2015Shevtsov#011		Cattle	Kazakhstan	Asia	4	5	3	12	2	2	3	1	6	43	8	5	7	10	3	3
B. abortus 691	2015Shevtsov#012		Cattle	Kazakhstan	Asia	4	5	3	12	2	2	3	1	6	43	8	5	7	10	3	3
B. abortus 693	2015Shevtsov#014		Cattle	Kazakhstan	Asia	4	5	3	12	2	2	3	1	6	43	8	5	7	10	3	3
B. abortus 706	2015Shevtsov#016		Cattle	Kazakhstan	Asia	4	5	3	12	2	2	3	1	6	43	8	5	7	6	3	3
B. abortus 708	2015Shevtsov#017		Cattle	Kazakhstan	Asia	4	5	3	12	2	2	3	1	6	43	8	5	7	10	3	3
B. abortus 711	2015Shevtsov#019		Cattle	Kazakhstan	Asia	4	5	3	12	2	2	3	1	6	43	8	5	7	10	3	3
B. abortus 8213	2015Shevtsov#021		Cattle	Kazakhstan	Asia	4	5	3	12	2	2	3	1	6	43	8	5	7	10	3	3
B. abortus 8392	2015Shevtsov#022		Cattle	Kazakhstan	Asia	4	5	3	12	2	2	3	1	6	43	8	5	7	10	3	3
B. abortus 96	2015Shevtsov#025		Cattle	Kazakhstan	Asia	4	5	3	12	2	2	3	1	6	43	8	4	12	10	3	3
B. abortus is1a	2015Shevtsov#026		Cattle	Kazakhstan	Asia	4	5	3	12	2	2	3	1	6	43	8	4	8	13	3	3
B. abortus is2a	2015Shevtsov#028		Cattle	Kazakhstan	Asia	4	5	3	12	2	2	3	1	6	43	8	4	8	13	3	3
B. abortus is3a	2015Shevtsov#029		Cattle	Kazakhstan	Asia	4	5	3	12	2	2	3	1	6	43	8	4	8	13	3	3
B. abortus is4a	2015Shevtsov#027		Cattle	Kazakhstan	Asia	4	5	3	12	2	2	3	1	6	43	8	4	8	13	3	3
B. abortus K 11	2015Shevtsov#038		Cattle	Kazakhstan	Asia	4	5	3	12	2	2	3	1	6	43	8	5	7	10	3	3
B. abortus K 12	2015Shevtsov#049		Cattle	Kazakhstan	Asia	4	5	3	12	2	2	3	1	6	43	8	5	7	10	3	3
B. abortus K 15	2015Shevtsov#060		Cattle	Kazakhstan	Asia	4	5	3	12	2	2	3	1	6	43	8	5	7	9	3	3
B. abortus K 17	2015Shevtsov#071		Cattle	Kazakhstan	Asia	4	5	3	12	2	2	3	1	6	43	8	5	7	9	3	3
B. abortus K 19	2015Shevtsov#082		Cattle	Kazakhstan	Asia	4	5	3	12	2	2	3	1	6	43	8	5	7	10	3	3
B. abortus K 2	2015Shevtsov#093		Cattle	Kazakhstan	Asia	4	5	3	12	2	2	3	1	6	43	8	5	7	10	3	3
B. abortus K 20	2015Shevtsov#104		Cattle	Kazakhstan	Asia	4	5	3	12	2	2	3	1	6	43	8	5	7	9	3	3
B. abortus K 24	2015Shevtsov#055		Cattle	Kazakhstan	Asia	4	5	3	12	2	2	3	1	6	43	8	5	7	10	3	3
B. abortus K 25	2015Shevtsov#056		Cattle	Kazakhstan	Asia	4	5	3	12	2	2	3	1	6	43	8	5	7	10	3	3
B. abortus K 26	2015Shevtsov#057		Cattle	Kazakhstan	Asia	4	5	3	12	2	2	3	1	6	43	8	5	7	9	3	3
B. abortus K 28	2015Shevtsov#058		Cattle	Kazakhstan	Asia	4	5	3	12	2	2	3	1	6	43	8	5	7	10	3	3
B. abortus K 29	2015Shevtsov#059		Cattle	Kazakhstan	Asia	4	5	3	12	2	2	3	1	6	43	8	5	7	10	3	3
B. abortus K 3	2015Shevtsov#115		Cattle	Kazakhstan	Asia	4	5	3	12	2	2	3	1	6	43	8	5	7	10	3	3
B. abortus K 31	2015Shevtsov#061		Cattle	Kazakhstan	Asia	4	5	3	12	2	2	3	1	6	43	8	5	7	9	3	3
B. abortus K 32	2015Shevtsov#062		Cattle	Kazakhstan	Asia	4	5	3	12	2	2	3	1	6	43	8	5	7	9	3	3
B. abortus K 33	2015Shevtsov#063		Cattle	Kazakhstan	Asia	4	5	3	12	2	2	3	1	6	43	8	5	7	10	3	3
B. abortus K 34	2015Shevtsov#064		Cattle	Kazakhstan	Asia	4	5	3	12	2	2	3	1	6	43	8	5	7	9	3	3
B. abortus K 35	2015Shevtsov#065		Cattle	Kazakhstan	Asia	4	5	3	12	2	2	3	1	6	43	8	5	7	10	3	3
B. abortus K 36	2015Shevtsov#066		Cattle	Kazakhstan	Asia	4	5	3	12	2	2	3	1	6	43	8	5	7	10	3	3
B. abortus K 37	2015Shevtsov#067		Cattle	Kazakhstan	Asia	4	5	3	12	2	2	3	1	6	43	8	5	7	10	3	3
B. abortus K 38	2015Shevtsov#068		Cattle	Kazakhstan	Asia	4	5	3	12	2	2	3	1	6	43	8	5	7	9	3	3
B. abortus K 39	2015Shevtsov#069		Cattle	Kazakhstan	Asia	4	5	3	12	2	2	3	1	6	43	8	5	7	9	3	3
B. abortus K 4	2015Shevtsov#002		Cattle	Kazakhstan	Asia	4	5	3	12	2	2	3	1	6	43	8	5	7	10	3	3
B. abortus K 40	2015Shevtsov#070		Cattle	Kazakhstan	Asia	4	5	3	12	2	2	3	1	6	43	8	5	7	10	3	3
B. abortus K 42	2015Shevtsov#072		Cattle	Kazakhstan	Asia	4	5	3	12	2	2	3	1	6	43	8	5	7	9	3	3
B. abortus K 43	2015Shevtsov#073		Cattle	Kazakhstan	Asia	4	5	3	12	2	2	3	1	6	43	8	5	7	9	3	3
B. abortus K 44	2015Shevtsov#074		Cattle	Kazakhstan	Asia	4	5	3	12	2	2	3	1	6	43	8	5	7	10	3	3
B. abortus K 45	2015Shevtsov#075		Cattle	Kazakhstan	Asia	4	5	3	12	2	2	3	1	6	43	8	5	7	9	3	3
B. abortus K 46	2015Shevtsov#076		Cattle	Kazakhstan	Asia	4	5	3	12	2	2	3	1	6	43	8	5	7	9	3	3
B. abortus K 47	2015Shevtsov#077		Cattle	Kazakhstan	Asia	4	5	3	12	2	2	3	1	6	43	8	5	7	9	3	3
B. abortus K 48	2015Shevtsov#078		Cattle	Kazakhstan	Asia	4	5	3	12	2	2	3	1	6	43	8	5	7	10	3	3
B. abortus K 49	2015Shevtsov#079		Cattle	Kazakhstan	Asia	4	5	3	12	2	2	3	1	6	43	8	5	7	10	3	3
B. abortus K 51	2015Shevtsov#080		Cattle	Kazakhstan	Asia	4	5	3	12	2	2	3	1	6	43	8	5	7	10	3	3
B. abortus K 53	2015Shevtsov#081		Cattle	Kazakhstan	Asia	4	5	3	12	2	2	3	1	6	43	8	5	7	10	3	3
B. abortus K 54	2015Shevtsov#083		Cattle	Kazakhstan	Asia	4	5	3	12	2	2	3	1	6	43	8	5	7	9	3	3
B. abortus K 55	2015Shevtsov#084		Cattle	Kazakhstan	Asia	4	5	3	12	2	2	3	1	6	43	8	5	7	10	3	3
B. abortus K 56	2015Shevtsov#085		Cattle	Kazakhstan	Asia	4	5	3	12	2	2	3	1	6	43	8	5	7	9	3	3
B. abortus K 58	2015Shevtsov#086		Cattle	Kazakhstan	Asia	4	5	3	12	2	2	3	1	6	43	8	5	7	9	3	3
B. abortus K 59	2015Shevtsov#087		Cattle	Kazakhstan	Asia	4	5	3	12	2	2	3	1	6	43	8	5	7	9	3	3
B. abortus K 6	2015Shevtsov#097		Cattle	Kazakhstan	Asia	4	5	3	12	2	2	3	1	6	43	8	5	7	10	3	3
B. abortus K 60	2015Shevtsov#088		Cattle	Kazakhstan	Asia	4	5	3	12	2	2	3	1	6	43	8	5	7	9	3	3
B. abortus K 61	2015Shevtsov#089		Cattle	Kazakhstan	Asia	4	5	3	12	2	2	3	1	6	43	8	5	7	9	3	3
B. abortus K 62	2015Shevtsov#090		Cattle	Kazakhstan	Asia	4	5	3	12	2	2	3	1	6	43	8	5	7	9	3	3
B. abortus K 63	2015Shevtsov#091		Cattle	Kazakhstan	Asia	4	5	3	12	2	2	3	1	6	43	8	5	7	10	3	3
B. abortus K 64	2015Shevtsov#092		Cattle	Kazakhstan	Asia	4	5	3	12	2	2	3	1	6	43	8	5	7	9	3	3
B. abortus K 66	2015Shevtsov#094		Cattle	Kazakhstan	Asia	4	5	3	12	2	2	3	1	6	43	8	5	7	9	3	3
B. abortus K 67	2015Shevtsov#095		Cattle	Kazakhstan	Asia	4	5	3	12	2	2	3	1	6	43	8	5	7	10	3	3
B. abortus K 68	2015Shevtsov#096		Cattle	Kazakhstan	Asia	4	5	3	12	2	2	3	1	6	43	8	5	7	10	3	3
B. abortus K 7	2015Shevtsov#013		Cattle	Kazakhstan	Asia	4	5	3	12	2	2	3	1	6	43	8	5	7	10	3	3
B. abortus K 8	2015Shevtsov#024		Cattle	Kazakhstan	Asia	4	5	3	12	2	2	3	1	6	43	8	5	7	9	3	3
B. abortus K 9	2015Shevtsov#031		Cattle	Kazakhstan	Asia	4	5	3	12	2	2	3	1	6	43	8	5	7	10	3	3
B. abortus K 23	2015Shevtsov#032		Cattle	Kazakhstan	Asia	4	5	3	12	2	2	3	1	6	43	8	5	7	9	3	3
B. abortus K 27	2015Shevtsov#033		Cattle	Kazakhstan	Asia	4	5	3	12	2	2	3	1	6	43	8	5	7	10	3	3
B. abortus K 41	2015Shevtsov#034		Cattle	Kazakhstan	Asia	4	5	3	12	2	2	3	1	6	43	8	5	7	10	3	3
B. abortus K 50	2015Shevtsov#035		Cattle	Kazakhstan	Asia	4	5	3	12	2	2	3	1	6	43	8	5	7	10	3	3
B. abortus K 65	2015Shevtsov#036		Cattle	Kazakhstan	Asia	4	5	3	12	2	2	3	1	6	43	8	5	7	9	3	3
B. abortus K 69	2015Shevtsov#037		Cattle	Kazakhstan	Asia	4	5	3	12	2	2	3	1	6	43	8	5	7	10	3	3
B. abortus K 70	2015Shevtsov#039		Cattle	Kazakhstan	Asia	4	5	3	12	2	2	3	1	6	43	8	5	7	9	3	3
B. abortus K 71	2015Shevtsov#040		Cattle	Kazakhstan	Asia	4	5	3	12	2	2	3	1	6	43	8	5	7	10	3	3
B. abortus K 72	2015Shevtsov#041		Cattle	Kazakhstan	Asia	4	5	3	12	2	2	3	1	6	43	8	5	7	10	3	3
B. abortus K 73	2015Shevtsov#042		Cattle	Kazakhstan	Asia	4	5	3	12	2	2	3	1	6	43	8	5	7	9	3	3
B. abortus K 74	2015Shevtsov#043		Cattle	Kazakhstan	Asia	4	5	3	12	2	2	3	1	6	43	8	5	7	10	3	3
B. abortus K 75	2015Shevtsov#044		Cattle	Kazakhstan	Asia	4	5	3	12	2	2	3	1	6	43	8	5	7	10	3	3
B. abortus K 76	2015Shevtsov#045		Cattle	Kazakhstan	Asia	4	5	3	12	2	2	3	1	6	43	8	5	7	9	3	3
B. abortus K 77	2015Shevtsov#046		Cattle	Kazakhstan	Asia	4	5	3	12	2	2	3	1	6	43	8	5	7	10	3	3
B. abortus K 79	2015Shevtsov#047		Cattle	Kazakhstan	Asia	4	5	3	12	2	2	3	1	6	43	8	5	7	10	3	3
B. abortus K 80	2015Shevtsov#048		Cattle	Kazakhstan	Asia	4	5	3	12	2	2	3	1	6	43	8	5	7	9	3	3
B. abortus K 83	2015Shevtsov#050		Cattle	Kazakhstan	Asia	4	5	3	12	2	2	3	1	6	43	8	5	7	10	3	3
B. abortus K 84	2015Shevtsov#051		Cattle	Kazakhstan	Asia	4	5	3	12	2	2	3	1	6	43	8	5	7	10	3	3
B. abortus K 85	2015Shevtsov#052		Cattle	Kazakhstan	Asia	4	5	3	12	2	2	3	1	6	43	8	5	7	10	3	3
B. abortus K 86	2015Shevtsov#053		Cattle	Kazakhstan	Asia	4	5	3	12	2	2	3	1	6	43	8	5	7	10	3	3
B. abortus K 87	2015Shevtsov#054		Cattle	Kazakhstan	Asia	4	5	3	12	2	2	3	1	6	43	8	5	7	9	3	3
B. abortus Kos 4104	2015Shevtsov#098		Cattle	Kazakhstan	Asia	4	5	3	12	2	2	3	1	6	43	8	5	7	10	3	3
B. abortus Kos 4105	2015Shevtsov#101		Cattle	Kazakhstan	Asia	4	5	3	12	2	2	3	1	6	43	8	5	7	10	3	3
B. abortus Kos 4106	2015Shevtsov#099		Cattle	Kazakhstan	Asia	4	5	3	12	2	2	3	1	6	43	8	5	7	10	3	3
B. abortus Kos 4107	2015Shevtsov#103		Cattle	Kazakhstan	Asia	4	5	3	12	2	2	3	1	6	43	8	5	7	10	3	3
B. abortus Kos 4108	2015Shevtsov#102		Cattle	Kazakhstan	Asia	4	5	3	12	2	2	3	1	6	43	8	5	7	10	3	3
B00-0092		SRR1371300	Cattle	USA	North America	4	5	3	12	2	2	3	3	6	43	8	3	6	3	6	4
B00-0220		SRR1371301	Cattle	USA	North America	4	5	3	12	2	2	3	3	6	43	8	3	4	3	10	4
B00-0624		SRR1371302	Cattle	USA	North America	4	5	3	12	2	2	3	3	6	43	8	3	3	3	9	4
B00-0751		SRX585673	Cattle	USA	North America	4	5	3	12	2	2	3	3	6	43	8	3	6	3	4	4
B01-0065		SRX1526644	Bison	USA	North America	4	5	4	12	2	2	3	3	6	43	8	3	7	3	8	5
B01-0154		SRX1526645	Bison	USA	North America	4	5	4	12	2	2	3	3	6	43	8	3	6	3	6	5
B01-0174		SRX1526646	Bison	USA	North America	4	5	4	12	2	2	3	3	6	43	8	3	6	3	6	5
B01-0206		SRX1526647	Bison	USA	North America	4	5	4	12	2	2	3	3	6	43	8	3	7	3	8	5
B01-0305		SRX1526648	Bison	USA	North America	4	5	4	12	2	2	3	3	6	43	8	3	7	3	8	5
B01-0308		SRX1526649	Bison	USA	North America	4	5	4	12	2	2	3	3	6	43	8	3	7	3	8	5
B01-0314		SRX1526650	Bison	USA	North America	4	5	4	12	2	2	3	3	6	43	8	3	6	3	7	5
B01-0352		SRR1371304	Cattle	USA	North America	4	5	4	12	2	3	3	3	6	43	8	5	5	3	3	5
B01-0505		SRX1526651	Bison	USA	North America	4	5	4	12	2	2	3	3	6	43	8	3	6	3	5	5
B01-0638		SRX1526652	Elk	USA	North America	4	5	3	12	2	2	3	3	6	43	8	3	5	3	4	7
B01-0642		SRX1526653	Elk	USA	North America	4	5	3	12	2	2	3	3	6	43	8	3	5	3	4	7
B01-0650		SRR1371305	Cattle	USA	North America	4	5	4	12	2	2	3	3	6	43	8	3	4	3	4	7
B02-0040		SRR1371306	Cattle	USA	North America	4	5	3	12	2	2	3	3	6	43	8	4	4	3	7	4
B02-0120		SRR1371307	Cattle	USA	North America	4	5	4	12	2	2	3	3	6	43	8	3	7	3	5	5
B02-0123		SRX585678	Elk	USA	North America	2	5	4	12	1	2	3	3	6	43	8	3	4	3	6	6
B02-0137		SRX1526654	Bison	USA	North America	4	5	4	12	2	2	3	3	6	43	8	3	6	3	8	5
B02-0186		SRX1526655	Bison	USA	North America	4	5	4	12	2	2	3	3	6	43	8	3	5	3	6	5
B02-0204		SRX1526656	Cattle	USA	North America	4	5	4	12	2	2	3	3	6	43	8	3	4	3	6	6
B02-0219		SRX585680	Elk	USA	North America	4	5	4	12	2	2	3	3	6	43	8	3	4	3	4	6
B02-0235		SRX1526657	Cattle	USA	North America	4	5	4	12	2	2	3	3	6	43	8	3	4	3	6	6
B02-0236		SRX1526658	Cattle	USA	North America	4	5	4	12	2	2	3	3	6	43	8	3	4	3	6	6
B02-0237		SRR3096337	Cattle	USA	North America	4	5	4	12	2	2	3	3	6	43	8	3	4	3	6	6
B02-0241		SRX1526661	Cattle	USA	North America	4	5	4	12	2	2	3	3	6	43	8	3	4	3	6	6
B02-0242		SRX1526662	Cattle	USA	North America	4	5	4	12	2	2	3	3	6	43	8	3	4	3	6	6
B02-0246		SRX1526663	Elk	USA	North America	4	5	3	12	2	2	3	3	6	43	8	3	4	3	4	7
B02-0268		SRR3096342	Deer/Elk/Reindeer	USA	North America	4	5	4	12	2	3	3	3	6	43	8	3	7	3	3	5
B03-0136		SRX1526666	Elk	USA	North America	4	5	4	12	2	2	3	3	6	43	8	3	6	3	6	5
B03-0202		SRX1526667	Bison	USA	North America	4	5	4	12	2	2	3	3	6	43	8	3	4	3	4	6
B03-0209		SRR1371311	Cattle	USA	North America		5	3	12		2	3		6	43	8			3		4
B04-0003		SRX1526668	Elk	USA	North America	2	5	3	12	1	2	3	3	6	43	8	3	5	3	4	7
B04-0031		SRR1371312	Cattle	USA	North America	4	5	3	12	2	2	3	3	6	43	8	3	5	3	4	7
B04-0053		SRX585683	Cattle	USA	North America		5	4	12	2	2	3	3	6	43	8	3	4	3	6	5
B04-0060		SRX1526669	Cattle	USA	North America	4	5	4	12	2	2	3	3	6	43	8	3	4	3	6	5
B04-0067		SRX1526670	Cattle	USA	North America	4	5	4	12	2	2	3	3	6	43	8	3	4	3	6	5
B04-0074		SRX585684	Cattle	USA	North America		5	4	12	1	2	3	3	6	43	8	3	4	3	6	5
B04-0196		SRX1526672	Elk	USA	North America	4	5	3	12	2	2	3	3	6	43	8	3	5	3	4	7
B04-0224		SRX1526673	Elk	USA	North America	4	5	4	12	2	2	3	3	6	43	8	3	4	3	5	5
B04-0225		SRX1526674	Elk	USA	North America	4	5	4	12	2	2	3	3	6	43	8	3	4	3	5	5
B04-0344		SRX585685	Cattle	USA	North America		5	3	12	1	2	3	3	6	43	8	3	5	3	4	7
B05-0014		SRX1526675	Elk	USA	North America	4	5	4	12	2	2	3	3	6	43	8	3	5	3	4	5
B05-0018		SRX1526676	Bison	USA	North America	4	5	4	12	2	2	3	3	6	43	8	3	4	3	7	5
B05-0019		SRX1526677	Bison	USA	North America	4	5	4	12	2	2	3	3	6	43	8	3	4	3	8	5
B05-0756		SRX1526679	Elk	USA	North America	4	5	3	12	2	2	3	3	6	43	8	3	5	3	4	8
B05-0908		SRX1526680	Elk	USA	North America	4	5	4	12	2	2	3	3	6	43	8	3	4	3	6	5
B05-0999		SRX1526681	Bison	USA	North America	4	5	4	12	2	2	3	3	6	43	8	3	6	3	6	5
B05-1282		SRX1526682	Bison	USA	North America	4	5	4	12	2	2	3	3	6	43	8	3	6	3	6	6
B06-0027		SRX1526683	Cattle	USA	North America	4	5	4	12	2	2	3	3	6	43	8	3	4	3	4	5
B06-0410		SRX585687	Cattle	USA	North America	4	5	4	12	2	2	3	3	6	43	8	3	4	3	4	5
B08-0151		SRX1526688	Elk	USA	North America	4	5	4	12	2	2	3	3	6	43	8	3	6	3	6	5
B08-0187		SRX1526689	Elk	USA	North America	4	5	4	12	2	2	3	3	6	43	8	3	8	3	9	5
B08-0404		SRX1526690	Bison	USA	North America	4	5	4	12	2	2	3	3	6	43	8	3	6	3	7	5
B08-0416		SRX585689	Cattle	USA	North America	4	5	4	12	2	2	3	3	6	43	8	3	6	3	6	5
B08-0423		SRX1526691	Bison	USA	North America	4	5	4	12	2	2	3	3	6	43	8	3	7	3	6	5
B08-0440		SRX1526692	Bison	USA	North America	4	5	4	12	2	2	3	3	6	43	8	3	5	3	4	5
B08-0666		SRX1526693	Cattle	USA	North America	4	5	3	12	2	2	3	3	6	43	8	3	5	3	4	7
B08-0783		SRX1526694	Bison	USA	North America	4	5	4	12	2	2	3	3	6	43	8	3	6	3	8	5
B08-0795		SRX1526695	Bison	USA	North America	4	5	4	12	2	2	3	3	6	43	8	3	6	3	6	5
B08-0921		SRX1526696	Bison	USA	North America	4	5	4	12	2	2	3	3	6	43	8	3	6	3	6	5
B08-0951		SRX1526697	Bison	USA	North America	4	5	4	12	2	2	3	3	6	43	8	3	6	3	6	5
B08-1019		SRX1526698	Bison	USA	North America	4	5	4	12	2	2	3	3	6	43	8	3	6	3	6	5
B08-1080		SRX1526699	Bison	USA	North America	4	5	4	12	2	2	3	3	6	43	8	3	6	3	7	5
B09-0005		SRX1526700	Elk	USA	North America		5	3	12	2	2	3	3	6	43	8	3	5	3	4	7
B09-0007		SRX1526701	Elk	USA	North America		5	3	12	2	2	3	3	6	43	8	3	6	3	5	6
B09-0008		SRX1526702	Elk	USA	North America	4	5	3	12	2	2	3	3	6	43	8	3	5	3	6	6
B09-0009		SRR3096381	Cattle	USA	North America	4	5	3	12	2	2	3	3	6	43	8	3	5	3	4	7
B09-0276		SRX1526704	Elk	USA	North America	4	5	4	12	2	2	3	3	6	43	8	3	6	3	8	6
B09-0286		SRX1526705	Elk	USA	North America	4	5	4	12	2	2	3	3	6	43	8	3	6	3	5	5
B09-0295		SRX1526706	Elk	USA	North America	4	5	4	12	2	2	3	3	6	43	8	3	4	3	5	5
B09-0443		SRR3096385	Deer/Elk/Reindeer	USA	North America	4	5	4	12	2	2	3	3	6	43	8	3	4	3	5	5
B10-0018		GCA_000413815	Cattle	USA	North America	4	5	4	12	2	2	3	3	6	43	8	3	4	3	4	5
B10-0028		SRX1526710	Cattle	USA	North America	4	5	4	12	2	2	3	3	6	43	8	3	4	3	4	5
B10-0035		SRX585691	Cattle	USA	North America	4	5	4	12	2	2	3	3	6	43	8	3	4	3	4	5
B10-0091		SRX1526711	Elk	USA	North America	4	5	4	12	2	2	3	3	6	43	8	3	4	3	5	5
B10-0118		SRR3096390	Deer/Elk/Reindeer	USA	North America	4	5	4	12	2	2	3	3	6	43	8	3	6	3	7	5
B10-0173		SRX1526713	Cattle	USA	North America	4	5	4	12	2	2	3	3	6	43	8	3	4	3	4	5
B10-0203		SRX1526714	Elk	USA	North America	4	5	4	12	2	2	3	3	6	43	8	4	5	3	4	5
B-10021001		SRX1526715	Elk	USA	North America	4	5	4	12	2	2	3	3	6	43	8	3	4	3	6	5
B10-0252		SRX1526716	Elk	USA	North America	4	5	4	12	2	2	3	3	6	43	8	3	4	3	8	5
B10-0273		SRX1526717	Elk	USA	North America	4	5	4	12	2	2	3	3	6	43	8	3	6	3	6	5
B10-0325		SRX1526718	Elk	USA	North America	4	5	4	12	2	2	3	3	6	43	8	4	5	3	4	5
B10-0474		SRX1526720	Cattle	USA	North America	4	5	4	12	2	2	3	3	6	43	8	3	4	3	4	5
B10-0514		SRX1526721	Elk	USA	North America	4	5	4	12	2	2	3	3	6	43	8	3	4	3	5	5
B10-0517		SRX1526722	Elk	USA	North America	4	5	4	12	2	2	3	3	6	43	8	3	4	3	6	5
B10-0529		SRX1526723	Elk	USA	North America	4	5	4	12	2	2	3	3	6	43	8	3	6	3	7	5
B10-0566		SRX1526724	Elk	USA	North America	4	5	4	12	2	2	3	3	6	43	8	3	4	3	8	5
B10-0584		SRX1526725	Elk	USA	North America	4	5	4	12	2	2	3	3	6	43	8	3	5	3	6	11
B-10061002		SRX1526726	Elk	USA	North America	4	5	4	12	2	2	3	3	6	43	8	3	4	3	7	6
B10-0948		SRX1526728	Cattle	USA	North America	4	5	4	12	2	2	3	3	6	43	8	3	4	3	4	5
B10-0973		SRX1526729	Bison	USA	North America	4	5	4	12	2	2	3	3	6	43	8	3	6	3	6	5
B10-0975		SRX1526730	Bison	USA	North America	4	5	4	12	2	2	3	3	6	43	8	3	6	3	6	5
B11-0011		SRX585692	Bison	USA	North America	4	5	4	12	2	2	3	3	6	43	8	3	4	3	5	5
B11-0037		SRR1371324	Cattle	USA	North America	4	5	4	12	2	2	3	3	6	43	8	3	5	3	6	6
B11-0140		SRX1526733	Elk	USA	North America	4	5	4	12	2	2	3	3	6	43	8	3	4	3	5	6
B11-0143		SRX1526736	Elk	USA	North America	4	5	4	12	2	2	3	3	6	43	8	3	5	3	5	5
B11-0144		SRX1526737	Elk	USA	North America	4	5	4	12	2	2	3	3	6	43	8	3	5	3	4	5
B11-0145		SRX1526738	Elk	USA	North America	4	5	4	12	2	2	3	3	6	43	8	3	5	3	5	5
B11-0147		SRX1526740	Elk	USA	North America	4	5	4	12	2	2	3	3	6	43	8	3	4	3	5	5
B11-0150		SRX1526742	Elk	USA	North America		5	3	12	2	2	3	3	6	43	8	3	5	3	4	8
B11-0153		SRX1526743	Elk	USA	North America	2	5	3	12	2	2	3	3	6	43	8	3	5	3	5	6
B11-0154		SRX1526744	Elk	USA	North America	2	5	3	12	2	2	3	3	6	43	8	3	5	3	5	6
B11-0160		SRX1526746	Elk	USA	North America		5	3	12	2	2	3	3	6	43	8	3	6	3	5	6
B11-0202		SRR1371327	Cattle	USA	North America	4	5	4	12	2	3	3	3	6	43	8	3	5	3	3	8
B11-0210		SRX585699	Cattle	USA	North America	4	5	4	12	2	2	3	3	6	43	8	3	4	3	6	6
B11-0245		SRX585700	Cattle	USA	North America	4	5	4	12	2	2	3	3	6	43	8	3	4	3	6	6
B11-0248		SRX1526747	Bison	USA	North America	4	5	4	12	2	2	3	3	6	43	8	3	4	3	9	5
B11-0249		SRR3096426	Bison	USA	North America	4	5	4	12	2	2	3	3	6	43	8	3	4	3	6	5
B11-0250		SRX1526749	Bison	USA	North America		5	4	12	1	2	3	3	6	43	8	3	5	3	5	5
B11-0251		SRX1526750	Bison	USA	North America		5	4	12	2	2	3	3	6	43	8	3	5	3	5	5
B11-0252		SRX1526751	Bison	USA	North America		5	4	12	2	2	3	3	6	43	8	3	5	3	5	5
B11-0253		SRX1526752	Bison	USA	North America		5	4	12	2	2	3	3	6	43	8	3	5	3	5	5
B11-0254		SRR3096431	Bison	USA	North America	4	5	4	12	2	2	3	3	6	43	8	3	5	3	5	5
B11-0255		SRX1526754	Bison	USA	North America		5	4	12	2	2	3	3	6	43	8	3	5	3	5	5
B11-0256		SRX1526755	Bison	USA	North America	4	5	4	12	2	2	3	3	6	43	8	3	4	3	4	5
B11-0257		SRX1526756	Bison	USA	North America	4	5	4	12	2	2	3	3	6	43	8	3	4	3	10	5
B11-0258		SRR3096435	Bison	USA	North America	4	5	4	12	2	2	3	3	6	43	8	3	5	3	5	5
B11-0259		SRX1526758	Bison	USA	North America	4	5	4	12	1	2	3	3	6	43	8	3	5	3	5	5
B11-0260		SRX1526759	Bison	USA	North America	4	5	4	12	2	2	3	3	6	43	8	3	5	3	5	5
B11-0261		SRR3096438	Bison	USA	North America	4	5	4	12	2	2	3	3	6	43	8	3	5	3	4	5
B11-0262		SRX1526761	Bison	USA	North America	4	5	4	12	2	2	3	3	6	43	8	3	5	3	5	5
B11-0268		SRX1526762	Elk	USA	North America	4	5	4	12	2	2	3	3	6	43	8	3	4	3	4	5
B11-0270		SRX1526763	Elk	USA	North America	4	5	4	12	2	2	3	3	6	43	8	3	4	3	4	6
B11-0271		SRX1526764	Elk	USA	North America	4	5	4	12	2	2	3	3	6	43	8	3	4	3	4	6
B11-0442		SRX1526768	Bison	USA	North America	4	5	4	12	2	2	3	3	6	43	8	3	5	3	7	5
B11-0469		SRX1526769	Bison	USA	North America	4	5	4	12	2	2	3	3	6	43	8	3	4	3	5	5
B11-0480		SRR3096449	Bison	USA	North America	4	5	4	12	2	2	3	3	6	43	8	3	6	3	6	5
B11-0616		SRX1526777	Cattle	USA	North America	4	5	4	12	2	2	3	3	6	43	8	3	6	3	6	5
B12-0028		SRX585704	Cattle	USA	North America	4	5	4	12	2	2	3	3	6	43	8	3	4	3	8	5
B12-0228		SRX585706	Bison	USA	North America	4	5	4	12	2	2	3	3	6	43	8	3	4	3	4	6
B12-0230		SRX585707	Bison	USA	North America	4	5	4	12	2	2	3	3	6	43	8	3	4	3	4	6
B12-0232		SRX585708	Bison	USA	North America	4	5	4	12	2	2	3	3	6	43	8	3	4	3	4	6
B12-0233		SRX585709	Bison	USA	North America	4	5	4	12	2	2	3	3	6	43	8	3	4	3	4	6
B12-0242		SRX585715	Bison	USA	North America	4	5	4	12	2	2	3	3	6	43	8	3	4	3	4	6
B12-0252		SRX585718	Bison	USA	North America	4	5	4	12	2	2	3	3	6	43	8	3	4	3	4	6
B12-0266		SRX585720	Bison	USA	North America	4	5	4	12	2	2	3	3	6	43	8	3	4	3	4	6
B12-0270		SRX585722	Bison	USA	North America	4	5	4	12	2	2	3	3	6	43	8	3	4	3	4	6
B12-0271		SRX585723	Bison	USA	North America	4	5	4	12	2	2	3	3	6	43	8	3	4	3	4	6
B12-0275		SRX585724	Bison	USA	North America	4	5	4	12	2	2	3	3	6	43	8	3	4	3	4	6
B12-0332		SRX585727	Bison	USA	North America	4	5	3	12	2	2	3	3	6	43	8	4	5	3	4	8
B12-0359		SRX1526780	Cattle	USA	North America	4	5	4	12	2	2	3	3	6	43	8	3	4	3	4	5
B12-0398		SRX1526786	Elk	USA	North America		5	4	12	2	2	3	3	6	43	8	3	4	3	8	8
B12-0401		SRX1526788	Elk	USA	North America		5	3	12	2	2	3	3	6	43	8	3	5	3	4	7
B12-0402		SRX1526789	Elk	USA	North America	4	5	4	12	2	2	3	3	6	43	8	3	4	3	5	6
B12-0403		SRX1526790	Elk	USA	North America		5	4	12	2	2	3	3	6	43	8	3	5	3	9	5
B12-0404		SRX1526791	Elk	USA	North America		5	4	12	2	2	3	3	6	41	8	3	4	3	8	6
B12-0405		SRX1526792	Elk	USA	North America	2	5	3	12	2	2	3	3	6	43	8	3	5	3	4	5
B12-0406		SRX1526793	Elk	USA	North America	4	5	3	12	2	2	3	3	6	43	8	3	5	3	4	5
B12-0408		SRR3096473	Deer/Elk/Reindeer	USA	North America	4	5	4	12	2	2	3	3	6	43	8	3	4	3	4	6
B12-0410		SRX1526797	Elk	USA	North America	4	5	4	12	2	2	3	3	6	43	8	3	4	3	4	6
B12-0411		SRX1526798	Elk	USA	North America	4	5	4	12	2	2	3	3	6	43	8	3	4	3	4	5
B12-0413		SRR3096478	Deer/Elk/Reindeer	USA	North America	4	5	4	12	2	2	3	3	6	43	8	3	4	3	7	5
B12-0416		SRX1526803	Elk	USA	North America	4	5	3	12	2	2	3	3	6	43	8	3	5	3	5	6
B12-0417		SRX1526804	Elk	USA	North America		5	4	12	2	2	3	3	6	43	8	3	5	3	6	5
B12-0425		SRX585728	Bison	USA	North America	4	5	4	12	2	2	3	3	6	43	8	3	4	3	4	6
B12-0570		SRX1526808	Cattle	USA	North America	4	5	4	12	2	2	3	3	6	43	8	3	4	3	4	5
B12-0587		SRX1526812	Bison	USA	North America	4	5	4	12	2	2	3	3	6	43	8	3	4	3	5	5
B12-0599		SRX1526813	Cattle	USA	North America	4	5	4	12	2	2	3	3	6	43	8	3	4	3	4	5
B12-0602		SRX1526814	Bison	USA	North America	4	5	4	12	2	2	3	3	6	43	8	3	4	3	5	5
B13-0061		SRX1526815	Bison	USA	North America	4	5	4	12	2	2	3	3	6	43	8	3	6	3	5	5
B13-0083		SRX1526816	Bison	USA	North America	4	5	4	12	2	2	3	3	6	43	8	3	6	3	5	5
B13-0086		SRR3096495	Bison	USA	North America	4	5	4	12	2	2	3	3	6	43	8	3	6	3	5	5
B13-0088		SRX1526818	Bison	USA	North America	4	5	4	12	2	2	3	3	6	43	8	3	4	3	5	5
B13-0090		SRX1526819	Bison	USA	North America	4	5	4	12	2	2	3	3	6	43	8	3	5	3	5	5
B13-0091		SRX1526820	Bison	USA	North America	4	5	4	12	2	2	3	3	6	43	8	3	6	3	5	5
B13-0093		SRX1526821	Bison	USA	North America	4	5	3	12	2	2	3	3	6	43	8	4	5	3	4	8
B13-0097		SRX1526822	Bison	USA	North America	4	5	4	12	2	2	3	3	6	43	8	3	6	3	5	5
B13-0101		SRX1526823	Bison	USA	North America	4	5	4	12	2	2	3	3	6	43	8	3	6	3	8	5
B13-0215		SRR1371361	Cattle	USA	North America	4	5	4	12	2	2	3	3	6	43	8	3	6	3	7	5
B3196 (Biovar 5 reference strain)	2006LeFleche#006		Cattle	UK	Europe	3	5	3	12	2	2	2	3	7	43	8	6	7	3	3	3
B85-1058		SRX1526825	Bison	USA	North America	4	5	4	12	2	2	3	3	6	43	8	3	6	3	8	5
B87-0095		SRX1526826	Cattle	USA	North America	4	5	4	12	2	2	3	3	6	43	8	3	7	3	6	5
B89-0941		SRR1371364	Cattle	USA	North America	4	5	4	12	2	2	3	3	6	43	8	3	4	3	6	6
B89-0944		SRR1371365	Cattle	USA	North America	4	5	4	12	2	2	3	3	6	43	8	3	4	3	6	6
B90-0737		SRX1526827	Cattle	USA	North America	4	5	4	12	2	2	3	3	7	43	8	3	4	3	6	5
B90-1280		SRX1526828	Human	USA	North America	4	5	3	12	2	2	3	3	6	43	8	6	6	3	5	5
B93-0077		SRR1371366	Cattle	USA	North America		5	4	12		4	3		6	43	8			3		5
B93-0131		SRX1526829	Cattle	USA	North America		5	4	12		2	3	3	6	43	8	3	4	3	6	5
B93-0310		SRR1371367	Cattle	USA	North America	4	5	4	12	2	2	3	3	6	43	8	3	4	3	7	5
B93-0623		SRR1371368	Cattle	USA	North America	4	5	4	12	2	2	3	3	6	43	8	3	5	3	4	5
B93-0824		SRR1371369	Cattle	USA	North America	4	5	4	12	1	2	3	3	6	43	8	1	4	3	5	6
B93-1447		SRX1526830	Cattle	USA	North America		5	4	12		2	3	3	6	43	8	3	4	3	6	5
B93-1491		SRX1531605	Elk	USA	North America		5	4	12		2	3	3	6	43	8	3	4	3	5	7
B94-0500		SRR1371371	Cattle	USA	North America	4	5	4	12	1	2	3	3	6	43	8	1	4	3	6	6
B94-0609		SRR1371372	Cattle	USA	North America	4	5	4	12	2	2	3	3	6	43	8	4	6	3	6	4
B94-0885		SRR1371373	Cattle	USA	North America	4	5	4	12	2	2	3	3	6	43	8	3	6	3	4	5
B94-1564		SRR1371374	Cattle	USA	North America	4	5	4	12	2	3	3	3	6	43	8	5	5	3	3	5
B95-0116		SRR1371375	Cattle	USA	North America	4	5	3	12	2	2	3	3	6	43	8	3	6	3	5	4
B95-0236		SRR1371376	Cattle	USA	North America	4	5	4	12	2	2	3	3	7	43	8	3	4	3	7	5
B95-1140		SRR1371377	Cattle	USA	North America	4	5	3	12	2	2	3	3	6	43	8	3	4	3	5	4
B96-0217		SRR1371378	Cattle	USA	North America	4	5	4	12	2	2	3	3	6	43	8	3	5	3	4	5
B96-0242		SRR1371380	Cattle	USA	North America	4	5	4	12	1	2	3	3	6	43	8	1	4	3	6	6
B98-0001		SRR1371381	Cattle	USA	North America	4	5	3	12	2	2	3	3	6	43	8	3	6	3	3	4
B98-0370		SRR1371382	Cattle	USA	North America	4	5	4	12	2	2	3	3	6	43	8	3	3	3	9	7
B98-0688		SRX585753	Cattle	USA	North America	4	5	4	12	2	3	3	3	6	43	8	4	4	3	6	6
B98-0822		SRR1371384	Cattle	USA	North America	4	5	4	12	1	2	3	3	6	43	8	1	4	3	6	6
B98-0862		SRR1371385	Cattle	USA	North America	4	5	4	12	2	3	3	3	6	43	8	3	5	3	3	5
B99-0074		SRR1371386	Cattle	USA	North America	4	5	4	12	2	2	3	3	6	43	8	3	5	3	4	6
B99-0096		SRR1371387	Cattle	USA	North America	4	5	4	12	2	2	3	3	6	43	8	3	6	3	7	7
B99-1033		SRR1371388	Cattle	USA	North America	4	5	4	12	2	2	3	3	6	43	8	3	4	3	4	8
Ba 56	2013Minharro#095		Cattle	Brazil	South America	4	5	4	12	2	2	3	3	6	43	8	4	4	3	4	7
Ba96	2013Minharro#096		Cattle	Brazil	South America	4	5	4	12	2	2	3	3	6	43	8	3	4	3	4	7
BAB8416		GCA_001043295	Human	China	Asia	4	5	3	12	2	2	3	1	6	43	8	6	6	7	3	3
babNG15-sc-1809826		ERX513892	Sheep	Nigeria	Africa		5	4	11	2	2	3	3	6	41	8	8	4	3	5	5
babNG20-sc-1809828		ERX513894	Horse	Nigeria	Africa		5	4	11	2	2	3	3	6	41	8	8	4	3	5	5
babNG9-sc-1809825		ERX513891	Sheep	Nigeria	Africa		5	4	11	2	2	3	3	6	41	8	8	4	3	5	5
baboCR1		ERX437155	Cattle	Costa Rica	North America		5	4	12	2	2	3	3	6	43	8	3	4	3	3	5
baboCR10		ERX437164	Cattle	Costa Rica	North America	4	5	4	12	2	2	3	3	6	43	8	4	4	3	3	5
baboCR100		ERX3476312	Cattle	Costa Rica	North America	4	5	3	12	2	2	3	3	6	43	8	3	5	3	3	5
baboCR101	2017Hernandez-Mora#134		Cattle	Costa Rica	North America	4	5	3	12	2	3	3	3	6	43	8	3	5	3	3	5
baboCR103	2017Hernandez-Mora#135		Cattle	Costa Rica	North America	4	5	3	12	2	3	3	3	6	43	8	3	5	3	3	5
baboCR104	2017Hernandez-Mora#136		Cattle	Costa Rica	North America	4	5	3	12	2	2	3	3	6	43	8	3	5	3	3	5
baboCR105	2017Hernandez-Mora#067		Cattle	Costa Rica	North America	4	5	3	12	2	3	3	3	6	43	8	3	5	3	3	5
baboCR106	2017Hernandez-Mora#137		Cattle	Costa Rica	North America	4	5	4	12	2	2	3	3	6	43	8	5	5	3	3	5
baboCR107	2017Hernandez-Mora#138		Cattle	Costa Rica	North America	4	5	4	12	2	2	3	3	6	43	8	7	5	3	3	5
baboCR108	2017Hernandez-Mora#139		Cattle	Costa Rica	North America	4	5	4	12	2	2	3	3	6	43	8	5	5	3	3	5
baboCR109	2017Hernandez-Mora#140		Cattle	Costa Rica	North America	4	5	4	12	2	2	3	3	6	43	8	4	3	3	3	5
baboCR11		ERX437129	Cattle	Costa Rica	North America	4	5	4	12	2	2	3	3	6	43	8	4	4	3	3	5
baboCR110	2017Hernandez-Mora#141		Cattle	Costa Rica	North America	4	5	4	12	2	2	3	3	6	43	8	4	3	3	3	5
baboCR111		ERX3476313	Cattle	Costa Rica	North America	4	5	4	12	2	2	3	3	6	43	8	4	3	3	3	5
baboCR113	2017Hernandez-Mora#070		Cattle	Costa Rica	North America	4	5	4	12	2	2	3	3	6	43	8	8	5	3	3	5
baboCR114	2017Hernandez-Mora#071		Cattle	Costa Rica	North America	4	5	4	12	2	2	3	3	5	43	8	4	3	3	3	5
baboCR115	2017Hernandez-Mora#072		Cattle	Costa Rica	North America	4	5	4	12	2	2	3	3	6	43	8	3	5	3	3	5
baboCR116	2017Hernandez-Mora#142		Cattle	Costa Rica	North America	4	5	4	12	2	2	3	3	6	43	8	3	5	3	3	5
baboCR117	2017Hernandez-Mora#073		Cattle	Costa Rica	North America	4	5	4	12	2	2	3	3	6	43	8	7	5	3	3	5
baboCR118	2017Hernandez-Mora#074		Cattle	Costa Rica	North America	4	5	3	12	2	2	3	3	6	43	8	3	5	3	3	5
baboCR119	2017Hernandez-Mora#075		Cattle	Costa Rica	North America	4	5	3	12	2	2	3	3	6	43	8	3	5	3	3	5
baboCR12		ERX439562	Cattle	Costa Rica	North America	4	5	4	12	2	2	3	3	6	43	8	4	4	3	3	5
baboCR121	2017Hernandez-Mora#076		Cattle	Costa Rica	North America	4	5	3	12	2	2	3	3	6	43	8	3	5	3	3	5
baboCR122	2017Hernandez-Mora#077		Cattle	Costa Rica	North America	4	5	3	12	2	2	3	3	6	43	8	3	5	3	3	5
baboCR124	2017Hernandez-Mora#079		Cattle	Costa Rica	North America	4	5	4	12	2	2	3	3	6	43	8	3	5	3	3	5
baboCR125	2017Hernandez-Mora#080		Cattle	Costa Rica	North America	4	5	4	12	2	2	3	3	6	43	8	8	5	3	3	5
baboCR126	2017Hernandez-Mora#081		Cattle	Costa Rica	North America	4	5	4	12	2	2	3	3	6	43	8	3	3	3	3	5
baboCR127	2017Hernandez-Mora#082		Cattle	Costa Rica	North America	4	5	4	12	2	2	3	3	6	43	8	3	5	3	3	5
baboCR128	2017Hernandez-Mora#083		Cattle	Costa Rica	North America	4	5	4	12	2	2	3	3	6	43	8	3	5	3	3	5
baboCR129	2017Hernandez-Mora#084		Cattle	Costa Rica	North America	4	5	4	12	2	2	3	3	6	43	8	3	5	3	3	5
baboCR13		ERX439566	Cattle	Costa Rica	North America	4	5	4	12	2	2	3	3	6	43	8	4	4	3	3	5
baboCR130	2017Hernandez-Mora#085		Cattle	Costa Rica	North America	4	5	4	12	2	2	3	3	6	43	8	3	5	3	3	5
baboCR131	2017Hernandez-Mora#086		Cattle	Costa Rica	North America	4	5	4	12	2	2	3	3	6	43	8	3	5	3	3	5
baboCR132	2017Hernandez-Mora#087		Cattle	Costa Rica	North America	4	5	4	12	2	2	3	3	6	43	8	3	5	3	3	5
baboCR133	2017Hernandez-Mora#088		Cattle	Costa Rica	North America	4	5	4	12	2	2	3	3	6	43	8	3	5	3	3	5
baboCR134	2017Hernandez-Mora#089		Cattle	Costa Rica	North America	4	5	4	12	2	2	3	3	6	43	8	3	5	3	3	5
baboCR135	2017Hernandez-Mora#090		Cattle	Costa Rica	North America	4	5	4	12	2	2	3	3	6	43	8	3	5	3	3	5
baboCR136		ERX3476316	Cattle	Costa Rica	North America	4	5	4	12	2	2	3	3	6	43	8	3	5	3	3	5
baboCR137		ERX3476317	Cattle	Costa Rica	North America	4	5	4	12	2	2	3	3	6	43	8	4	4	3	3	5
baboCR139	2017Hernandez-Mora#092		Cattle	Costa Rica	North America	4	5	4	12	2	2	3	3	6	43	8	4	4	3	3	5
baboCR14		ERX439567	Cattle	Costa Rica	North America	4	5	4	12	2	2	3	3	6	43	8	4	4	3	3	5
baboCR140	2017Hernandez-Mora#093		Cattle	Costa Rica	North America	4	5	4	12	2	2	3	3	6	43	8	6	5	3	3	6
baboCR141	2017Hernandez-Mora#094		Cattle	Costa Rica	North America	4	5	4	12	2	2	3	3	6	43	8	3	5	3	3	6
baboCR142	2017Hernandez-Mora#095		Cattle	Costa Rica	North America	4	5	4	12	2	2	3	3	6	43	8	3	5	3	3	6
baboCR143	2017Hernandez-Mora#096		Cattle	Costa Rica	North America	4	5	4	12	2	2	3	3	6	43	8	4	4	3	3	6
baboCR144	2017Hernandez-Mora#097		Cattle	Costa Rica	North America	4	5	3	12	2	2	3	3	6	43	8	3	5	3	3	5
baboCR146	2017Hernandez-Mora#098		Cattle	Costa Rica	North America	4	5	4	12	2	2	3	3	6	43	8	4	3	3	3	5
baboCR147	2017Hernandez-Mora#099		Cattle	Costa Rica	North America	4	5	4	12	2	2	3	3	6	43	8	4	3	3	3	5
baboCR148	2017Hernandez-Mora#100		Cattle	Costa Rica	North America	4	5	4	12	2	2	3	3	6	43	8	4	3	3	3	5
baboCR149	2017Hernandez-Mora#101		Cattle	Costa Rica	North America	4	5	4	12	2	2	3	3	6	43	8	4	3	3	3	5
baboCR15		ERX439565	Cattle	Costa Rica	North America	4	5	4	12	2	2	3	3	6	43	8	4	4	3	3	5
baboCR151	2017Hernandez-Mora#144		Cattle	Costa Rica	North America	4	5	4	12	2	2	3	3	6	43	8	4	3	3	3	5
baboCR154	2017Hernandez-Mora#145		Cattle	Costa Rica	North America	4	5	3	12	2	3	3	3	6	43	8	3	5	3	3	5
baboCR155	2017Hernandez-Mora#146		Cattle	Costa Rica	North America	4	5	3	12	2	3	3	3	6	43	8	3	5	3	3	5
baboCR157	2017Hernandez-Mora#103		Cattle	Costa Rica	North America	4	5	4	12	2	2	3	3	6	43	8	3	3	3	3	5
baboCR158	2017Hernandez-Mora#104		Cattle	Costa Rica	North America	4	5	4	12	2	2	3	3	6	43	8	3	4	3	3	6
baboCR159	2017Hernandez-Mora#105		Cattle	Costa Rica	North America	4	5	4	12	2	2	3	3	6	43	8	3	4	3	3	6
baboCR16		ERX437161	Cattle	Costa Rica	North America	4	5	4	12	2	2	3	3	6	43	8	3	4	3	3	5
baboCR160	2017Hernandez-Mora#106		Cattle	Costa Rica	North America	4	5	4	12	2	2	3	3	6	43	8	6	5	3	3	6
baboCR161	2017Hernandez-Mora#107		Cattle	Costa Rica	North America	4	5	4	12	2	2	3	3	6	43	8	7	5	3	3	5
baboCR162	2017Hernandez-Mora#108		Cattle	Costa Rica	North America	4	5	4	12	2	2	3	3	6	43	8	4	3	3	3	5
baboCR163	2017Hernandez-Mora#109		Cattle	Costa Rica	North America	4	5	3	12	2	3	3	3	6	43	8	3	5	3	3	5
baboCR164	2017Hernandez-Mora#110		Cattle	Costa Rica	North America	4	5	4	12	2	2	3	3	6	43	8	4	3	3	3	5
baboCR165	2017Hernandez-Mora#111		Cattle	Costa Rica	North America	4	5	4	12	2	2	3	3	6	43	8	6	5	3	3	6
baboCR166	2017Hernandez-Mora#112		Cattle	Costa Rica	North America	4	5	4	12	2	2	3	3	6	43	8	3	5	3	3	6
baboCR167	2017Hernandez-Mora#113		Cattle	Costa Rica	North America	4	5	4	12	2	2	3	3	6	43	8	4	4	3	3	5
baboCR17		ERX439568	Cattle	Costa Rica	North America	4	5	4	12	2	2	3	3	6	43	8	4	4	3	3	5
baboCR18		ERX437163	Cattle	Costa Rica	North America	4	5	4	12	2	2	3	3	6	43	8	4	4	3	3	5
baboCR189		ERX3476320	Cattle	Costa Rica	North America	3	5	4	12	2	2	3	3	6	43	8	4	4	3	3	5
baboCR19		ERX437158	Cattle	Costa Rica	North America	4	5	4	12	2	2	3	3	6	43	8	4	4	3	3	5
baboCR20		ERX439561	Cattle	Costa Rica	North America	4	5	4	12	2	2	3	3	6	43	8	3	4	3	3	5
baboCR203		ERX3476322	Buffalo	Costa Rica	North America	4	5	4	12	1	2	3	3	6	43	8	1	4	3	7	5
baboCR22		ERX451786	Cattle	Costa Rica	North America	4	5	4	12	2	2	3	3	6	43	8	3	4	3	3	5
baboCR23		ERX437146	Cattle	Costa Rica	North America	4	5	4	12	2	2	3	3	6	43	8	3	4	3	3	5
baboCR24		ERX437148	Cattle	Costa Rica	North America		5	4	12	2	2	3	3	6	43	8	4	4	3	3	5
baboCR25		ERX437149	Cattle	Costa Rica	North America	4	5	4	12	2	2	3	3	6	43	8	3	4	3	3	5
baboCR26		ERX437150	Cattle	Costa Rica	North America	4	5	4	12	2	2	3	3	6	43	8	3	4	3	3	5
baboCR27		ERX437151	Cattle	Costa Rica	North America		5	4	12	2	2	3	3	6	43	8	3	4	3	3	5
baboCR28		ERX437152	Cattle	Costa Rica	North America	4	5	4	12	2	2	3	3	6	43	8	3	4	3	3	5
baboCR29		ERX437153	Cattle	Costa Rica	North America	4	5	4	12	2	2	3	3	6	43	8	3	4	3	3	5
baboCR30		ERX437154	Cattle	Costa Rica	North America	4	5	4	12	2	2	3	3	6	43	8	3	4	3	3	5
baboCR31		ERX384323	Cattle	Costa Rica	North America	4	5	4	12	2	2	3	3	6	43	8	3	4	3	3	5
baboCR32		ERX433637	Cattle	Costa Rica	North America	4	5	4	12	2	2	3	3	6	43	8	3	4	3	3	5
baboCR33		ERX437147	Cattle	Costa Rica	North America		5	4	12	2	2	3	3	6	43	8	3	4	3	3	5
baboCR34		ERX384324	Cattle	Costa Rica	North America	4	5	4	12	2	2	3	3	6	43	8	3	4	3	3	5
baboCR35		ERX439564	Cattle	Costa Rica	North America	4	5	4	12	2	2	3	3	6	43	8	3	4	3	3	5
baboCR36		ERX439569	Cattle	Costa Rica	North America	4	5	4	12	2	2	3	3	6	43	8	3	4	3	3	5
baboCR37		ERX439570	Cattle	Costa Rica	North America	4	5	4	12	2	2	3	3	6	43	8	3	4	3	3	5
baboCR38		ERX439571	Cattle	Costa Rica	North America	4	5	4	12	2	2	3	3	6	43	8	3	4	3	3	5
baboCR39		ERX439572	Cattle	Costa Rica	North America	4	5	4	12	2	2	3	3	6	43	8	3	4	3	3	5
baboCR4		ERX437159	Cattle	Costa Rica	North America	4	5	4	12	2	2	3	3	6	43	8	4	4	3	3	5
baboCR40		ERX437133	Cattle	Costa Rica	North America	4	5	4	12	2	2	3	3	6	43	8	3	4	3	3	5
baboCR41		ERX437134	Cattle	Costa Rica	North America		5	4	12	2	2	3	3	6	43	8	3	4	3	3	5
baboCR42		ERX437135	Cattle	Costa Rica	North America	4	5	4	12	2	2	3	3	6	43	8	3	4	3	3	5
baboCR43		ERX437136	Cattle	Costa Rica	North America	4	5	4	12	2	2	3	3	6	43	8	3	4	3	3	5
baboCR44		ERX384325	Cattle	Costa Rica	North America	4	5	4	12	2	2	3	3	6	43	8	3	4	3	3	5
baboCR45		ERX437137	Cattle	Costa Rica	North America	4	5	4	12	2	2	3	3	6	43	8	3	4	3	3	5
baboCR46		ERX437138	Cattle	Costa Rica	North America	4	5	4	12	2	2	3	3	6	43	8	3	4	3	3	5
baboCR47		ERX437139	Cattle	Costa Rica	North America	4	5	4	12	2	2	3	3	6	43	8	3	4	3	3	5
baboCR48		ERX437140	Cattle	Costa Rica	North America	4	5	4	12	2	2	3	3	6	43	8	4	4	3	3	5
baboCR49		ERX513885	Cattle	Costa Rica	North America	4	5	4	12	2	2	3	3	6	43	8	4	4	3	3	5
baboCR5		ERX439563	Cattle	Costa Rica	North America	4	5	4	12	2	2	3	3	6	43	8	4	4	3	3	5
baboCR50		ERX451784	Cattle	Costa Rica	North America		5	4	12	2	2	3	3	6	43	8	4	4	3	3	5
baboCR51		ERX451785	Cattle	Costa Rica	North America	4	5	4	12	2	2	3	3	6	43	8	4	4	3	3	5
baboCR52		ERX437141	Cattle	Costa Rica	North America		5	4	12	2	2	3	3	6	43	8	3	4	3	3	5
baboCR53		ERX437142	Cattle	Costa Rica	North America	4	5	4	12	2	2	3	3	6	43	8	3	4	3	3	5
baboCR54		ERX437143	Cattle	Costa Rica	North America	4	5	4	12	2	2	3	3	6	43	8	3	4	3	3	5
baboCR55		ERX437144	Cattle	Costa Rica	North America	4	5	4	12	2	2	3	3	6	43	8	3	4	3	3	5
baboCR56		ERX437145	Cattle	Costa Rica	North America		5	4	12	2	2	3	3	6	43	8	3	4	3	3	5
baboCR57		ERX513884	Cattle	Costa Rica	North America	4	5	4	12	2	3	3	3	6	43	8	3	7	3	3	5
baboCR58		ERX513883	Cattle	Costa Rica	North America	4	5	4	12	2	3	3	3	6	43	8	3	7	3	3	5
baboCR59		ERX437132	Cattle	Costa Rica	North America	4	5	4	12	2	2	3	3	6	43	8	6	5	3	3	6
baboCR6		ERX437156	Cattle	Costa Rica	North America		5	4	12	2	2	3	3	6	43	8	3	4	3	3	5
baboCR60		ERX437131	Cattle	Costa Rica	North America	4	5	4	12	2	2	3	3	6	43	8	6	5	3	3	6
baboCR63	2017Hernandez-Mora#003		Cattle	Costa Rica	North America	4	5	4	12	2	3	3	3	6	43	8	3	7	3	3	5
baboCR64	2017Hernandez-Mora#055		Cattle	Costa Rica	North America	4	5	4	12	2	3	3	3	6	43	8	3	7	3	3	5
baboCR68		ERX439575	Cattle	Costa Rica	North America	4	5	4	12	2	2	3	3	6	43	8	4	4	3	3	5
baboCR69A		ERX718114	Cattle	Costa Rica	North America	4	5	4	12	2	2	3	3	6	43	8	6	5	3	3	5
baboCR7		ERX437157	Cattle	Costa Rica	North America	4	5	4	12	2	2	3	3	6	43	8	3	4	3	3	5
baboCR70A		ERX718113	Cattle	Costa Rica	North America	4	5	4	12	2	2	3	3	6	43	8	6	5	3	3	5
baboCR72		ERX718120	Cattle	Costa Rica	North America	4	5	4	12	2	2	3	3	6	43	8	3	4	3	3	5
baboCR74		ERX718122	Unknown	Costa Rica	North America		5	4	12	2	2	3	3	6	43	8	6	4	3	3	5
baboCR76	2017Hernandez-Mora#115		Cattle	Costa Rica	North America	4	5	4	12	2	3	3	3	6	43	8	3	6	3	3	5
baboCR78B	2017Hernandez-Mora#118		Cattle	Costa Rica	North America	4	5	3	12	2	2	3	3	6	43	8	3	5	3	3	5
baboCR8		ERX437162	Cattle	Costa Rica	North America		5	4	12	2	2	3	3	6	43	8	3	4	3	3	5
baboCR80B	2017Hernandez-Mora#120		Cattle	Costa Rica	North America	4	5	3	12	2	2	3	3	6	43	8	3	5	3	3	5
baboCR81	2017Hernandez-Mora#121		Cattle	Costa Rica	North America	4	5	3	12	2	2	3	3	6	43	8	3	5	3	3	5
baboCR82	2017Hernandez-Mora#122		Cattle	Costa Rica	North America	4	5	3	12	2	2	3	3	6	43	8	3	5	3	3	5
baboCR83	2017Hernandez-Mora#123		Cattle	Costa Rica	North America	4	5	3	12	2	2	3	3	6	43	8	3	5	3	3	5
baboCR84	2017Hernandez-Mora#116		Cattle	Costa Rica	North America	4	5	3	12	2	3	3	3	6	43	8	3	5	3	3	5
baboCR86	2017Hernandez-Mora#124		Cattle	Costa Rica	North America	4	5	3	12	2	2	3	3	6	43	8	3	5	3	3	5
baboCR87	2017Hernandez-Mora#125		Cattle	Costa Rica	North America	4	5	4	12	2	3	3	3	6	43	8	3	3	3	3	5
baboCR88	2017Hernandez-Mora#126		Cattle	Costa Rica	North America	4	5	4	12	2	3	3	3	6	43	8	3	5	3	3	5
baboCR89	2017Hernandez-Mora#127		Cattle	Costa Rica	North America	4	5	4	12	2	3	3	3	6	43	8	3	5	3	3	5
baboCR9		ERX437160	Cattle	Costa Rica	North America	4	5	4	12	2	2	3	3	6	43	8	3	4	3	3	5
baboCR90	2017Hernandez-Mora#128		Cattle	Costa Rica	North America	4	5	4	12	2	3	3	3	6	43	8	3	4	3	3	5
baboCR92		ERX3476328	Cattle	Costa Rica	North America	4	5	4	12	2	2	3	3	6	43	8	4	3	3	3	5
baboCR93	2017Hernandez-Mora#130		Cattle	Costa Rica	North America	4	5	4	12	2	2	3	3	6	43	8	4	3	3	3	5
baboCR94	2017Hernandez-Mora#131		Cattle	Costa Rica	North America	4	5	3	12	2	3	3	3	6	43	8	3	5	3	3	5
baboCR96	2017Hernandez-Mora#065		Cattle	Costa Rica	North America	4	5	3	12	2	2	3	3	6	43	8	3	5	3	3	5
baboCR97	2017Hernandez-Mora#132		Cattle	Costa Rica	North America	4	5	3	12	2	2	3	3	6	43	8	3	5	3	3	5
baboCR98	2017Hernandez-Mora#133		Cattle	Costa Rica	North America	4	5	3	12	2	2	3	3	6	43	8	3	5	3	3	5
babohCR168		ERX3476329	Human	Costa Rica	North America	4	5	4	12	2	2	3	4	6	43	8	3	4	3	3	5
babohCR174		ERX3476330	Human	Costa Rica	North America	4	5	4	12	2	2	3	3	6	43	8	3	4	3	3	5
babohCR175		ERX3476331	Human	Costa Rica	North America	4	5	4	12	2	2	3	3	6	43	8	3	4	3	3	6
babohCR176		ERX3476332	Human	Costa Rica	North America	4	5	4	12	2	2	3	3	6	43	8	4	5	3	3	5
babohCR178		ERX3476334	Human	Costa Rica	North America	4	5	4	12	2	2	3	3	4	43	8	3	4	3	3	5
babohCR179		ERX3476335	Human	Costa Rica	North America	3	5	4	12	2	2	3	3	6	43	8	3	4	3	3	5
babohCR180		ERX3476336	Human	Costa Rica	North America	4	5	4	12	2	2	3	3	6	43	8	3	4	3	3	5
babohCR182		ERX3476338	Human	Costa Rica	North America	4	5	3	12	2	2	3	3	6	43	8	3	5	3	3	5
babohCR196		ERX3476340	Human	Costa Rica	North America	4	5	4	12	2	2	3	3	6	43	8	3	4	3	3	6
babohCR61		ERX513886	Human	Costa Rica	North America	4	5	4	12	2	3	3	3	5	43	8	3	6	3	3	6
babohCR65		ERX437127	Human	Costa Rica	North America	4	5	4	12	2	2	3	3	6	43	8	4	3	3	3	5
babohCR66		ERX437128	Human	Costa Rica	North America	4	5	4	12	2	2	3	3	6	43	8	4	3	3	3	5
babohCR71		ERX718119	Human	Costa Rica	North America	4	5	4	12	2	2	3	3	6	43	8	3	4	3	3	6
baboNG1-sc-1809833		ERX513899	Cattle	Nigeria	Africa		5	4	11	2	2	3	3	6	41	8	8	7	3	9	6
baboNG2-sc-1809834		ERX513900	Cattle	Nigeria	Africa		5	4	11	2	2	3	3	6	41	8	5	6	3	5	6
babSP151-sc-1809830		ERX513896	Cattle	Spain	Europe	4	5	3	12	2	2	3	1	6	43	8	4	5	10	5	3
babSP283-sc-1809831		ERX513897	Human	Spain	Europe	4	5	3	12	2	2	3	1	6	43	8	5	5	6	4	3
BAU21/S4023		GCA_004704905	Cattle	Bangladesh	Asia	3	5	3	12	2	2	3	3	7	43	8	5	4	3	3	3
Bawla	2013Minharro#120		Cattle	Brazil	South America	4	5	4	12	2	2	3	3	6	43	8	3	4	3	5	5
BB12		GCA_003994025	Cattle	China	Asia	4	5	3	12	2	2	3	1	6	43	8	4	5	6	3	3
BB13		GCA_003994075	Cattle	China	Asia	4	5	3	12	2	2	3	1	6	43	8	4	5	7	3	3
BB14		GCA_003994155	Cattle	China	Asia	4	5	3	12	2	2	3	1	6	43	8	4	7	8	3	3
BC95		SRR952243	Cattle	Spain	Europe		5	3	12	2	2	3		6	43	8	4				3
BCB034		GCA_000292025	Human	China	Asia	2	5	4	12	2	2	3	3	6	43			4		4	5
BCCN#00-6	2018Vergnaud#0884		Cattle	Spain	Europe	4	5	3	12	2	2	3	1	6	43	8	4	5	5	4	4
BCCN#02-29	2018Vergnaud#0226		Buffalo	India	Asia	4	5	4	12	2	2	3	3	6	43	8	3	3	3	3	5
BCCN#02-45	2018Vergnaud#0227		Buffalo	India	Asia	4	5	4	12	2	2	3	3	6	43	8	3	4	3	3	6
BCCN#03-33	2018Vergnaud#0179		Human	Mauritania	Africa	3	5	4	11	2	2	3	3	8	41	8	6	8	3	5	7
BCCN#04-1	2006LeFleche#203		Unknown	Turkey	Asia	4	5	3	12	2	2	3	1	6	43	8	6	7	6	3	3
BCCN#76-315	2018Vergnaud#0321		Cattle	Senegal	Africa	3	5	4	11	2	2	3	3	8	41	8	4	5	3	5	6
BCCN#76-317	2018Vergnaud#0747		Cattle	Senegal	Africa	3	5	4	11	2	2	3	3	9	41	8	4	5	3	5	5
BCCN#76-318	2018Vergnaud#0750		Cattle	Senegal	Africa	3	5	4	11	2	2	3	3	9	41	8	4	6	3	5	7
BCCN#76-392	2018Vergnaud#0322		Cattle	Senegal	Africa	3	5	4	11	2	2	3	3	8	41	8	4	5	3	5	5
BCCN#76-393	2018Vergnaud#0182		Cattle	Senegal	Africa	3	5	4	11	2	2	3	3	9	41	8	4	5	3	5	5
BCCN#76-394	2018Vergnaud#0780		Cattle	Senegal	Africa	3	5	4	11	2	2	3	3	8	41	8	4	5	3	4	6
BCCN#76-395	2018Vergnaud#0781		Cattle	Senegal	Africa	3	5	4	11	2	2	3	3	8	41	8	4	5	3	4	6
BCCN#76-396	2018Vergnaud#1049		Cattle	Senegal	Africa	3	5	4	11	2	2	3	3	8	41	8	4	5	3	4	6
BCCN#76-397	2018Vergnaud#1050		Cattle	Senegal	Africa	3	5	4	11	2	2	3	3	8	41	8	4	5	3	4	6
BCCN#76-400	2018Vergnaud#1051		Cattle	Senegal	Africa	3	5	4	11	2	2	3	3	8	41	8	4	5	3	5	5
BCCN#76-401	2018Vergnaud#1052		Cattle	Senegal	Africa	3	5	4	11	2	2	3	3	8	41	8	4	5	3	4	6
BCCN#76-402	2018Vergnaud#0183		Cattle	Senegal	Africa	3	5	4	11	2	2	3	3	8	41	8	4	5	3	4	6
BCCN#76-411	2018Vergnaud#0184		Cattle	Senegal	Africa	3	5	4	11	2	2	3	3	9	41	8	4	6	8	5	7
BCCN#76-425	2018Vergnaud#1053		Cattle	Senegal	Africa	3	5	4	11	2	2	3	3	7	41	8	5	5	3	3	7
BCCN#77-11	2018Vergnaud#0323		Cattle	Senegal	Africa	3	5	4	11	2	2	3	3	7	41	8	4	3	3	10	7
BCCN#77-116	2018Vergnaud#0185		Cattle	Senegal	Africa	3	5	4	11	2	2	3	3	7	41	8	5	4	8	5	6
BCCN#77-118	2018Vergnaud#0324		Cattle	Senegal	Africa	3	5	4	11	2	2	3	3	7	41	8	5	6	3	3	5
BCCN#77-12	2018Vergnaud#0782		Cattle	Senegal	Africa	3	5	4	11	2	2	3	3	8	41	8	4	6	3	5	5
BCCN#77-13	2018Vergnaud#0783		Cattle	Senegal	Africa	3	5	4	11	2	2	3	3	8	41	8	4	5	3	6	6
BCCN#77-16	2018Vergnaud#1054		Cattle	Senegal	Africa	3	5	4	11	2	2	3	3	8	41	8	4	6	3	5	5
BCCN#77-177	2018Vergnaud#1220		Cattle	Senegal	Africa	3	5	4	11	2	2	3	3	6	41	8	4	5	3	5	7
BCCN#77-178	2018Vergnaud#1221		Cattle	Senegal	Africa	3	5	4	11	2	2	3	3	6	41	8	4	5	3	5	7
BCCN#77-179	2018Vergnaud#0178		Cattle	Senegal	Africa	3	5	4	11	2	2	3	3	6	41	8	4	5	3	5	7
BCCN#77-182	2018Vergnaud#0751		Cattle	Senegal	Africa	3	5	4	11	2	2	3	3	6	41	8	4	5	3	5	7
BCCN#77-183	2018Vergnaud#0752		Cattle	Senegal	Africa	3	5	4	11	2	2	3	3	7	41	8	6	4	3	6	6
BCCN#77-185	2018Vergnaud#1055		Cattle	Senegal	Africa	3	5	4	11	2	2	3	3	7	41	8	5	7	3	4	6
BCCN#77-187	2018Vergnaud#1056		Cattle	Senegal	Africa	3	5	4	11	2	2	3	3	8	41	8	6	7	3	8	3
BCCN#77-188	2018Vergnaud#1341		Cattle	Senegal	Africa	3	5	4	11	2	2	3	3	8	41	8	6	7	3	6	3
BCCN#77-189	2018Vergnaud#1342		Cattle	Senegal	Africa	3	5	4	11	2	2	3	3	8	41	8	4	6	3	4	5
BCCN#77-19	2018Vergnaud#0186		Cattle	Senegal	Africa	3	5	4	11	3	2	2	3	7	41	8	4	7	8	3	5
BCCN#77-192	2018Vergnaud#0180		Cattle	Senegal	Africa	2	5	4	11	2	2	3	3	7	41	8	5	7	3	5	7
BCCN#77-193	2018Vergnaud#1222		Cattle	Senegal	Africa	3	5	4	11	2	2	3	3	7	41	8	4	5	3	3	5
BCCN#77-194	2018Vergnaud#1223		Cattle	Senegal	Africa	3	5	4	11	2	2	3	3	7	41	8	4	5	3	3	5
BCCN#77-197	2018Vergnaud#0325		Cattle	Senegal	Africa	3	5	4	11	2	2	3	3	7	41	8	4	5	3	3	5
BCCN#77-198	2018Vergnaud#0326		Cattle	Senegal	Africa	3	5	4	11	2	2	3	3	7	41	8	4	5	3	3	5
BCCN#77-201	2018Vergnaud#0753		Cattle	Senegal	Africa	3	5	4	11	2	2	3	3	7	41	8	5	7	3	4	6
BCCN#77-203	2018Vergnaud#0754		Cattle	Senegal	Africa	3	5	4	11	2	2	3	3	8	41	8	6	7	3	7	3
BCCN#77-204	2018Vergnaud#0784		Cattle	Senegal	Africa	3	5	4	11	2	2	3	3	7	41	8	4	5	3	3	5
BCCN#77-205	2018Vergnaud#0785		Cattle	Senegal	Africa	3	5	4	11	2	2	3	3	8	41	8	5	7	3	7	3
BCCN#77-207	2018Vergnaud#0327		Cattle	Senegal	Africa	3	5	4	11	2	2	3	3	8	41	8	4	6	3	4	5
BCCN#77-208	2018Vergnaud#0331		Cattle	Senegal	Africa	3	5	4	11	2	2	3	3	7	41	8	5	6	3	4	6
BCCN#77-22	2018Vergnaud#1224		Cattle	Senegal	Africa	3	5	4	11	2	2	3	3	7	41	8	4	4	3	4	8
BCCN#77-23	2018Vergnaud#1225		Cattle	Senegal	Africa	3	5	4	11	2	2	3	3	7	41	8	4	4	3	4	8
BCCN#77-24	2018Vergnaud#1226		Cattle	Senegal	Africa	3	5	4	11	2	2	3	3	7	41	8	4	4	3	4	8
BCCN#77-26	2018Vergnaud#1343		Cattle	Senegal	Africa	3	5	4	11	2	2	3	3	7	41	8	4	7	3	3	5
BCCN#77-27	2018Vergnaud#0187		Cattle	Senegal	Africa	3	5	4	11	3	2	2	3	9	41	8	4	6	3	5	6
BCCN#77-28	2018Vergnaud#1344		Cattle	Senegal	Africa	3	5	4	11	2	2	3	3	7	41	8	6	3	9	6	8
BCCN#77-29	2018Vergnaud#1345		Cattle	Senegal	Africa	3	5	4	11	2	2	3	3	9	41	8	4	6	3	5	6
BCCN#77-32	2018Vergnaud#1227		Cattle	Senegal	Africa	3	5	4	11	2	2	3	3	8	41	8	4	5	3	4	3
BCCN#77-33	2018Vergnaud#1228		Cattle	Senegal	Africa	3	5	4	11	2	2	3	3	8	41	8	5	5	3	5	6
BCCN#77-34	2018Vergnaud#1229		Cattle	Senegal	Africa	3	5	4	11	2	2	3	3	7	41	8	5	4	3	5	7
BCCN#77-36	2018Vergnaud#1057		Cattle	Senegal	Africa	3	5	4	11	2	2	3	3	10	41	8	7	6	3	6	6
BCCN#77-38	2018Vergnaud#1346		Cattle	Senegal	Africa	3	5	4	11	2	2	3	3	7	41	8	4	7	3	5	5
BCCN#77-39	2018Vergnaud#1347		Cattle	Senegal	Africa	3	5	4	11	2	2	3	3	7	41	8	4	7	3	5	5
BCCN#77-41	2018Vergnaud#0755		Cattle	Senegal	Africa	3	5	4	11	2	2	3	3	7	41	8	9	4	3	5	5
BCCN#77-42	2018Vergnaud#0756		Cattle	Senegal	Africa	3	5	4	11	2	2	3	3	8	41	8	4	6	3	6	5
BCCN#77-43	2018Vergnaud#0786		Cattle	Senegal	Africa	3	5	4	11	2	2	3	3	7	41	8	4	4	3	4	8
BCCN#77-44	2018Vergnaud#0787		Cattle	Senegal	Africa	3	5	4	11	2	2	3	3	7	41	8	4	7	3	3	5
BCCN#77-50	2018Vergnaud#0188		Cattle	Senegal	Africa	3	5	4	11	2	2	3	3	7	41	8	4	4	3	5	5
BCCN#77-53	2018Vergnaud#0189		Cattle	Senegal	Africa	3	5	4	11	2	2	3	3	7	41	8	4	3	3	7	9
BCCN#77-56	2018Vergnaud#1348		Cattle	Senegal	Africa	3	5	4	11	2	2	3	3	8	41	8	5	5	3	5	7
BCCN#77-57	2018Vergnaud#1349		Cattle	Senegal	Africa	3	5	4	11	2	2	3	3	7	41	8	4	6	3	5	6
BCCN#77-58	2018Vergnaud#0190		Cattle	Senegal	Africa	3	5	4	11	2	2	3	3	8	41	8	4	6	3	5	6
BCCN#77-62	2018Vergnaud#1058		Cattle	Senegal	Africa	3	5	4	11	2	2	3	3	9	41	8	4	5	3	4	7
BCCN#77-65	2018Vergnaud#0191		Cattle	Senegal	Africa	3	5	4	11	2	2	3	3	7	41	8	4	4	3	5	7
BCCN#77-67	2018Vergnaud#1350		Cattle	Senegal	Africa	3	5	4	11	2	2	3	3	9	41	8	4	5	3	4	5
BCCN#77-69	2018Vergnaud#1351		Cattle	Senegal	Africa	3	5	4	11	2	2	3	3	8	41	8	5	5	3	4	7
BCCN#77-70	2018Vergnaud#0192		Cattle	Senegal	Africa	3	5	4	11	2	2	3	3	8	41	8	5	5	3	4	7
BCCN#77-71	2018Vergnaud#1352		Cattle	Senegal	Africa	3	5	4	11	2	2	3	3	8	41	8	5	5	3	4	7
BCCN#77-72	2018Vergnaud#1353		Cattle	Senegal	Africa	3	5	4	11	2	2	3	3	9	41	8	4	5	3	4	7
BCCN#77-79A	2018Vergnaud#0110		Human	France	Europe	3	5	3	12	2	2	3	3	7	43	8	5	4	3	3	3
BCCN#78-128	2018Vergnaud#0332		Cattle	Senegal	Africa	3	5	4	11	2	2	3	3	7	41	8	5	6	3	3	5
BCCN#78-129	2018Vergnaud#0193		Cattle	Senegal	Africa	3	5	4	11	2	2	3	3	7	41	8	5	6	3	3	5
BCCN#78-130	2018Vergnaud#0757		Cattle	Senegal	Africa	3	5	4	11	2	2	3	3	7	41	8	5	6	3	3	5
BCCN#78-131	2018Vergnaud#0758		Cattle	Senegal	Africa	3	5	4	11	2	2	3	3	7	41	8	5	6	3	3	5
BCCN#78-132	2018Vergnaud#0194		Cattle	Senegal	Africa	3	5	4	11	2	2	3	3	7	41	8	4	5	3	3	4
BCCN#78-134	2018Vergnaud#0195		Cattle	Senegal	Africa	3	5	4	11	2	2	3	3	7	41	8	5	6	3	3	5
BCCN#78-136	2018Vergnaud#1059		Cattle	Senegal	Africa	3	5	4	11	2	2	3	3	7	41	8	5	4	3	5	6
BCCN#78-137	2018Vergnaud#1060		Cattle	Senegal	Africa	3	5	4	11	2	2	3	3	7	41	8	4	5	3	3	4
BCCN#78-138	2018Vergnaud#0196		Cattle	Senegal	Africa	3	5	4	11	2	2	3	3	7	41	8	4	5	3	3	4
BCCN#78-141	2018Vergnaud#0333		Cattle	Senegal	Africa	3	5	4	11	2	2	3	3	7	41	8	5	4	3	8	8
BCCN#78-142	2018Vergnaud#0334		Cattle	Senegal	Africa	3	5	4	11	2	2	3	3	8	41	8	4	5	3	5	7
BCCN#78-143	2018Vergnaud#0197		Cattle	Senegal	Africa	2	3	6	10	4	1	5	2	4	38	9	5	7	7	6	3
BCCN#78-16	2018Vergnaud#0335		Cattle	Senegal	Africa	3	5	4	11	2	2	3	3	7	41	8	4	4	3	5	6
BCCN#78-17	2018Vergnaud#0328		Cattle	Senegal	Africa	3	5	4	11	2	2	3	3	7	41	8	5	5	3	4	5
BCCN#78-18	2018Vergnaud#0336		Cattle	Senegal	Africa	3	5	4	11	2	2	3	3	8	41	8	4	5	3	5	5
BCCN#78-21	2018Vergnaud#0788		Cattle	Senegal	Africa	3	5	4	11	2	2	3	3	8	41	8	4	6	3	6	5
BCCN#78-22	2018Vergnaud#0789		Cattle	Senegal	Africa	3	5	4	11	2	2	3	3	7	41	8	7	4	3	5	7
BCCN#78-26	2018Vergnaud#1354		Cattle	Senegal	Africa	3	5	4	11	2	2	3	3	7	41	8	4	5	3	5	5
BCCN#78-27	2018Vergnaud#1355		Cattle	Senegal	Africa	3	5	4	11	2	2	3	3	9	41	8	4	5	3	8	5
BCCN#78-28	2018Vergnaud#1230		Cattle	Senegal	Africa	3	5	4	11	2	2	3	3	8	41	8	4	5	3	6	5
BCCN#78-29	2018Vergnaud#1231		Cattle	Senegal	Africa	3	5	4	11	2	2	3	3	7	41	8	4	5	3	5	5
BCCN#78-31	2018Vergnaud#1356		Cattle	Senegal	Africa	3	5	4	11	2	2	3	3	8	41	8	4	5	3	4	6
BCCN#78-32	2018Vergnaud#0198		Cattle	Senegal	Africa	3	5	4	11	2	2	3	3	8	41	8	4	5	3	4	6
BCCN#78-33	2018Vergnaud#1357		Cattle	Senegal	Africa	3	5	4	11	2	2	3	3	8	41	8	4	5	3	4	6
BCCN#78-34	2018Vergnaud#1358		Cattle	Senegal	Africa	3	5	4	11	2	2	3	3	7	41	8	5	4	3	7	6
BCCN#78-37	2018Vergnaud#0199		Cattle	Senegal	Africa	3	5	4	11	2	2	3	3	10	41	8	5	6	3	9	6
BCCN#78-38	2018Vergnaud#0790		Cattle	Senegal	Africa	3	5	4	11	2	2	3	3	10	41	8	5	6	3	8	6
BCCN#78-39	2018Vergnaud#0791		Cattle	Senegal	Africa	3	5	4	11	2	2	3	3	10	41	8	5	6	3	8	6
BCCN#78-41	2018Vergnaud#1359		Cattle	Senegal	Africa	3	5	4	11	2	2	3	3	10	41	8	5	6	3	8	6
BCCN#78-42	2018Vergnaud#0200		Cattle	Senegal	Africa	3	5	4	11	2	2	3	3	9	41	8	5	6	3	8	6
BCCN#78-44	2018Vergnaud#1360		Cattle	Senegal	Africa	3	5	4	11	2	2	3	3	7	41	8	5	4	3	7	6
BCCN#78-46	2018Vergnaud#1061		Cattle	Senegal	Africa	3	5	4	11	2	2	3	3	7	41	8	5	4	3	7	6
BCCN#78-47	2018Vergnaud#0201		Cattle	Senegal	Africa	3	5	4	11	2	2	3	3	7	41	8	5	4	3	7	6
BCCN#78-49	2018Vergnaud#0759		Cattle	Senegal	Africa	3	5	4	11	2	2	3	3	7	41	8	5	4	3	5	7
BCCN#78-50	2018Vergnaud#0760		Cattle	Senegal	Africa	3	5	4	11	2	2	3	3	8	41	8	4	6	3	7	5
BCCN#78-51	2018Vergnaud#0792		Cattle	Senegal	Africa	3	5	4	11	2	2	3	3	8	41	8	4	6	3	7	5
BCCN#78-52	2018Vergnaud#0793		Cattle	Senegal	Africa	3	5	4	11	2	2	3	3	8	41	8	4	6	3	8	5
BCCN#78-53	2018Vergnaud#1232		Cattle	Senegal	Africa	3	5	4	11	2	2	3	3	8	41	8	4	6	3	7	5
BCCN#78-54	2018Vergnaud#1233		Cattle	Senegal	Africa	3	5	4	11	2	2	3	3	8	41	8	4	6	3	7	5
BCCN#78-55	2018Vergnaud#0202		Cattle	Senegal	Africa	3	5	4	11	2	2	3	3	8	41	8	4	6	3	7	5
BCCN#78-56	2018Vergnaud#1361		Cattle	Senegal	Africa	3	5	4	11	2	2	3	3	8	41	8	4	6	3	7	5
BCCN#78-57	2018Vergnaud#1362		Cattle	Senegal	Africa	3	5	4	11	2	2	3	3	8	41	8	4	6	3	7	5
BCCN#78-68	2018Vergnaud#0203		Cattle	Senegal	Africa	3	5	4	11	2	2	3	3	7	41	8	4	5	3	3	7
BCCN#78-69	2018Vergnaud#0337		Cattle	Senegal	Africa	3	5	4	11	2	2	2	3	7	41	8	4	5	3	3	7
BCCN#78-70	2018Vergnaud#0338		Cattle	Senegal	Africa	3	5	4	11	2	2	3	3	7	41	8	4	5	3	3	7
BCCN#78-71	2018Vergnaud#0204		Cattle	Senegal	Africa	3	5	4	11	2	2	3	3	7	41	8	4	5	3	3	7
BCCN#78-72	2018Vergnaud#0339		Cattle	Senegal	Africa	3	5	4	11	2	2	3	3	7	41	8	4	5	3	3	7
BCCN#79-142	2018Vergnaud#0266		Cattle	Togo	Africa	3	5	4	11	2	2	3	3	8	41	8	7	10	3	5	3
BCCN#79-144	2018Vergnaud#1335		Cattle	Togo	Africa	3	5	4	11	2	2	3	3	8	41	8	6	10	3	5	3
BCCN#79-145	2018Vergnaud#1336		Cattle	Togo	Africa	3	5	4	11	2	2	3	3	8	41	8	8	10	3	5	3
BCCN#79-146	2018Vergnaud#1337		Cattle	Togo	Africa	3	5	4	11	2	2	3	3	8	41	8	7	10	3	5	3
BCCN#79-147	2018Vergnaud#1338		Cattle	Togo	Africa	3	5	4	11	2	2	3	3	8	41	8	7	10	3	5	3
BCCN#79-148	2018Vergnaud#1339		Cattle	Togo	Africa	3	5	4	11	2	2	3	3	8	41	8	7	10	3	5	3
BCCN#79-149	2018Vergnaud#1340		Cattle	Togo	Africa	3	5	4	11	2	2	3	3	8	41	8	7	10	3	5	3
BCCN#79-150	2018Vergnaud#0311		Cattle	Togo	Africa	3	5	4	11	2	2	3	3	8	41	8	7	5	7	5	3
BCCN#79-151	2018Vergnaud#0267		Cattle	Togo	Africa	3	5	4	11	2	2	3	3	8	41	8	7	10	3	5	3
BCCN#79-152	2018Vergnaud#0329		Cattle	Senegal	Africa	3	5	4	11	2	2	3	3	7	41	8	6	4	3	6	6
BCCN#79-153	2018Vergnaud#0388		Cattle	Senegal	Africa	3	5	4	11	2	2	3	3	7	41	8	6	4	3	6	6
BCCN#79-156	2018Vergnaud#1363		Cattle	Senegal	Africa	3	5	4	11	2	2	3	3	7	41	8	5	6	3	3	7
BCCN#79-157	2018Vergnaud#0794		Cattle	Senegal	Africa	3	5	4	11	2	2	3	3	8	41	8	4	5	3	5	5
BCCN#79-158	2018Vergnaud#0795		Cattle	Senegal	Africa	3	5	4	11	2	2	3	3	7	41	8	5	3	3	6	7
BCCN#79-159	2018Vergnaud#1364		Cattle	Senegal	Africa	3	5	4	11	2	2	3	3	7	41	8	4	5	3	3	5
BCCN#79-161	2018Vergnaud#1062		Cattle	Senegal	Africa	3	5	4	11	2	2	3	3	7	41	8	4	5	3	5	5
BCCN#79-162	2018Vergnaud#1063		Cattle	Senegal	Africa	3	5	4	11	2	2	3	3	8	41	8	4	5	3	4	7
BCCN#79-164	2018Vergnaud#0796		Cattle	Senegal	Africa	3	5	4	11	2	2	3	3	8	41	8	4	5	3	4	6
BCCN#79-165	2018Vergnaud#0797		Cattle	Senegal	Africa	3	5	4	11	2	2	3	3	7	41	8	5	3	3	6	6
BCCN#79-168	2018Vergnaud#1234		Cattle	Senegal	Africa	3	5	4	11	2	2	3	3	9	41	8	4	5	3	4	6
BCCN#79-169	2018Vergnaud#1235		Cattle	Senegal	Africa	3	5	4	11	2	2	3	3	8	41	8	4	5	3	5	8
BCCN#79-171	2018Vergnaud#0798		Cattle	Senegal	Africa	3	5	4	11	2	2	3	3	7	41	8	4	7	3	3	5
BCCN#79-172	2018Vergnaud#0799		Cattle	Senegal	Africa	3	5	4	11	2	2	3	3	8	41	8	4	5	3	4	6
BCCN#79-173	2018Vergnaud#1236		Cattle	Senegal	Africa	3	5	4	11	2	2	3	3	8	41	8	4	5	3	4	6
BCCN#79-174	2018Vergnaud#1237		Cattle	Senegal	Africa	3	5	4	11	2	2	3	3	7	41	8	4	5	3	3	5
BCCN#79-176	2018Vergnaud#0761		Cattle	Senegal	Africa	3	5	4	11	2	2	3	3	7	41	8	4	4	3	5	8
BCCN#79-178	2018Vergnaud#0762		Cattle	Senegal	Africa	3	5	4	11	2	2	3	3	7	41	8	5	5	3	5	5
BCCN#79-179	2018Vergnaud#0340		Cattle	Senegal	Africa	3	5	4	11	2	2	3	3	7	41	8	5	3	3	6	6
BCCN#79-180	2018Vergnaud#0330		Cattle	Senegal	Africa	3	5	4	11	2	2	3	3	7	41	8	4	5	3	5	5
BCCN#79-98	2018Vergnaud#0389		Cattle	Senegal	Africa	3	5	4	11	2	2	3	3	6	41	8	4	5	6	5	6
BCCN#79-99	2018Vergnaud#0341		Cattle	Senegal	Africa	3	5	4	11	2	2	3	3	7	41	8	4	5	3	3	5
BCCN#80-133	2006LeFleche#117		Dog	Belgium	Europe	3	5	3	12	2	2	2	3	7	43	8	4	5	3	4	3
BCCN#80-192	2018Vergnaud#0263		Cattle	Togo	Africa	3	5	4	11	2	2	3	3	8	41	8	7	10	3	5	3
BCCN#80-193	2018Vergnaud#0264		Cattle	Togo	Africa	3	5	4	11	2	2	3	3	8	41	8	7	10	3	5	3
BCCN#80-194	2018Vergnaud#0763		Cattle	Togo	Africa	3	5	4	11	2	2	3	3	8	41	8	8	10	3	5	3
BCCN#80-195	2018Vergnaud#0764		Cattle	Togo	Africa	3	5	4	11	2	2	3	3	8	41	8	7	10	3	5	3
BCCN#80-196	2018Vergnaud#1064		Cattle	Togo	Africa	3	5	4	11	2	2	3	3	8	41	8	7	10	3	5	3
BCCN#80-197	2018Vergnaud#1065		Cattle	Togo	Africa	3	5	4	11	2	2	3	3	8	41	8	7	10	3	5	3
BCCN#80-198	2018Vergnaud#1238		Cattle	Togo	Africa	3	5	4	11	2	2	3	3	8	41	8	7	10	3	5	3
BCCN#80-199	2018Vergnaud#1239		Cattle	Togo	Africa	3	5	4	11	2	2	3	3	8	41	8	7	10	3	5	3
BCCN#80-200	2018Vergnaud#1325		Cattle	Togo	Africa	3	5	4	11	2	2	3	3	8	41	8	7	10	3	5	3
BCCN#80-201	2018Vergnaud#1326		Cattle	Togo	Africa	3	5	4	11	2	2	3	3	8	41	8	7	10	3	5	3
BCCN#80-202	2018Vergnaud#1327		Cattle	Togo	Africa	3	5	4	11	2	2	3	3	8	41	8	7	10	3	5	3
BCCN#80-203	2018Vergnaud#1328		Cattle	Togo	Africa	3	5	4	11	2	2	3	3	8	41	8	7	10	3	5	3
BCCN#80-205	2018Vergnaud#1329		Cattle	Togo	Africa	3	5	4	11	2	2	3	3	8	41	8	7	10	3	5	3
BCCN#80-206	2018Vergnaud#1330		Cattle	Togo	Africa	3	5	4	11	2	2	3	3	8	41	8	7	10	3	5	3
BCCN#80-207	2018Vergnaud#1331		Cattle	Togo	Africa	3	5	4	11	2	2	3	3	8	41	8	7	10	3	5	3
BCCN#80-208	2018Vergnaud#1332		Cattle	Togo	Africa	3	5	4	11	2	2	3	3	8	41	8	7	4	3	5	3
BCCN#80-209	2018Vergnaud#1333		Cattle	Togo	Africa	3	5	4	11	2	2	3	3	8	41	8	7	10	3	5	3
BCCN#80-210	2018Vergnaud#1334		Cattle	Togo	Africa	3	5	4	11	2	2	3	3	8	41	8	7	10	3	5	3
BCCN#80-211	2018Vergnaud#0265		Cattle	Togo	Africa	3	5	4	11	2	2	3	3	8	41	8	7	9	3	5	3
BCCN#82-21	2018Vergnaud#0307		Cattle	Rwanda	Africa	3	5	4	11	2	2	3	3	7	41	8	6	5	3	10	4
BCCN#82-27	2018Vergnaud#0308		Human	Rwanda	Africa	3	5	4	11	2	2	3	3	7	41	8	7	5	3	6	4
BCCN#82-39	2018Vergnaud#0239		Cattle	Guinea-Bissau	Africa	3	5	4	11	2	2	3	3	7	41	8	5	4	3	8	7
BCCN#82-40	2018Vergnaud#0240		Cattle	Guinea-Bissau	Africa	3	5	4	11	2	2	3	3	7	41	8	5	4	3	8	7
BCCN#82-41	2018Vergnaud#0241		Cattle	Guinea-Bissau	Africa	3	5	4	11	2	2	3	3	7	41	8	5	4	3	8	7
BCCN#82-42	2018Vergnaud#0242		Cattle	Guinea-Bissau	Africa	3	5	4	11	2	2	3	3	7	41	8	5	4	3	8	8
BCCN#82-43	2018Vergnaud#0243		Cattle	Guinea-Bissau	Africa	3	5	4	11	2	2	3	3	7	41	8	5	4	3	7	7
BCCN#82-44	2018Vergnaud#0244		Cattle	Guinea-Bissau	Africa	3	5	4	11	2	2	3	3	7	41	8	5	4	3	6	7
BCCN#82-98A	2018Vergnaud#0249		Cattle	France	Europe	4	5	4	12	1	1	3	3	6	43	8	2	5	3	4	4
BCCN#82-98B	2018Vergnaud#0250		Cattle	France	Europe	4	5	4	12	1	1	3	3	6	43	8	2	5	3	4	4
BCCN#83-14	2018Vergnaud#0268		Cattle	Rwanda	Africa	3	5	4	11	2	2	3	3	7	41	8	4	5	3	6	4
BCCN#83-15	2018Vergnaud#0269		Cattle	Rwanda	Africa	3	5	4	11	2	2	3	3	7	41	8	5	8	4	4	4
BCCN#83-16	2018Vergnaud#0270		Cattle	Rwanda	Africa	3	5	4	11	2	2	3	3	7	41	8	5	7	3	6	4
BCCN#83-17	2018Vergnaud#0271		Cattle	Rwanda	Africa	3	5	4	11	2	2	3	3	7	41	8	5	6	3	5	4
BCCN#83-18	2018Vergnaud#0272		Cattle	Rwanda	Africa	3	5	4	11	2	2	3	3	7	41	8	5	6	3	5	4
BCCN#83-19	2018Vergnaud#0273		Cattle	Rwanda	Africa	3	5	4	11	2	2	3	3	7	41	8	5	6	3	5	4
BCCN#83-20	2018Vergnaud#0246		Cattle	Niger	Africa	3	5	3	11	2	2	3	3	8	41	8	6	2	3	5	5
BCCN#83-227	2018Vergnaud#0274		Cattle	Rwanda	Africa	3	5	4	11	2	2	3	3	7	41	8	6	5	3	9	4
BCCN#83-228	2018Vergnaud#0275		Cattle	Rwanda	Africa	3	5	4	11	2	2	3	3	7	41	8	5	6	3	4	4
BCCN#83-229	2018Vergnaud#0312		Cattle	Rwanda	Africa	3	5	4	11	2	2	3	3	7	41	8	5	6	3	4	4
BCCN#83-230	2018Vergnaud#0276		Cattle	Rwanda	Africa	3	5	4	11	2	2	3	3	7	41	8	5	6	3	4	4
BCCN#83-231	2018Vergnaud#0309		Cattle	Rwanda	Africa	3	5	4	11	2	2	3	3	7	41	8	5	6	3	4	4
BCCN#83-232	2018Vergnaud#0277		Cattle	Rwanda	Africa	3	5	4	11	2	2	3	3	7	41	8	5	8	3	9	4
BCCN#83-233	2018Vergnaud#0247		Cattle	Niger	Africa	3	5	3	11	2	2	3	3	8	41	8	6	2	3	5	5
BCCN#83-234	2018Vergnaud#0248		Cattle	Niger	Africa	3	5	3	11	2	2	3	3	8	41	8	6	2	3	5	5
BCCN#83-36error	2018Vergnaud#0251		Cattle	France	Europe	2	5	8	13	1	2	3	2	4	41	8	6	4	3	5	4
BCCN#87-15	2018Vergnaud#0736		Cattle	France	Europe	4	5	3	12	2	2	3	1	6	43	8	5	5	5	3	3
BCCN#87-46	2006LeFleche#118		Cattle	France	Europe	3	5	3	12	2	2	2	3	7	43	8	4	6	3	3	3
BCCN#87-56	2018Vergnaud#0290		Cattle	Canada	North America	4	5	4	12	1	2	3	3	6	43	8	1	4	3	5	4
BCCN#89-116	2018Vergnaud#0236		Cattle	Cameroon	Africa	3	5	4	11	2	2	3	3	6	41	8	7	4	3	7	9
BCCN#90-45	2018Vergnaud#0237		Zebu	Cameroon	Africa	3	5	4	11	2	2	3	3	6	41	8	5	3	3	11	4
BCCN#90-46	2018Vergnaud#0238		Zebu	Cameroon	Africa	3	5	4	11	2	2	3	3	6	41	8	4	13	3	6	5
BCCN#91-90	2006LeFleche#108		Cattle	Greece	Europe	4	5	3	12	2	2	3	1	6	43	8	4	5	4	3	3
BCCN#92-104	2018Vergnaud#0205		Cattle	Guinea	Africa	3	5	4	11	2	2	3	3	7	41	8	6	9	3	6	7
BCCN#92-105	2018Vergnaud#0245		Cattle	Guinea	Africa	3	5	4	11	2	2	3	3	7	41	8	6	9	3	6	7
BCCN#92-25	2006LeFleche#109		Cattle	France	Europe	4	5	3	12	2	2	3	1	6	43	8	4	5	5	4	3
BCCN#92-73	2006LeFleche#101		Cattle	France	Europe	3	5	4	12	2	2	3	3	6	43	8	5	6	3	4	4
BCCN#93-15	2006LeFleche#110		Cattle	Spain	Europe	4	5	3	12	2	2	3	1	6	43	8	4	5	6	4	3
BCCN#93-25	2018Vergnaud#0345		Dromedary	Sudan	Africa	3	5	4	11	2	2	3	3	6	41	8	6	8	3	7	7
BCCN#93-26	2006LeFleche#111		Dromedary	Sudan	Africa	3	5	4	11	2	2	3	3	6	41	8	6	8	3	7	7
BCCN#93-27	2018Vergnaud#0346		Dromedary	Sudan	Africa	3	5	4	11	2	2	3	3	6	41	8	6	8	3	7	7
BCCN#94-18	2006LeFleche#112		Cattle	France	Europe	4	5	3	12	2	2	3	1	6	43	8	4	5	7	3	3
BCCN#94-19	2006LeFleche#113		Cattle	France	Europe	4	5	3	12	2	2	3	1	6	43	8	4	5	7	3	3
BCCN#95-11	2006LeFleche#102		Cattle	France	Europe	3	5	4	12	2	2	3	3	6	43	8	5	7	3	4	4
BCCN#95-19	2006LeFleche#103		Chamois	France	Europe	4	5	4	12	2	2	3	3	6	43	8	4	4	3	3	4
BCCN#95-31	2006LeFleche#116		Cattle	Italy	Europe	4	5	4	12	2	2	3	3	6	43	8	4	7	3	4	5
BCCN#95-34	2006LeFleche#115		Cattle	Italy	Europe	4	5	3	12	2	2	3	1	6	43	8	3	5	8	3	3
BCCN#95-51	2006LeFleche#104		Cattle	Argentina	South America	4	5	4	12	2	2	3	3	6	43	8	3	4	3	6	5
BCCN#95-55	2006LeFleche#105		Cattle	Costa Rica	North America	4	5	4	12	2	2	3	3	6	43	8	3	4	3	3	5
BCCN#95-7	2006LeFleche#114		Cattle	France	Europe	4	5	3	12	2	2	3	1	6	43	8	4	5	5	3	3
BCCN#96-62	2006LeFleche#106		Cattle	Italy	Europe	4	5	4	12	2	2	3	3	4	43	8	4	4	3	3	4
BCCN#99-98	2006LeFleche#119		Cattle	Mongolia	Asia	4	5	3	12	2	2	3	1	6	43	8	5	6	4	3	3
BCCN#99-99	2018Vergnaud#0135		Cattle	Mongolia	Asia	4	5	3	12	2	2	3	1	6	43	8	5	6	4	3	3
BCCN#R23	2018Vergnaud#0006		Unknown	Unknown	Unknown	4	5	4	12	2	3	3	3	6	43	8	3	7	3	3	5
BCCN#R26	2018Vergnaud#0112		Cattle	Germany	Europe	4	5	3	12	2	2	3	1	6	43	8	4	5	5	3	3
BCCN#R4C	2018Vergnaud#0216		Cattle	UK	Europe	4	5	4	12	2	2	3	3	5	43	8	3	5	3	4	5
BCCN#R4D	2018Vergnaud#0217		Cattle	UK	Europe	4	5	4	12	2	2	3	3	5	43	8	3	5	3	4	5
BCCN#R9	2006LeFleche#009		Cattle	Unknown	Africa	3	5	3	12	2	2	3	3	7	43	8	3	6	3	3	3
BCCN#V1	2006LeFleche#107		Cattle	USA	North America	4	5	4	12	2	2	3	3	6	43	8	3	5	3	3	5
BCCN#V1B	2018Vergnaud#0218		Cattle	USA	North America	4	5	4	12	2	2	3	3	6	43	8	3	5	3	3	5
BD		GCA_002262975	Cattle	China	Asia	2	5	3	12	2	2	3	1	6	43	8	4	5	6	3	3
BDW		GCA_000740135	Unknown	Unknown	Unknown	4	5	4	12	2	2	3	2	6	43	8	3	4	3	3	5
BER		GCA_000740155	Human	Uganda	Africa	3	5	4	11	2	2	3	3	8	41	8	7	5	3	11	5
BfR 100	2006LeFleche#140		Unknown	Germany	Europe	4	5	4	12	1	2	3	3	6	43	6	5	4	3	4	5
BfR 101	2006LeFleche#141		Cattle	Germany	Europe	4	5	3	12	2	2	3	1	7	43	8	4	5	6	4	3
BfR 106	2006LeFleche#142		Cattle	Germany	Europe	4	5	3	12	2	2	3	1	7	43	8	4	6	6	4	3
BfR 107	2006LeFleche#143		Unknown	Germany	Europe	4	5	3	12	2	2	3	1	7	43	8	4	5	7	4	3
BfR 123	2006LeFleche#144		Unknown	Unknown	Unknown	4	5	3	12	2	2	3	1	6	43	8	5	5	4	3	3
BfR 124	2006LeFleche#145		Cattle	Syria	Asia	2	5	3	12	2	2	3	1	6	45	8	4	9	6	3	3
BfR 7	2006LeFleche#124		Cattle	Chad	Africa	3	5	4	11	2	2	3	3	6	41	8	6	4	3	8	4
BfR 8	2006LeFleche#125		Cattle	Chad	Africa	3	5	4	11	2	1	3	3	6	41	8	5	4	3	6	5
BfR 91	2006LeFleche#134		Cattle	Switzerland	Europe	4	5	4	12	2	3	3	3	6	43	8	3	4	3	3	5
BfR 95	2006LeFleche#135		Mouse	Unknown	Unknown	4	5	4	12	2	2	3	3	6	43	8	3	6	3	3	5
BfR 96	2006LeFleche#136		Cattle	Zimbabwe	Africa	4	5	4	12	1	3	3	3	6	43	8	3	4	3	3	5
BfR 97	2006LeFleche#137		Cattle	Zimbabwe	Africa	4	5	4	12	2	2	3	1	6	43	8	3	4	3	3	6
BfR 98	2006LeFleche#138		Unknown	Germany	Europe	4	5	4	12	2	2	3	3	6	43	8	5	4	3	6	4
BfR 99	2006LeFleche#139		Unknown	Switzerland	Europe	4	5	4	12	2	2	3	3	6	43	8	3	5	3	4	6
B-GF032306		SRX1526831	Elk	USA	North America		5	4	12	2	2	3	3	6	43	8	3	4	3	5	7
B-GF032709		SRX1526832	Elk	USA	North America	4	5	3	12	2	2	3	3	6	43	8	3	5	3	5	6
BJ1		GCA_003675365	Elk	China	Asia	4	5	3	12	2	2	3	1	6	43	8	4	5	6	3	3
Botucatu	2013Minharro#116		Cattle	Brazil	South America	4	5	4	12	2	2	3	3	6	43	8	3	4	3	5	5
Br.a-1236-10-Geo		GCA_001856215	Cattle	Georgia	Europe	4	5	3	12	2	2	3	1	6	43	8	4	4	9	3	3
Br.a-1238-10-Geo		GCA_001856345	Sheep	Georgia	Europe		5	3	12	2	2	3	1	6	43	8	4	4	9	3	3
Br.a-1247/10-Geo		GCA_001856305	Cattle	Georgia	Europe		5	3	12	2	2	3	1	6	43	8	4	4	5	3	3
Br.a-1549/11-Geo		GCA_001856185	Cattle	Georgia	Europe		5	3	11	2	2	3	1	6	43	8	6	4	7	3	3
Br.a-1844/12/12-Geo		GCA_001856205	Human	Georgia	Europe		5	3	12	2	2	3	1	6	43	8	4	4	7	3	3
Br.a-1910/13-2013-Geo		GCA_001856195	Human	Georgia	Europe	4	5	3	12	2	2	3	1	6	43	8	5	5	5	3	3
Br.a-375-10-Geo		GCA_001856265	Human	Georgia	Europe		5	3	12	2	2	3	1	6	43	8	6	4	6	3	3
Brucexj51		GCA_009789365	Cattle	China	Asia	4	5	3	12	2	2	3	1	6	37	8	4	7	8	3	3
BRU-S093	2011Kilic#093		Human	Turkey	Asia	1	5	3	12	2	2	3	1	6	43	8	6	6	6	3	3
C-551		GCA_009733375	Human	Russia	Europe	2	5	3	12	2	2	3	1	6	43	8	5		6	3	3
C-613		GCA_003965945	Human	Russia	Europe	2	5	3	12	2	2	3	1	6	43	8	4	6		3	3
C-614		GCA_003965935	Cattle	Russia	Europe	2	5	3	12	2	2	3	1	6	43	8	4	6		3	3
C-615		GCA_003984745	Cattle	Russia	Europe	2	5	3	12	2	2	3	1	6	43	8	4	6		3	3
C68 (Biovar 9 reference strain)	2006LeFleche#007		Cattle	UK	Europe	3	5	3	12	2	2	2	3	7	43	8	6	6	3	3	3
CIIMS-NV-4		GCA_002895145	Unknown	India	Asia	4	5	4	12	2	2	3	3	6	43	8	3	4	3	6	6
clpP		GCA_008761575	Cattle	Bangladesh	Asia	2	5	4	12	2	3	3	3	6	43	8	3	7	3	3	5
CNBa091	2021Liu#003		Cattle	China	Asia	4	5	4	12	2	2	3	3	6	43	8	3	4	3	3	5
CNBa092	2021Liu#001		Unknown	China	Asia	4	5	3	12	2	2	3	1	6	43	8	4	6	6	3	3
CNBa093	2021Liu#006		Cattle	China	Asia	4	5	4	12	2	2	3	3	6	43	8	3	6	3	3	5
CNBa094	2021Liu#016		Yak	China	Asia	4	5	3	12	2	2	3	3	6	43	8	5	8	3	3	3
CNBa095	2021Liu#017		Sheep	China	Asia	4	5	3	12	2	2	3	3	6	43	8	5	8	3	3	3
CNBa096	2021Liu#018		Cattle	China	Asia	4	5	3	12	2	2	3	3	6	43	8	5	8	3	3	3
CNBa097	2021Liu#019		Yak	China	Asia	4	5	3	12	2	2	3	2	8	43	8	5	8	3	3	6
CNBa098	2021Liu#020		Goat	China	Asia	4	5	3	12	2	2	3	2	8	43	8	5	8	3	3	4
CNBa099	2021Liu#021		Cattle	China	Asia	4	5	3	12	2	2	3	2	8	43	8	5	8	3	3	4
CNBa100	2021Liu#028		Cattle	China	Asia	4	5	3	12	2	2	3	1	6	43	8	4	6	4	3	3
CNBa101	2021Liu#014		Cattle	China	Asia	4	5	3	12	3	1	5	2	6	41	9	4	4	3	4	3
CNBa102	2021Liu#015		Human	China	Asia	4	5	3	12	3	1	5	2	7	41	9	4	6	6	3	3
CNBa103	2021Liu#013		Cattle	China	Asia	4	5	4	12	2	2	3	1	6	43	8	3	4	3	3	3
CNBa104	2021Liu#002		Cattle	China	Asia	4	5	4	12	2	2	3	3	6	41	8	3	4	3	3	5
CNBa105	2021Liu#011		Human	China	Asia	4	5	4	12	2	2	3	1	6	43	8	3	5	3	4	3
CNBa106	2021Liu#026		Yak	China	Asia	4	5	4	12	2	2	3	1	6	43	8	4	4	3	4	3
CNBa107	2021Liu#027		Yak	China	Asia	4	5	4	12	2	2	3	3	6	43	8	4	4	3	4	5
CNBa108	2021Liu#012		Human	China	Asia	4	5	4	12	2	2	3	3	5	43	8	3	5	3	4	5
CNBa109	2021Liu#004		Human	China	Asia	4	5	4	12	2	2	3	1	6	43	8	3	6	3	3	3
CNBa110	2021Liu#005		Human	China	Asia	4	5	4	12	2	2	3	3	6	43	8	3	6	3	3	5
CNBa111	2021Liu#022		Cattle	China	Asia	4	5	3	12	2	2	3	1	6	43	8	5	8	3	3	3
CNBa112	2021Liu#023		Cattle	China	Asia	4	5	3	12	2	2	3	1	6	43	8	5	8	3	3	3
CNBa113	2021Liu#007		Human	China	Asia	4	5	4	12	2	2	3	3	6	43	8	3	6	3	3	5
CNBa114	2021Liu#008		Human	China	Asia	4	5	4	12	2	2	3	3	6	43	8	3	6	3	3	5
CNBa115	2021Liu#009		Cattle	China	Asia	4	5	3	12	2	2	3	3	6	43	8	3	7	11	3	5
CNBa116	2021Liu#024		Cattle	China	Asia	4	5	3	12	2	2	3	3	6	43	8	5	8	3	3	3
CNBa117	2021Liu#025		Cattle	China	Asia	4	5	3	12	2	2	3	3	6	43	8	5	8	3	3	3
CNBa118	2021Liu#010		Cattle	China	Asia	4	5	3	12	2	2	3	2	6	43	8	3	7	11	3	3
CNGB 1011		GCA_000366505	Human	Argentina	South America	1	5	4	12	2	2	3	3	6	43	8	3	4	3	4	5
CNGB 1432		GCA_000366525	Human	Argentina	South America	4	5	4	12	2	2	3	3	6	43	8	3	5	3	4	5
CNGB 308		GCA_000366545	Human	Argentina	South America	4	5	4	12	2	2	3	3	6	43	8	3	4	3	5	6
CNGB 436		GCA_000366565	Human	Argentina	South America	4	5	4	12	2	2	3	3	6	43	8	3	4	3	6	6
CNGB 752		GCA_000366125	Human	Argentina	South America	4	5	4	12	2	2	3	3	6	43	8	3	4	3	4	4
CNGB 759		GCA_000366145	Human	Argentina	South America	4	5	4	12	2	2	3	3	6	43	8	3	4	3	3	6
CNGB 966		GCA_000366165	Human	Argentina	South America	4	5	4	12	2	2	3	3	6	43	8	3	4	3	4	5
Col-B012		GCA_001940595	Cattle	Colombia	South America		4	4	12	1	2	3	3	6	43	8	1	4	3	4	6
F1/06-B1		GCA_000365785	Cattle	Zimbabwe	Africa	4	5	4	12	2	2	3	3	6	43	8	3	5	3	3	5
F1/06-B21		GCF_000370365	Cattle	Zimbabwe	Africa	2.5	5	4	11	2	2	3	3	7	41	8	5	6	3	8	4
F10/05-11		SRR642817	Cattle	Portugal	Europe		5	4	12	2	2	3		6	43	8	3		3		5
F10/06-3		SRR538760	Cattle	Thailand	Asia		5	3	12	2	2	3		7	41	8	3		3		3
F2/06-8		GCA_000365605	Goat	Portugal	Europe	4	5	4	12	2	2	3	3	5	43	8	3	5	3	4	5
F3/01		SRX146693	Cattle	Kosovo	Europe	4	5	4	12	2	1	3	3	6	43	8	3	4	3	3	5
F3/07-1		GCA_000365725	Unknown	Italy	Europe	4	5	4	12	2	2	3	3	6	43	8	3	6	3	3	4
F4902		SRR016346	Unknown	Unknown	Unknown		5	4	12	2	2	3	3	6	43	8	4	6	3		7
F5/04-7		SRR647557	Cattle	Portugal	Europe		5	3	12	2	2	3		6	43	8	4		6		3
F5/18-S14			Cattle	Ethiopia	Africa (Ethiopia): this study	2	4	2	12	3	2	3	1	5	45	8	9	2	3	7	9
F5/18-S35			Cattle	Ethiopia	Africa (Ethiopia): this study	2	4	2	12	3	2	3	1	5	45	8	7	2	3	7	10
F5/18-S36			Cattle	Ethiopia	Africa (Ethiopia): this study	2	4	2	12	3	2	3	1	5	45	8	7	2	3	7	10
F5/18-T10			Cattle	Ethiopia	Africa (Ethiopia): this study	2	4	2	12	3	2	3	1	5	45	8	7	2	3	9	9
F5/18-T12			Cattle	Ethiopia	Africa (Ethiopia): this study	2	4	2	12	3	2	3	1	5	45	8	7	2	3	10	9
F5/18-T15			Cattle	Ethiopia	Africa (Ethiopia): this study	2	4	2	12	3	2	3	1	5	45	8	8	2	3	8	9
F5/18-T16			Cattle	Ethiopia	Africa (Ethiopia): this study	2	4	2	12	3	2	3	1	5	45	8	7	2	3	9	8
F5/18-T18			Cattle	Ethiopia	Africa (Ethiopia): this study	2	4	2	12	3	2	3	1	5	45	8	9	2	3	7	9
F5/18-T21			Cattle	Ethiopia	Africa (Ethiopia): this study	2	4	2	12	3	2	3	1	5	45	8	7	2	3	9	9
F5/18-T3			Cattle	Ethiopia	Africa (Ethiopia): this study	2	4	2	12	3	2	3	1	5	45	8	7	2	3	7	9
F5/18-T4			Cattle	Ethiopia	Africa (Ethiopia): this study	2	4	2	12	3	2	3	1	5	45	8	7	2	3	6	10
F5/18-T5			Cattle	Ethiopia	Africa (Ethiopia): this study	2	4	2	12	3	2	3	1	5	45	8	7	2	3	9	9
F5/18-T6			Cattle	Ethiopia	Africa (Ethiopia): this study	2	4	2	12	3	2	3	1	5	45	8	7	2	3	7	9
F5/18-T7			Cattle	Ethiopia	Africa (Ethiopia): this study	2	4	2	12	3	2	3	1	5	45	8	7	2	3	10	9
F5/18-T8			Cattle	Ethiopia	Africa (Ethiopia): this study	2	4	2	12	3	2	3	1	5	45	8	9	2	3	7	9
F6/05-2		GCA_000365765	Cattle	Sudan	Africa	4	5	4	11	2	2	3	3	6	41	8	4	7	3	5	6
F6/05-3		GCF_000370445	Unknown	Sudan	Africa	4	5	4	11	2	2	3	3	8	41	8	6	5	3	6	5
F6/05-4		GCF_000370465	Unknown	Sudan	Africa	3.5	5	4	11	2	2	3	3	6	41	8	5	5	3	6	8
F6/05-9		GCF_000370485	Cattle	Sudan	Africa	3.5	5	4	11	2	2	3	3	6	41	8	5	6	3	9	6
Flor	2013Minharro#129		Cattle	Brazil	South America	4	5	4	12	2	2	3	3	6	43	8	3	4	3	4	6
GM lanag	2013Minharro#117		Cattle	Brazil	South America	4	5	4	12	2	2	3	3	6	43	8	3	4	3	5	5
H1090		SRR016343	Unknown	Unknown	Unknown		5	3	12		2	3	3	6	43	8	3	5	3	6	9
HEA106		SRR15047655	Cattle	Egypt	Africa	4	5	4	12	2	2	3	3	6	43	8	4	4	3	4	4
HEA107		SRR15047654	Cattle	Egypt	Africa	4	5	4	12	2	2	3	3	6	43	8	4	4	3	4	4
HEA113		SRR15047653	Ovine	Egypt	Africa	4	5	4	12	2	2	3	3	6	43	8	4	4	3	4	4
HEA118		SRR15047652	Ovine	Egypt	Africa	4	5	4	12	2	2	3	3	6	43	8	4	4	3	4	4
HEA135		SRR15047650	Cattle	Egypt	Africa	4	5	4	12	2	2	3	3	6	43	8	4	4	3	4	4
HEA138		SRR15047649	Cattle	Egypt	Africa	4	5	4	12	2	2	3	3	6	43	8	4	4	3	4	4
HEA140		SRR15047648	Cattle	Egypt	Africa	4	5	4	12	2	2	3	3	6	43	8	4	4	3	4	4
HEA15 (RB51)		SRR15047647	Cattle	Egypt	Africa	4	5	4	12	2	3	3	3	6	43	8	3	7	3	3	5
HEA155		SRR15047646	Buffalo	Egypt	Africa	4	5	4	12	2	2	3	3	6	43	8	4	4	3	4	4
HEA16 (RB51)		SRR15047645	Cattle	Egypt	Africa	4	5	4	12	2	3	3	3	6	43	8	3	7	3	3	5
HEA161		SRR15047644	Cattle	Egypt	Africa	4	5	4	12	2	2	3	3	6	43	8	4	4	3	4	4
HEA164		SRR15047643	Cattle	Egypt	Africa	4	5	4	12	2	2	3	3	6	43	7	5	4	3	4	4
HEA17		SRR15047642	Cattle	Egypt	Africa	4	5	4	12	2	2	3	3	6	43	8	4	4	3	4	4
HEA23 (RB51)		SRR15047641	Cattle	Egypt	Africa	4	5	4	12	2	3	3	3	6	43	8	3	7	3	3	5
HEA30 (RB51)		SRR15047639	Cattle	Egypt	Africa	4	5	4	12	2	3	3	3	6	43	8	3	7	3	3	5
HEA35		SRR15047638	Cattle	Egypt	Africa	4	5	4	12	2	2	3	3	6	43	8	4	4	3	4	4
HEA37		SRR15047637	Cattle	Egypt	Africa	4	5	4	12	2	2	3	3	6	43	8	4	4	3	4	4
HEA45 (RB51)		SRR15047636	Cattle	Egypt	Africa	4	5	4	12	2	3	3	3	6	43	8	3	6	3	3	5
HEA50		SRR15047635	Ovine	Egypt	Africa	4	5	4	12	2	2	3	3	6	43	8	4	4	3	4	4
HEA68		SRR15047634	Cattle	Egypt	Africa	4	5	4	12	2	2	3	3	6	43	8	4	4	3	4	4
HEA72		SRR15047633	Cattle	Egypt	Africa	4	5	4	12	2	2	3	3	6	43	8	4	4	3	4	4
HEA89		SRR15047632	Cattle	Egypt	Africa	4	5	4	12	2	2	3	3	6	43	8	4	2	3	4	4
I103_(UK3/01)		GCA_000399725	Cattle	Ireland	Europe	4	5	4	12	2	2	3	3	6	43	8	3	4	3	4	6
I-172		GCA_016484145	Mouse	Russia	Europe	2	5	3	12	2	2	3	1	6	43	8	4	7	8	3	3
I-181		GCA_009733495	Human	Russia	Europe	2	5	3	12	2	2	3	3	8	43	8	5	4	3	3	3
I-182		GCA_016484075	Cattle	Russia	Europe		5	3	12	2	2	3	1	6	43	8	4	8	7	3	3
I-25		GCA_016483965	Dog	Russia	Europe		5	3	12	2	2	3	3	7	43	8	5	6	3	3	3
I-34		GCA_009733465	Cattle	Russia	Europe	2	5	3	12	2	2	3	2	7	41	8	5	3	3	3	3
I-67		GCA_016483975	Dog	Russia	Europe		5	3	12	2	2	3	1	6	43	8	3	5	9	3	3
I-85		GCA_016484065	Yak	Russia	Europe		5	3	12	2	2	3	1	6	43	8	5	6	12	3	3
IVRI/95		GCA_003994435	Human	India	Asia	4	5	4	12	2	2	3	3	6	43	8	3	4	3	3	6
Jr 05	2013Minharro#137		Cattle	Brazil	South America	3	5	4	12	2	2	3	3	7	43	9	8	4	3	3	3
Jr 20	2013Minharro#134		Cattle	Brazil	South America	4	5	4	12	2	2	3	3	6	43	9	4	5	3	4	5
Jr 24	2013Minharro#136		Cattle	Brazil	South America	3	5	3	12	2	2	3	3	7	43	9	8	4	3	3	3
Jr 31	2013Minharro#135		Cattle	Brazil	South America	3	5	3	12	2	2	3	3	7	43	9	8	4	3	3	4
KBa001	2009Her#012		Cattle	South Korea	Asia	4	5	4	12	2	4	3	3	6	43	8	4	4	3	3	6
KBa002	2009Her#013		Cattle	South Korea	Asia	4	5	4	12	2	4	3	3	6	43	8	4	4	3	3	6
KBa003	2009Her#014		Cattle	South Korea	Asia	4	5	4	12	2	4	3	3	6	43	8	4	4	3	3	6
KBa004	2009Her#015		Cattle	South Korea	Asia	4	5	4	12	2	4	3	3	6	43	8	4	4	3	3	6
KBa005	2009Her#016		Cattle	South Korea	Asia	4	5	4	12	2	4	3	3	6	43	8	4	4	3	3	6
KBa006	2009Her#017		Cattle	South Korea	Asia	4	5	4	12	2	2	3	3	6	43	8	4	4	3	3	6
KBa007	2009Her#018		Cattle	South Korea	Asia	4	5	4	12	2	2	3	3	6	43	8	4	4	3	3	6
KBa008	2009Her#019		Cattle	South Korea	Asia	4	5	4	12	2	3	3	3	6	43	8	4	4	3	3	6
KBa009	2009Her#020		Cattle	South Korea	Asia	4	5	4	12	2	3	3	3	6	43	8	4	4	3	3	6
KBa010	2009Her#021		Cattle	South Korea	Asia	4	5	4	12	2	3	3	3	6	43	8	4	4	3	3	6
KBa011	2009Her#022		Cattle	South Korea	Asia	4	5	4	12	2	3	3	3	6	43	8	4	4	3	3	6
KBa012	2009Her#023		Cattle	South Korea	Asia	4	5	4	12	2	3	3	3	6	43	8	4	4	3	3	6
KBa013	2009Her#024		Cattle	South Korea	Asia	4	5	4	12	2	3	3	3	6	43	8	4	4	3	3	6
KBa014	2009Her#025		Cattle	South Korea	Asia	4	5	4	12	2	3	3	3	6	43	8	4	4	3	3	6
KBa015	2009Her#026		Cattle	South Korea	Asia	4	5	4	12	2	3	3	3	6	43	8	4	4	3	3	6
KBa016	2009Her#027		Cattle	South Korea	Asia	4	5	4	12	2	3	3	3	6	43	8	4	4	3	3	6
KBa017	2009Her#028		Cattle	South Korea	Asia	4	5	4	12	2	3	3	3	6	43	8	4	4	3	3	4
KBa018	2009Her#029		Cattle	South Korea	Asia	4	5	4	12	2	3	3	3	6	43	8	4	4	3	3	6
KBa019	2009Her#030		Cattle	South Korea	Asia	4	5	4	12	2	4	3	3	6	43	8	4	4	3	3	6
KBa020	2009Her#031		Cattle	South Korea	Asia	4	5	4	12	2	3	3	3	6	43	8	4	4	3	3	6
KBa021	2009Her#032		Cattle	South Korea	Asia	4	5	4	12	2	4	3	3	6	43	8	4	4	3	3	6
KBa022	2009Her#033		Cattle	South Korea	Asia	4	5	4	12	2	6	3	3	6	43	8	4	4	3	3	6
KBa023	2009Her#034		Cattle	South Korea	Asia	4	5	4	12	2	7	3	3	6	43	8	4	4	3	3	6
KBa024	2009Her#035		Cattle	South Korea	Asia	4	5	4	12	2	6	3	3	6	43	8	4	4	3	3	5
KBa025	2009Her#036		Cattle	South Korea	Asia	4	5	4	12	2	6	3	3	6	43	8	4	4	3	3	6
KBa026	2009Her#037		Cattle	South Korea	Asia	4	5	4	12	2	4	3	3	6	43	8	4	4	3	3	6
KBa027	2009Her#038		Cattle	South Korea	Asia	4	5	4	12	2	4	3	3	6	43	8	4	4	3	3	6
KBa028	2009Her#039		Cattle	South Korea	Asia	4	5	4	12	2	4	3	3	6	43	8	4	4	3	3	6
KBa029	2009Her#040		Cattle	South Korea	Asia	4	5	4	12	2	4	3	3	6	43	8	4	4	3	3	7
KBa030	2009Her#041		Cattle	South Korea	Asia	4	5	4	12	2	4	3	3	6	43	8	4	4	3	3	7
KBa031	2009Her#042		Cattle	South Korea	Asia	4	5	4	12	2	4	3	3	6	43	8	4	4	3	3	8
KBa032	2009Her#043		Cattle	South Korea	Asia	4	5	4	12	2	4	3	3	6	43	8	4	4	3	3	7
KBa033	2009Her#044		Cattle	South Korea	Asia	4	5	4	12	2	4	3	3	6	43	8	4	4	3	3	8
KBa034	2009Her#045		Cattle	South Korea	Asia	4	5	4	12	2	3	3	3	6	43	8	4	4	3	3	6
KBa035	2009Her#046		Cattle	South Korea	Asia	4	5	4	12	2	3	3	3	6	43	8	4	4	3	3	6
KBa036	2009Her#047		Cattle	South Korea	Asia	4	5	4	12	2	4	3	3	6	43	8	4	4	3	3	6
KBa037	2009Her#048		Cattle	South Korea	Asia	4	5	4	12	2	4	3	3	6	43	8	4	4	3	3	6
KBa038	2009Her#049		Cattle	South Korea	Asia	4	5	4	12	2	4	3	3	6	43	8	4	4	3	3	6
KBa039	2009Her#050		Cattle	South Korea	Asia	4	5	4	12	2	4	3	3	6	43	8	4	4	3	3	6
KBa040	2009Her#051		Cattle	South Korea	Asia	4	5	4	12	2	4	3	3	6	43	8	4	4	3	3	6
KBa041	2009Her#052		Cattle	South Korea	Asia	4	5	4	12	2	4	3	3	6	43	8	4	4	3	3	6
KBa042	2009Her#053		Cattle	South Korea	Asia	4	5	4	12	2	4	3	3	6	43	8	4	4	3	3	6
KBa043	2009Her#054		Cattle	South Korea	Asia	4	5	4	12	2	4	3	3	6	43	8	4	4	3	3	6
KBa044	2009Her#055		Cattle	South Korea	Asia	4	5	4	12	2	4	3	3	6	43	8	4	4	3	3	6
KBa045	2009Her#056		Cattle	South Korea	Asia	4	5	4	12	2	4	3	3	6	43	8	4	4	3	3	6
KBa046	2009Her#057		Cattle	South Korea	Asia	4	5	4	12	2	4	3	3	6	43	8	4	4	3	3	6
KBa047	2009Her#058		Cattle	South Korea	Asia	4	5	4	12	2	3	3	3	6	43	8	5	4	3	3	5
KBa048	2009Her#059		Cattle	South Korea	Asia	4	5	4	12	2	4	3	3	6	43	8	4	4	3	3	5
KBa049	2009Her#060		Cattle	South Korea	Asia	4	5	4	12	2	4	3	3	6	43	8	4	4	3	3	6
KBa050	2009Her#061		Cattle	South Korea	Asia	4	5	4	12	2	4	3	3	6	43	8	4	4	3	3	6
KBa051	2009Her#062		Cattle	South Korea	Asia	4	5	4	12	2	4	3	3	6	43	8	5	5	3	3	6
KBa052	2009Her#063		Cattle	South Korea	Asia	4	5	4	12	2	3	3	3	6	43	8	4	4	3	3	5
KBa053	2009Her#064		Cattle	South Korea	Asia	4	5	4	12	2	3	3	3	6	43	8	4	4	3	3	5
KBa054	2009Her#065		Cattle	South Korea	Asia	4	5	4	12	2	3	3	3	6	43	8	4	4	3	3	5
KBa055	2009Her#066		Cattle	South Korea	Asia	4	5	4	12	2	3	3	3	6	43	8	4	4	3	3	5
KBa056	2009Her#067		Cattle	South Korea	Asia	4	5	4	12	2	3	3	3	6	43	8	4	4	3	3	5
KBa057	2009Her#068		Cattle	South Korea	Asia	4	5	4	12	2	3	3	3	6	43	8	4	4	3	3	5
KBa058	2009Her#069		Cattle	South Korea	Asia	4	5	4	12	2	4	3	3	6	43	8	5	4	3	3	7
KBa059	2009Her#070		Cattle	South Korea	Asia	4	5	4	12	2	3	3	3	6	43	8	4	4	3	3	6
KBa060	2009Her#071		Cattle	South Korea	Asia	4	5	4	12	2	3	3	3	6	43	8	4	4	3	3	6
KBa061	2009Her#072		Cattle	South Korea	Asia	4	5	4	12	2	3	3	3	6	43	8	4	4	3	3	6
KBa062	2009Her#073		Cattle	South Korea	Asia	4	5	4	12	2	3	3	3	6	43	8	4	4	3	3	5
KBa063	2009Her#074		Cattle	South Korea	Asia	4	5	4	12	2	3	3	3	6	43	8	4	4	3	3	5
KBa064	2009Her#075		Cattle	South Korea	Asia	4	5	4	12	2	3	3	3	6	43	8	4	4	3	3	5
KBa065	2009Her#076		Cattle	South Korea	Asia	4	5	4	12	2	3	3	3	6	43	8	4	4	3	3	6
KBa066	2009Her#077		Cattle	South Korea	Asia	4	5	4	12	2	4	3	3	6	43	8	4	4	3	3	6
KBa067	2009Her#078		Cattle	South Korea	Asia	4	5	4	12	2	4	3	3	6	43	8	4	4	3	3	6
KBa068	2009Her#079		Cattle	South Korea	Asia	4	5	4	12	2	4	3	3	6	43	8	4	4	3	3	6
KBa069	2009Her#080		Cattle	South Korea	Asia	4	5	4	12	2	3	3	3	6	43	8	5	4	3	3	6
KBa070	2009Her#081		Cattle	South Korea	Asia	4	5	4	12	2	3	3	3	6	43	8	4	4	3	3	6
KBa071	2009Her#082		Cattle	South Korea	Asia	4	5	4	12	2	3	3	3	6	43	8	4	4	3	3	6
KBa072	2009Her#083		Cattle	South Korea	Asia	4	5	4	12	2	3	3	3	6	43	8	4	4	3	3	6
KBa073	2009Her#084		Cattle	South Korea	Asia	4	5	4	12	2	3	3	3	6	43	8	4	4	3	3	6
KBa074	2009Her#085		Cattle	South Korea	Asia	4	5	4	12	2	3	3	3	6	43	8	4	4	3	3	6
KBa075	2009Her#086		Cattle	South Korea	Asia	4	5	4	12	2	3	3	3	6	43	8	4	4	3	3	6
KBa076	2009Her#087		Cattle	South Korea	Asia	4	5	4	12	2	3	3	3	6	43	8	4	4	3	3	6
KBa077	2009Her#088		Cattle	South Korea	Asia	4	5	4	12	2	3	3	3	6	43	8	4	4	3	3	6
KBa078	2009Her#089		Cattle	South Korea	Asia	4	5	4	12	2	3	3	3	6	43	8	4	4	3	3	6
KBa079	2009Her#090		Cattle	South Korea	Asia	4	5	4	12	2	5	3	3	6	43	8	4	4	3	3	5
KBa080	2009Her#091		Cattle	South Korea	Asia	4	5	4	12	2	3	3	3	6	43	8	5	4	3	3	6
KBa081	2009Her#092		Cattle	South Korea	Asia	4	5	4	12	2	3	3	3	6	43	8	5	4	3	3	6
KBa082	2009Her#093		Cattle	South Korea	Asia	4	5	4	12	2	3	3	3	6	43	8	5	4	3	3	6
KBa083	2009Her#094		Cattle	South Korea	Asia	4	5	4	12	2	5	3	3	6	43	8	4	4	3	3	6
KBa084	2009Her#095		Cattle	South Korea	Asia	4	5	4	12	2	5	3	3	6	43	8	4	4	3	3	6
KBa085	2009Her#096		Cattle	South Korea	Asia	4	5	4	12	2	5	3	3	6	43	8	4	4	3	3	6
KBa086	2009Her#097		Cattle	South Korea	Asia	4	5	4	12	2	5	3	3	6	43	8	4	4	3	3	6
KBa087	2009Her#098		Cattle	South Korea	Asia	4	5	4	12	2	3	3	3	6	43	8	5	4	3	3	5
KBa088	2009Her#099		Cattle	South Korea	Asia	4	5	4	12	2	3	3	3	6	43	8	5	4	3	3	5
KBa089	2009Her#100		Cattle	South Korea	Asia	4	5	4	12	2	3	3	3	6	43	8	5	4	3	3	5
KBa090	2009Her#101		Cattle	South Korea	Asia	4	5	4	12	2	3	3	3	6	43	8	5	4	3	3	5
KBa091	2009Her#102		Cattle	South Korea	Asia	4	5	4	12	2	4	3	3	6	43	8	4	4	3	3	7
KBa092	2009Her#103		Cattle	South Korea	Asia	4	5	4	12	2	4	3	3	6	43	8	4	4	3	3	7
KBa093	2009Her#104		Cattle	South Korea	Asia	4	5	4	12	2	4	3	3	6	43	8	4	4	3	3	7
KBa094	2009Her#105		Cattle	South Korea	Asia	4	5	4	12	2	3	3	3	6	43	8	4	4	3	3	5
KBa095	2009Her#106		Deer/Elk/Reindeer	South Korea	Asia	4	5	4	12	2	3	3	3	6	43	8	4	4	3	3	6
KBa096	2009Her#107		Deer/Elk/Reindeer	South Korea	Asia	4	5	4	12	2	3	3	3	6	43	8	4	4	3	3	6
KBa097	2009Her#108		Deer/Elk/Reindeer	South Korea	Asia	4	5	4	12	2	3	3	3	6	43	8	4	4	3	3	6
KBa098	2009Her#109		Cattle	South Korea	Asia	4	5	4	12	2	3	3	3	6	43	8	4	4	3	3	6
KBa099	2009Her#110		Cattle	South Korea	Asia	4	5	4	12	2	3	3	3	6	43	8	4	4	3	3	5
KBa100	2009Her#111		Cattle	South Korea	Asia	4	5	4	12	2	3	3	3	6	43	8	4	4	3	3	6
KBa101	2009Her#112		Cattle	South Korea	Asia	4	5	4	12	2	3	3	3	6	43	8	3	7	3	3	5
KBa102	2009Her#113		Cattle	South Korea	Asia	4	5	4	12	2	3	3	3	6	43	8	4	4	3	3	6
KBa103	2009Her#114		Cattle	South Korea	Asia	4	5	4	12	2	3	3	3	6	43	8	4	4	3	3	6
KBa104	2009Her#115		Cattle	South Korea	Asia	4	5	4	12	2	3	3	3	6	43	8	4	4	3	3	5
KBa105	2009Her#116		Cattle	South Korea	Asia	4	5	4	12	2	3	3	3	6	43	8	4	4	3	3	5
KBa106	2009Her#117		Cattle	South Korea	Asia	4	5	4	12	2	3	3	3	6	43	8	4	4	3	3	6
KBa107	2009Her#118		Cattle	South Korea	Asia	4	5	4	12	2	4	3	3	6	43	8	4	4	3	3	6
KBa108	2009Her#119		Cattle	South Korea	Asia	4	5	4	12	2	3	3	3	6	43	8	4	4	3	3	6
KBa109	2009Her#120		Cattle	South Korea	Asia	4	5	4	12	2	3	3	3	6	43	8	5	4	3	3	5
KBa110	2009Her#121		Cattle	South Korea	Asia	4	5	4	12	2	3	3	3	6	43	8	4	4	3	3	4
KBa111	2009Her#122		Cattle	South Korea	Asia	4	5	4	12	2	3	3	3	6	43	8	5	4	3	3	5
KBa112	2009Her#123		Cattle	South Korea	Asia	4	5	4	12	2	3	3	3	6	43	8	4	4	3	3	6
KBa113	2009Her#124		Cattle	South Korea	Asia	4	5	4	12	2	3	3	3	6	43	8	5	4	3	3	5
KBa114	2009Her#125		Cattle	South Korea	Asia	4	5	4	12	2	3	3	3	6	43	8	4	4	3	3	5
KBa115	2009Her#126		Cattle	South Korea	Asia	4	5	4	12	2	4	3	3	6	43	8	4	4	3	3	6
KBa116	2009Her#127		Cattle	South Korea	Asia	4	5	4	12	2	3	3	3	6	43	8	4	4	3	3	6
KBa117	2009Her#128		Cattle	South Korea	Asia	4	5	4	12	2	3	3	3	6	43	8	4	4	3	3	6
KBa118	2009Her#129		Cattle	South Korea	Asia	4	5	4	12	2	3	3	3	6	43	8	4	4	3	3	6
KBa119	2009Her#130		Cattle	South Korea	Asia	4	5	4	12	2	3	3	3	6	43	8	4	4	3	3	5
KBa120	2009Her#131		Cattle	South Korea	Asia	4	5	4	12	2	3	3	3	6	43	8	4	4	3	3	6
KBa121	2009Her#132		Cattle	South Korea	Asia	4	5	4	12	2	3	3	3	6	43	8	4	4	3	3	6
KBa122	2009Her#133		Cattle	South Korea	Asia	4	5	4	12	2	2	3	3	6	43	8	4	4	3	3	5
KBa123	2009Her#134		Cattle	South Korea	Asia	4	5	4	12	2	3	3	3	6	43	8	4	4	3	3	5
KBa124	2009Her#135		Cattle	South Korea	Asia	4	5	4	12	2	3	3	3	6	43	8	4	4	3	3	5
KBa125	2009Her#136		Cattle	South Korea	Asia	4	5	4	12	2	3	3	3	6	43	8	4	4	3	3	6
KBa126	2009Her#137		Cattle	South Korea	Asia	4	5	4	12	2	3	3	3	6	43	8	4	4	3	3	4
KBa127	2009Her#138		Cattle	South Korea	Asia	4	5	4	12	2	3	3	3	6	43	8	4	4	3	3	4
KBa128	2009Her#139		Cattle	South Korea	Asia	4	5	4	12	2	3	3	3	6	43	8	4	4	3	3	5
KBa129	2009Her#140		Cattle	South Korea	Asia	4	5	4	12	2	3	3	3	6	43	8	4	4	3	3	6
KBa130	2009Her#141		Cattle	South Korea	Asia	4	5	4	12	2	3	3	3	6	43	8	4	4	3	3	5
KBa131	2009Her#142		Cattle	South Korea	Asia	4	5	4	12	2	3	3	3	6	43	8	4	4	3	3	7
KBa132	2009Her#143		Cattle	South Korea	Asia	4	5	4	12	2	3	3	3	6	43	8	4	4	3	3	6
KBa133	2009Her#144		Cattle	South Korea	Asia	4	5	4	12	2	2	3	3	6	43	8	4	4	3	3	6
KBa134	2009Her#145		Cattle	South Korea	Asia	4	5	4	12	2	4	3	3	6	43	8	4	4	3	3	6
KBa135	2009Her#146		Cattle	South Korea	Asia	4	5	4	12	2	4	3	3	6	43	8	4	4	3	3	6
KBa136	2009Her#147		Cattle	South Korea	Asia	4	5	4	12	2	3	3	3	6	43	8	4	4	3	3	6
KBa137	2009Her#148		Cattle	South Korea	Asia	4	5	4	12	2	4	3	3	6	43	8	4	4	3	3	6
KBa138	2009Her#149		Cattle	South Korea	Asia	4	5	4	12	2	4	3	3	6	43	8	4	4	3	3	6
KBa139	2009Her#150		Cattle	South Korea	Asia	4	5	4	12	2	4	3	3	6	43	8	4	4	3	3	6
KBa140	2009Her#151		Cattle	South Korea	Asia	4	5	4	12	2	3	3	3	6	43	8	4	4	3	3	6
KBa141	2009Her#152		Cattle	South Korea	Asia	4	5	4	12	2	4	3	3	6	43	8	4	4	3	3	6
KBa142	2009Her#153		Cattle	South Korea	Asia	4	5	4	12	2	3	3	3	6	43	8	4	4	3	3	6
KBa143	2009Her#154		Cattle	South Korea	Asia	4	5	4	12	2	3	3	3	6	43	8	4	4	3	3	6
KBa144	2009Her#155		Cattle	South Korea	Asia	4	5	4	12	2	3	3	3	6	43	8	4	4	3	3	6
KBa145	2009Her#156		Cattle	South Korea	Asia	4	5	4	12	2	4	3	3	6	43	8	4	4	3	3	6
KBa146	2009Her#157		Cattle	South Korea	Asia	4	5	4	12	2	4	3	3	6	43	8	4	4	3	3	6
KBa147	2009Her#158		Cattle	South Korea	Asia	4	5	4	12	2	4	3	3	6	43	8	4	4	3	3	6
KBa148	2009Her#159		Cattle	South Korea	Asia	4	5	4	12	2	3	3	3	6	43	8	4	4	3	3	6
KBa149	2009Her#160		Cattle	South Korea	Asia	4	5	4	12	2	3	3	3	6	43	8	5	4	3	3	6
KBa150	2009Her#161		Cattle	South Korea	Asia	4	5	4	12	2	3	3	3	6	43	8	5	4	3	3	6
KBa151	2009Her#162		Cattle	South Korea	Asia	4	5	4	12	2	3	3	3	6	43	8	5	4	3	3	6
KBa152	2009Her#163		Cattle	South Korea	Asia	4	5	4	12	2	3	3	3	6	43	8	4	4	3	3	6
KBa153	2009Her#164		Cattle	South Korea	Asia	4	5	4	12	2	3	3	3	6	43	8	4	4	3	3	6
KBa154	2009Her#165		Cattle	South Korea	Asia	4	5	4	12	2	4	3	3	6	43	8	4	4	3	3	6
KBa155	2009Her#166		Cattle	South Korea	Asia	4	5	4	12	2	3	3	3	6	43	8	4	4	3	3	6
KBa156	2009Her#167		Cattle	South Korea	Asia	4	5	4	12	2	4	3	3	6	43	8	4	4	3	3	7
KBa157	2009Her#168		Cattle	South Korea	Asia	4	5	4	12	2	3	3	3	6	43	8	5	4	3	3	5
KBa158	2009Her#169		Cattle	South Korea	Asia	4	5	4	12	2	3	3	3	6	43	8	5	4	3	3	6
KBa159	2009Her#170		Cattle	South Korea	Asia	4	5	4	12	2	3	3	3	6	43	8	4	4	3	3	6
KBa160	2009Her#171		Cattle	South Korea	Asia	4	5	4	12	2	3	3	3	6	43	8	5	4	3	3	6
KBa161	2009Her#172		Cattle	South Korea	Asia	4	5	4	12	2	3	3	3	6	43	8	4	4	3	3	6
KBa162	2009Her#173		Cattle	South Korea	Asia	4	5	4	12	2	3	3	3	6	43	8	4	4	3	3	6
KBa163	2009Her#174		Cattle	South Korea	Asia	4	5	4	12	2	4	3	3	6	43	8	4	4	3	3	6
KBa164	2009Her#175		Cattle	South Korea	Asia	4	5	4	12	2	4	3	3	6	43	8	4	4	3	3	6
KBa165	2009Her#176		Cattle	South Korea	Asia	4	5	4	12	2	4	3	3	6	43	8	4	4	3	3	6
KBa166	2009Her#177		Cattle	South Korea	Asia	4	5	4	12	2	4	3	3	6	43	8	4	4	3	3	6
KBa167	2009Her#178		Cattle	South Korea	Asia	4	5	4	12	2	3	3	3	6	43	8	4	4	3	3	6
KBa168	2009Her#179		Cattle	South Korea	Asia	4	5	4	12	2	3	3	3	6	43	8	4	4	3	3	6
KBa169	2009Her#180		Cattle	South Korea	Asia	4	5	4	12	2	3	3	3	6	43	8	4	4	3	3	6
KBa170	2009Her#181		Cattle	South Korea	Asia	4	5	4	12	2	3	3	3	6	43	8	4	4	3	3	6
KBa171	2009Her#182		Cattle	South Korea	Asia	4	5	4	12	2	3	3	3	6	43	8	5	4	3	3	5
KBa172	2009Her#183		Cattle	South Korea	Asia	4	5	4	12	2	3	3	3	6	43	8	5	4	3	3	5
KBa173	2009Her#184		Cattle	South Korea	Asia	4	5	4	12	2	3	3	3	6	43	8	4	4	3	3	7
KBa174	2009Her#185		Cattle	South Korea	Asia	4	5	4	12	2	3	3	3	6	43	8	4	4	3	3	6
KBa175	2009Her#186		Cattle	South Korea	Asia	4	5	4	12	2	3	3	3	6	43	8	4	4	3	3	6
KBa176	2009Her#187		Cattle	South Korea	Asia	4	5	4	12	2	3	3	3	6	43	8	4	4	3	3	6
KBa177	2009Her#188		Cattle	South Korea	Asia	4	5	4	12	2	3	3	3	6	43	8	4	4	3	3	6
KRef01	2009Her#001		Cattle	UK	Europe	4	5	4	12	2	2	3	3	5	43	8	3	5	3	4	5
KRef02	2009Her#002		Cattle	UK	Europe	4	5	4	12	2	1	3	3	6	43	8	3	4	3	3	5
KRef03	2009Her#003		Human	Uganda	Africa	3	5	4	11	2	2	3	3	8	41	8	5	5	3	11	5
KRef04	2009Her#004		Cattle	UK	Europe	4	5	4	12	2	2	3	2	6	43	8	3	4	3	3	5
KRef05	2009Her#005		Cattle	UK	Europe	3	5	3	12	2	2	2	3	7	43	8	6	7	3	3	3
KRef06	2009Her#006		Cattle	Unknown	Africa	3	5	3	12	2	2	3	3	7	43	8	3	6	3	3	3
KRef08	2009Her#007		Cattle	UK	Europe	3	5	3	12	2	2	2	3	7	43	8	6	6	3	3	3
KRef13	2009Her#010		Cattle	USA	North America	4	5	4	12	2	2	3	3	6	43	8	3	5	3	3	5
KRef15	2009Her#011		Cattle	USA	North America	4	5	4	12	2	2	3	3	6	43	8	3	6	3	3	5
L3/129	2017Hanot-Mambres#07		Human	Belgium	Europe	4	5	4	12	2	2	3	3	6	43	8	3	1	6	3	6
L3/173	2017Hanot-Mambres#22		Human	Belgium	Europe	4	6	3	12	2	2	3	3	6	43	8	5	4	3	5	5
LEVI237		GCA_000365625	Unknown	Israel	Asia	4	5	3	12	2	2	3	1	6	43	8	6	4		3	3
LNIV-109Ba3-03	2012Ferreira#152		Cattle	Portugal	Europe	4	5	3	12	2	2	3	1	6	43	8	4	6	6	3	3
LNIV-120Ba3-03	2012Ferreira#153		Cattle	Portugal	Europe	4	5	3	12	2	2	3	1	6	43	8	4	6	6	3	3
LNIV-122Ba3-03	2012Ferreira#163		Cattle	Portugal	Europe	4	5	3	12	2	2	3	1	6	43	8	4	5	5	4	3
LNIV-130Ba3-03	2012Ferreira#164		Cattle	Portugal	Europe	4	5	3	12	2	2	3	1	6	43	8	4	6	6	3	3
LNIV-140Ba1-04	2012Ferreira#264		Cattle	Portugal	Europe	4	5	4	12	2	2	3	3	6	43	8	3	4	3	4	5
LNIV-141Ba3-04	2012Ferreira#154		Cattle	Portugal	Europe	4	5	3	12	2	2	3	1	6	43	8	4	6	6	3	3
LNIV-15Ba1-01	2012Ferreira#174		Cattle	Portugal	Europe	4	5	4	12	1	2	3	3	6	43	8	4	4	3	3	6
LNIV-16Ba1-01	2012Ferreira#175		Cattle	Portugal	Europe	4	5	4	12	1	2	3	3	6	43	8	4	4	3	3	6
LNIV-17Ba1-01	2012Ferreira#176		Cattle	Portugal	Europe	4	5	4	12	1	2	3	3	6	43	8	4	4	3	3	6
LNIV-181Ba3-04	2012Ferreira#155		Cattle	Portugal	Europe	4	5	3	12	2	2	3	1	6	43	8	4	5	6	4	3
LNIV-18Ba1-01	2012Ferreira#223		Cattle	Portugal	Europe	4	5	4	12	2	2	3	3	6	43	8	3	5	3	3	5
LNIV-19Ba1-01	2012Ferreira#177		Cattle	Portugal	Europe	4	5	4	12	1	2	3	3	6	43	8	4	4	3	3	6
LNIV-20Ba1-01	2012Ferreira#224		Cattle	Portugal	Europe	4	5	4	12	2	2	3	3	6	43	8	3	5	3	3	5
LNIV-212Ba1-04	2012Ferreira#229		Cattle	Portugal	Europe	4	5	4	12	2	2	3	3	6	43	8	3	4	3	4	5
LNIV-21Ba1-01	2012Ferreira#215		Cattle	Portugal	Europe	4	5	4	12	2	2	3	3	6	41	8	3	4	3	3	5
LNIV-235Ba1-05	2012Ferreira#232		Cattle	Portugal	Europe	4	5	4	12	2	2	3	3	6	43	8	3	4	3	4	5
LNIV-240Ba1-05	2012Ferreira#256		Cattle	Portugal	Europe	4	5	4	12	2	2	3	3	6	43	8	3	4	3	4	5
LNIV-243Ba1-05	2012Ferreira#248		Cattle	Portugal	Europe	4	5	4	12	2	2	3	3	6	43	8	3	4	3	4	6
LNIV-246Ba1-05	2012Ferreira#249		Cattle	Portugal	Europe	4	5	4	12	2	2	3	3	6	43	8	3	4	3	4	6
LNIV-28Ba1-02	2012Ferreira#263		Cattle	Portugal	Europe	4	5	4	12	2	2	3	3	6	43	8	3	4	3	4	5
LNIV-293Ba1-05	2012Ferreira#225		Cattle	Portugal	Europe	4	5	4	12	2	2	3	3	6	43	8	3	4	3	4	5
LNIV-294Ba1-05	2012Ferreira#226		Cattle	Portugal	Europe	4	5	4	12	2	2	3	3	6	43	8	3	4	3	4	5
LNIV-295Ba1-05	2012Ferreira#227		Cattle	Portugal	Europe	4	5	4	12	2	2	3	3	6	43	8	3	4	3	4	5
LNIV-2Ba3-01	2012Ferreira#168		Cattle	Portugal	Europe	4	5	3	12	2	2	3	1	6	43	8	4	5	12	4	3
LNIV-316Ba3-06	2012Ferreira#147		Cattle	Portugal	Europe	4	5	3	12	2	2	3	1	6	43	8	4	7	5	3	3
LNIV-318Ba3-06	2012Ferreira#148		Cattle	Portugal	Europe	4	5	3	12	2	2	3	1	6	43	8	4	7	5	3	3
LNIV-320Ba3-06	2012Ferreira#149		Cattle	Portugal	Europe	4	5	3	12	2	2	3	1	6	43	8	4	7	6	3	3
LNIV-328Ba3-06	2012Ferreira#146		Cattle	Portugal	Europe	4	5	3	12	2	2	3	1	6	43	8	4	7	7	3	3
LNIV-329Ba3-07	2012Ferreira#156		Cattle	Portugal	Europe	4	5	3	12	2	2	3	1	6	43	8	4	5	6	4	3
LNIV-352Ba1-07	2012Ferreira#230		Cattle	Portugal	Europe	4	5	4	12	2	2	3	3	6	43	8	3	4	3	4	5
LNIV-353Ba1-07	2012Ferreira#231		Cattle	Portugal	Europe	4	5	4	12	2	2	3	3	6	43	8	3	4	3	4	5
LNIV-357Ba1-07	2012Ferreira#261		Cattle	Portugal	Europe	4	5	4	12	2	2	3	3	6	43	8	3	4	3	4	5
LNIV-358Ba1-07	2012Ferreira#257		Cattle	Portugal	Europe	4	5	4	12	2	2	3	3	6	43	8	3	4	3	4	5
LNIV-359Ba1-07	2012Ferreira#233		Cattle	Portugal	Europe	4	5	4	12	2	2	3	3	6	43	8	3	4	3	4	5
LNIV-360Ba1-07	2012Ferreira#234		Cattle	Portugal	Europe	4	5	4	12	2	2	3	3	6	43	8	3	4	3	4	5
LNIV-361Ba1-07	2012Ferreira#235		Cattle	Portugal	Europe	4	5	4	12	2	2	3	3	6	43	8	3	4	3	4	5
LNIV-362Ba1-07	2012Ferreira#178		Cattle	Portugal	Europe	4	5	4	12	1	2	3	3	6	43	8	3	4	3	4	5
LNIV-363Ba1-07	2012Ferreira#258		Cattle	Portugal	Europe	4	5	4	12	2	2	3	3	6	43	8	3	4	3	4	5
LNIV-364Ba1-07	2012Ferreira#236		Cattle	Portugal	Europe	4	5	4	12	2	2	3	3	6	43	8	3	4	3	4	5
LNIV-365Ba1-07	2012Ferreira#237		Cattle	Portugal	Europe	4	5	4	12	2	2	3	3	6	43	8	3	4	3	4	5
LNIV-366Ba1-07	2012Ferreira#238		Cattle	Portugal	Europe	4	5	4	12	2	2	3	3	6	43	8	3	4	3	4	5
LNIV-367Ba1-07	2012Ferreira#239		Cattle	Portugal	Europe	4	5	4	12	2	2	3	3	6	43	8	3	4	3	4	5
LNIV-368Ba1-07	2012Ferreira#240		Cattle	Portugal	Europe	4	5	4	12	2	2	3	3	6	43	8	3	4	3	4	5
LNIV-369Ba1-07	2012Ferreira#259		Cattle	Portugal	Europe	4	5	4	12	2	2	3	3	6	43	8	3	4	3	4	5
LNIV-370Ba3-07	2012Ferreira#158		Cattle	Portugal	Europe	4	5	3	12	2	2	3	1	6	43	8	4	5	6	5	3
LNIV-371Ba3-07	2012Ferreira#159		Cattle	Portugal	Europe	4	5	3	12	2	2	3	1	6	43	8	4	7	5	3	3
LNIV-372Ba1-07	2012Ferreira#241		Cattle	Portugal	Europe	4	5	4	12	2	2	3	3	6	43	8	3	4	3	4	6
LNIV-373Ba1-07	2012Ferreira#179		Cattle	Portugal	Europe	4	5	4	12	1	2	3	3	6	43	8	3	4	3	4	5
LNIV-374Ba1-07	2012Ferreira#242		Cattle	Portugal	Europe	4	5	4	12	2	2	3	3	6	43	8	3	4	3	4	5
LNIV-375Ba3-07	2012Ferreira#150		Cattle	Portugal	Europe	4	5	3	12	2	2	3	1	6	43	8	4	7	6	3	3
LNIV-376Ba3-07	2012Ferreira#151		Cattle	Portugal	Europe	4	5	3	12	2	2	3	1	6	43	8	4	7	6	3	3
LNIV-378Ba1-07	2012Ferreira#245		Cattle	Portugal	Europe	4	5	4	12	2	2	3	3	6	43	8	3	4	3	4	6
LNIV-379Ba1-07	2012Ferreira#246		Cattle	Portugal	Europe	4	5	4	12	2	2	3	3	6	43	8	3	4	3	4	5
LNIV-380Ba1-07	2012Ferreira#243		Cattle	Portugal	Europe	4	5	4	12	2	2	3	3	6	43	8	3	4	3	4	5
LNIV-381Ba1-07	2012Ferreira#260		Cattle	Portugal	Europe	4	5	4	12	2	2	3	3	6	43	8	3	4	3	4	5
LNIV-382Ba1-07	2012Ferreira#244		Cattle	Portugal	Europe	4	5	4	12	2	2	3	3	6	43	8	3	4	3	4	5
LNIV-384Ba1-07	2012Ferreira#262		Cattle	Portugal	Europe	4	5	4	12	2	2	3	3	6	43	8	3	4	3	4	5
LNIV-385Ba1-07	2012Ferreira#250		Cattle	Portugal	Europe	4	5	4	12	2	2	3	3	6	43	8	3	4	3	4	7
LNIV-389Ba1-07	2012Ferreira#247		Cattle	Portugal	Europe	4	5	4	12	2	2	3	3	6	43	8	3	4	3	4	5
LNIV-390Ba1-06	2012Ferreira#184		Cattle	Portugal	Europe	4	5	4	12	1	2	3	3	6	43	8	3	4	3	4	6
LNIV-391Ba1-06	2012Ferreira#185		Cattle	Portugal	Europe	4	5	4	12	1	2	3	3	6	43	8	3	4	3	4	6
LNIV-392Ba1-06	2012Ferreira#186		Cattle	Portugal	Europe	4	5	4	12	1	2	3	3	6	43	8	3	4	3	4	6
LNIV-393Ba1-06	2012Ferreira#187		Cattle	Portugal	Europe	4	5	4	12	1	2	3	3	6	43	8	3	4	3	4	5
LNIV-394Ba1-06	2012Ferreira#188		Cattle	Portugal	Europe	4	5	4	12	1	2	3	3	6	43	8	3	4	3	4	5
LNIV-395Ba1-06	2012Ferreira#189		Cattle	Portugal	Europe	4	5	4	12	1	2	3	3	6	43	8	3	4	3	5	5
LNIV-396Ba1-06	2012Ferreira#190		Cattle	Portugal	Europe	4	5	4	12	1	2	3	3	6	43	8	3	4	3	5	5
LNIV-397Ba1-06	2012Ferreira#191		Cattle	Portugal	Europe	4	5	4	12	1	2	3	3	6	43	8	3	4	3	4	5
LNIV-398Ba1-06	2012Ferreira#192		Cattle	Portugal	Europe	4	5	4	12	1	2	3	3	6	43	8	3	4	3	4	5
LNIV-399Ba1-06	2012Ferreira#302		Cattle	Portugal	Europe	4	5	4	13	1	2	3	3	6	43	8	3	4	3	3	6
LNIV-3Ba3-01	2012Ferreira#169		Cattle	Portugal	Europe	4	5	3	12	2	2	3	1	6	43	8	4	7	12	4	3
LNIV-400Ba1-06	2012Ferreira#193		Cattle	Portugal	Europe	4	5	4	12	1	2	3	3	6	43	8	3	4	3	4	5
LNIV-401Ba1-06	2012Ferreira#194		Cattle	Portugal	Europe	4	5	4	12	1	2	3	3	6	43	8	3	4	3	4	5
LNIV-402Ba1-96	2012Ferreira#195		Cattle	Portugal	Europe	4	5	4	12	1	2	3	3	6	43	8	3	4	3	5	5
LNIV-403Ba1-06	2012Ferreira#196		Cattle	Portugal	Europe	4	5	4	12	1	2	3	3	6	43	8	3	4	3	4	6
LNIV-404Ba1-06	2012Ferreira#197		Cattle	Portugal	Europe	4	5	4	12	1	2	3	3	6	43	8	3	4	3	4	5
LNIV-405Ba1-06	2012Ferreira#198		Cattle	Portugal	Europe	4	5	4	12	1	2	3	3	6	43	8	3	4	3	4	5
LNIV-406Ba1-06	2012Ferreira#199		Cattle	Portugal	Europe	4	5	4	12	1	2	3	3	6	43	8	3	4	3	4	5
LNIV-407Ba1-06	2012Ferreira#200		Cattle	Portugal	Europe	4	5	4	12	1	2	3	3	6	43	8	3	4	3	4	5
LNIV-408Ba1-07	2012Ferreira#201		Cattle	Portugal	Europe	4	5	4	12	1	2	3	3	6	43	8	3	4	3	4	5
LNIV-409Ba1-07	2012Ferreira#202		Cattle	Portugal	Europe	4	5	4	12	1	2	3	3	6	43	8	3	4	3	4	5
LNIV-410Ba1-07	2012Ferreira#208		Cattle	Portugal	Europe	4	5	4	12	1	2	3	3	6	43	8	3	4	3	4	5
LNIV-411Ba1-07	2012Ferreira#265		Cattle	Portugal	Europe	4	5	4	12	2	2	3	3	6	43	8	3	4	3	4	5
LNIV-412Ba1-07	2012Ferreira#266		Cattle	Portugal	Europe	4	5	4	12	2	2	3	3	6	43	8	3	4	3	6	6
LNIV-413Ba1-07	2012Ferreira#267		Cattle	Portugal	Europe	4	5	4	12	2	2	3	3	6	43	8	3	4	3	6	5
LNIV-414Ba1-07	2012Ferreira#205		Cattle	Portugal	Europe	4	5	4	12	1	2	3	3	6	43	8	3	4	3	5	5
LNIV-415Ba1-07	2012Ferreira#206		Cattle	Portugal	Europe	4	5	4	12	1	2	3	3	6	43	8	3	4	3	5	5
LNIV-416Ba1-07	2012Ferreira#268		Cattle	Portugal	Europe	4	5	4	12	2	2	3	3	6	43	8	3	5	3	4	5
LNIV-417Ba1-07	2012Ferreira#269		Cattle	Portugal	Europe	4	5	4	12	2	2	3	3	6	43	8	3	4	3	4	5
LNIV-418Ba1-07	2012Ferreira#270		Cattle	Portugal	Europe	4	5	4	12	2	2	3	3	6	43	8	3	4	3	4	6
LNIV-419Ba1-07	2012Ferreira#271		Cattle	Portugal	Europe	4	5	4	12	2	2	3	3	6	43	8	3	4	3	4	5
LNIV-420Ba1-07	2012Ferreira#272		Cattle	Portugal	Europe	4	5	4	12	2	2	3	3	6	43	8	3	4	3	4	5
LNIV-421Ba1-07	2012Ferreira#207		Cattle	Portugal	Europe	4	5	4	12	1	2	3	3	6	43	8	3	4	3	4	5
LNIV-422Ba1-07	2012Ferreira#273		Cattle	Portugal	Europe	4	5	4	12	2	2	3	3	6	43	8	3	5	3	4	5
LNIV-423Ba1-07	2012Ferreira#274		Cattle	Portugal	Europe	4	5	4	12	2	2	3	3	6	43	8	3	4	3	6	5
LNIV-424Ba1-07	2012Ferreira#275		Cattle	Portugal	Europe	4	5	4	12	2	2	3	3	6	43	8	3	4	3	4	5
LNIV-425Ba1-07	2012Ferreira#276		Cattle	Portugal	Europe	4	5	4	12	2	2	3	3	6	43	8	3	4	3	4	5
LNIV-426Ba1-07	2012Ferreira#277		Cattle	Portugal	Europe	4	5	4	12	2	2	3	3	6	43	8	3	4	3	6	5
LNIV-427Ba1-07	2012Ferreira#278		Cattle	Portugal	Europe	4	5	4	12	2	2	3	3	6	43	8	3	5	3	4	5
LNIV-428Ba1-07	2012Ferreira#279		Cattle	Portugal	Europe	4	5	4	12	2	2	3	3	6	43	8	3	4	3	4	5
LNIV-429Ba1-07	2012Ferreira#280		Cattle	Portugal	Europe	4	5	4	12	2	2	3	3	6	43	8	3	4	3	4	6
LNIV-430Ba1-07	2012Ferreira#281		Cattle	Portugal	Europe	4	5	4	12	2	2	3	3	6	43	8	3	4	3	4	6
LNIV-431Ba1-07	2012Ferreira#203		Cattle	Portugal	Europe	4	5	4	12	1	2	3	3	6	43	8	3	4	3	4	5
LNIV-432Ba1-07	2012Ferreira#282		Cattle	Portugal	Europe	4	5	4	12	2	2	3	3	6	43	8	3	5	3	4	5
LNIV-433Ba1-07	2012Ferreira#283		Cattle	Portugal	Europe	4	5	4	12	2	2	3	3	6	43	8	3	4	3	4	6
LNIV-434Ba1-07	2012Ferreira#284		Cattle	Portugal	Europe	4	5	4	12	2	2	3	3	6	43	8	3	4	3	6	5
LNIV-435Ba1-07	2012Ferreira#204		Cattle	Portugal	Europe	4	5	4	12	1	2	3	3	6	43	8	3	4	3	4	5
LNIV-436Ba1-07	2012Ferreira#287		Cattle	Portugal	Europe	4	5	4	12	2	2	3	3	6	43	8	3	4	3	6	5
LNIV-437Ba1-07	2012Ferreira#288		Cattle	Portugal	Europe	4	5	4	12	2	2	3	3	6	43	8	3	4	3	6	5
LNIV-438Ba1-07	2012Ferreira#289		Cattle	Portugal	Europe	4	5	4	12	2	2	3	3	6	43	8	3	4	3	4	5
LNIV-439Ba1-07	2012Ferreira#290		Cattle	Portugal	Europe	4	5	4	12	2	2	3	3	6	43	8	3	4	3	4	5
LNIV-440Ba1-07	2012Ferreira#285		Cattle	Portugal	Europe	4	5	4	12	2	2	3	3	6	43	8	3	4	3	4	6
LNIV-441Ba1-07	2012Ferreira#286		Cattle	Portugal	Europe	4	5	4	12	2	2	3	3	6	43	8	3	4	3	5	4
LNIV-442Ba1-07	2012Ferreira#291		Cattle	Portugal	Europe	4	5	4	12	2	2	3	3	6	43	8	3	4	3	4
LNIV-443Ba1-07	2012Ferreira#292		Cattle	Portugal	Europe	4	5	4	12	2	2	3	3	6	43	8	3	4	3	4	6
LNIV-444Ba1-07	2012Ferreira#145		Cattle	Portugal	Europe	3	5	4	12	2	2	3	3	6	43	8	3	4	3	4	5
LNIV-445Ba1-07	2012Ferreira#293		Cattle	Portugal	Europe	4	5	4	12	2	2	3	3	6	43	8	3	4	3	4	5
LNIV-446Ba1-07	2012Ferreira#294		Cattle	Portugal	Europe	4	5	4	12	2	2	3	3	6	43	8	3	5	3	4	5
LNIV-4Ba1-01	2012Ferreira#144		Cattle	Portugal	Europe	3	5	4	12	1	2	3	3	6	43	8	4	4	3	8	4
LNIV-77Ba3-03	2012Ferreira#157		Cattle	Portugal	Europe	4	5	3	12	2	2	3	1	6	43	8	4	5	6	4	3
LNIV-94Ba1-03	2012Ferreira#228		Cattle	Portugal	Europe	4	5	4	12	2	2	3	3	6	43	8	3	4	3	4	5
LNIV-DNA181Ba1-08	2012Ferreira#251		Cattle	Portugal	Europe	4	5	4	12	2	2	3	3	6	43	8	3	4	3	4	6
LNIV-DNA182Ba1-08	2012Ferreira#252		Cattle	Portugal	Europe	4	5	4	12	2	2	3	3	6	43	8	3	4	3	4	6
LNIV-DNA183Ba1-08	2012Ferreira#253		Cattle	Portugal	Europe	4	5	4	12	2	2	3	3	6	43	8	3	4	3	4	6
LNIV-DNA184Ba1-08	2012Ferreira#254		Cattle	Portugal	Europe	4	5	4	12	2	2	3	3	6	43	8	3	4	3	4	6
LNIV-P10Ba1/04	2012Ferreira#182		Cattle	Portugal	Europe	4	5	4	12	1	2	3	3	6	43	8	4	4	3	5	4
LNIV-P11Ba1/03	2012Ferreira#183		Cattle	Portugal	Europe	4	5	4	12	1	2	3	3	6	43	8	4	4	3	5	4
LNIV-P12Ba1/04	2012Ferreira#209		Cattle	Portugal	Europe	4	5	4	12	1	2	3	3	6	43	8	5	4	3	5	4
LNIV-P13Ba1/04	2012Ferreira#210		Cattle	Portugal	Europe	4	5	4	12	1	2	3	3	6	43	8	5	4	3	5	4
LNIV-P14Ba1/03	2012Ferreira#211		Cattle	Portugal	Europe	4	5	4	12	1	2	3	3	6	43	8	4	4	3	5	4
LNIV-P15Ba1/03	2012Ferreira#295		Cattle	Portugal	Europe	4	5	4	12	2	2	3	3	6	43	8	3	6	3	4	5
LNIV-P1Ba1/04	2012Ferreira#137		Cattle	Portugal	Europe	3	5	4	12	1	2	3	3	6	43	8	5	4	3		4
LNIV-P22Ba3/03	2012Ferreira#160		Cattle	Portugal	Europe	4	5	3	12	2	2	3	1	6	43	8	4	5		5	3
LNIV-P23Ba3/03	2012Ferreira#161		Cattle	Portugal	Europe	4	5	3	12	2	2	3	1	6	43	8	4	5	8	5	3
LNIV-P24Ba3/04	2012Ferreira#162		Cattle	Portugal	Europe	4	5	3	12	2	2	3	1	6	43	8	4	5	6	4	3
LNIV-P25Ba3/04	2012Ferreira#165		Cattle	Portugal	Europe	4	5	3	12	2	2	3	1	6	43	8	4	5	6	4	3
LNIV-P26Ba3/04	2012Ferreira#166		Cattle	Portugal	Europe	4	5	3	12	2	2	3	1	6	43	8	4	5	6	4	3
LNIV-P27Ba3/03	2012Ferreira#167		Cattle	Portugal	Europe	4	5	3	12	2	2	3	1	6	43	8	4	5	8	5	3
LNIV-P2Ba1/03	2012Ferreira#138		Cattle	Portugal	Europe	3	5	4	12	1	2	3	3	6	43	8	5	4	3	5	4
LNIV-P30Ba3/04	2012Ferreira#170		Cattle	Portugal	Europe	4	5	3	12	2	2	3	1	6	43	8	4	5	6	4	3
LNIV-P31Ba3/03	2012Ferreira#171		Cattle	Portugal	Europe	4	5	3	12	2	2	3	1	6	43	8	4	5	6	4	3
LNIV-P32Ba3/03	2012Ferreira#172		Cattle	Portugal	Europe	4	5	3	12	2	2	3	1	6	43	8	4	5	6	4	3
LNIV-P35Ba3/04	2012Ferreira#173		Cattle	Portugal	Europe	4	5	3	12	2	2	3	1	6	43	8	4	5	6	4	3
LNIV-P38Ba1/04	2012Ferreira#139		Cattle	Portugal	Europe	3	5	4	12	1	2	3	3	6	43	8	5	4	3	5	5
LNIV-P3Ba1/03	2012Ferreira#255		Cattle	Portugal	Europe	4	5	4	12	2	2	3	3	6	43	8	3	4	3	4	5
LNIV-P4Ba1/04	2012Ferreira#180		Cattle	Portugal	Europe	4	5	4	12	1	2	3	3	6	43	8	4	4	3	5	4
LNIV-P5Ba1/04	2012Ferreira#181		Cattle	Portugal	Europe	4	5	4	12	1	2	3	3	6	43	8	5	4	3	5	4
LNIV-P6Ba1/04	2012Ferreira#140		Cattle	Portugal	Europe	3	5	4	12	1	2	3	3	6	43	8	4	4	3	5	4
LNIV-P7Ba1/04	2012Ferreira#141		Cattle	Portugal	Europe	3	5	4	12	1	2	3	3	6	43	8	5	4	3	6	4
LNIV-P8Ba1/04	2012Ferreira#142		Cattle	Portugal	Europe	3	5	4	12	1	2	3	3	6	43	8	4	4	3	6	4
LNIV-P9Ba1/03	2012Ferreira#143		Cattle	Portugal	Europe	3	5	4	12	1	2	3	3	6	43	8	5	4	3	5	4
LNIV-T242Ba1/02	2012Ferreira#216		Cattle	Portugal	Europe	4	5	4	12	2	2	3	3	6	41	8	3	4	3	3	6
LNIV-T243Ba1/02	2012Ferreira#217		Cattle	Portugal	Europe	4	5	4	12	2	2	3	3	6	41	8	3	4	3	3	5
LNIV-T244Ba1/02	2012Ferreira#218		Cattle	Portugal	Europe	4	5	4	12	2	2	3	3	6	41	8	3	4	3	3	5
LNIV-T245Ba1/02	2012Ferreira#219		Cattle	Portugal	Europe	4	5	4	12	2	2	3	3	6	41	8	3	4	3	3	5
LNIV-T246Ba3/02	2012Ferreira#220		Cattle	Portugal	Europe	4	5	4	12	2	2	3	3	6	41	8	3	4	3	3	5
LNIV-T247Ba1/02	2012Ferreira#221		Cattle	Portugal	Europe	4	5	4	12	2	2	3	3	6	41	8	3	5	3	3	5
LNIV-T248Ba1/02	2012Ferreira#222		Cattle	Portugal	Europe	4	5	4	12	2	2	3	3	6	41	8	3	4	3	3	5
MC		GCA_002262995	Cattle	China	Asia	3	5	3	12	2	2	3	1	6	43	8	4	5	6	3	3
ML10		GCA_003194795	Cattle	India	Asia	2	5	4	12	2	2	3	3	6	43	8	3	4	3	3	6
ML6		GCA_003194765	Cattle	India	Asia	2	5	4	12	2	2	3	3	6	43	8	3	4	3	3	6
ML7		GCA_003194755	Cattle	India	Asia	2	5	4	12	2	2	3	3	6	43	8	3	4	3	3	6
ML8		GCA_003194805	Cattle	India	Asia	2	5	4	12	2	2	3	3	6	43	8	3	4	3	3	6
N1		GCA_003984755	Cattle	Russia	Europe	2	5	3	12	2	2	3	1	6	43	8	4	6	5	3	3
NCTC 1478		GCA_900446045	Unknown	UK	Europe	4	5	4	12	2	2	3	3	6	43	8	4	4	3	4	5
NCTC 3605		GCA_900446025	Human	Ireland	Europe	4	5	4	12	2	2	3	3	6	43	8	3	8	3	4	5
NCTC 624		GCA_900446015	Cattle	UK	Europe	4	5	4	12	2	2	3	3	6	43	8	3	3	3	5	5
NCTC 7471		GCA_900446065	Cattle	UK	Europe	4	5	4	12	2	2	3	3	6	43	8	3	4	3	4	5
NCTC 8038		GCA_900446055	Unknown	UK	Europe	4	5	4	12	2	2	3	3	6	43	8	3	6	3	3	5
NI010		SRR314677	Cattle	UK	Europe		5	4	12	2	2	3		6	43	8	3		3		6
NI016		SRR314679	Cattle	UK	Europe		5	4	12	2	2	3		6	43	8	3		3		6
NI021		SRR314678	Cattle	UK	Europe		5	4	12	3	2	3		6	43	8	3		3		6
NI240		GCA_000365665	Cattle	UK	Europe	4	5	4	12	2	2	3	3	6	43	8	3	4	3	4	6
NI259		SRR314688	Cattle	UK	Europe		5	4	12	3	2	3		6	43	8	3		3		6
NI274		GCA_000365805	Cattle	UK	Europe	4	5	4	12	2	2	3	3	6	43	8	3	4	3	5	6
NI352		SRR642191	Cattle	UK	Europe		5	4	12	2	2	3		6	43	8	3		3		6
NI380		GCA_000366185	Cattle	UK	Europe	4	5	4	12	2	2	3	3	6	43	8	3	4	3	4	6
NI388		GCA_000365685	Cattle	UK	Europe	4	5	4	12	2	2	3	3	6	43	8	3	4	3	4	6
NI422		SRR642203	Cattle	UK	Europe		5	4	12	2	2	3		6	43	8	3		3		6
NI435a		SRR314697	Cattle	UK	Europe		5	4	12	2	2	3		6	43	8	3		3		6
NI474		SRR314685	Cattle	UK	Europe		5	4	12	2	2	3		6	43	8	3		3		6
NI486		SRR314682	Cattle	UK	Europe		5	4	12	3	2	3		6	43	8	3		3		6
NI488		SRR314694	Cattle	UK	Europe		5	4	12	3	2	3		6	43	8	3		3		6
NI492		GCA_000365825	Cattle	UK	Europe	4	5	4	12	2	2	3	3	6	43	8	3	4	3	4	6
NI495a		SRR646252	Cattle	UK	Europe		5	4	12	2	2	3		6	43	8	3		3		6
NI518		GCA_000366645	Cattle	UK	Europe	4	5	4	12	2	2	3	3	6	43	8	3	4	3	4	6
NI593		GCA_000366685	Cattle	UK	Europe	4	5	4	12	2	2	3	3	6	43	8	3	4	3	4	6
NI613		GCA_000366745	Cattle	UK	Europe	4	5	4	12	2	2	3	3	6	43	8	3	4	3	4	6
NI622		GCA_000366725	Cattle	UK	Europe	4	5	4	12	2	2	3	3	6	43	8	3	4	3	4	6
NI628		GCA_000366665	Cattle	UK	Europe	4	5	4	12	2	2	3	3	7	43	8	3	4	3	4	6
NI633		GCA_000366765	Cattle	UK	Europe	4	5	4	12	2	2	3	3	6	43	8	3	4	3	4	6
NI639		GCA_000366705	Cattle	UK	Europe	4	5	4	12	2	2	3	3	6	43	8	3	4	3	4	6
NI645		GCA_000366785	Cattle	UK	Europe	4	5	4	12	2	2	3	3	6	43	8	3	4	3	4	6
NI649		GCA_000366805	Cattle	UK	Europe	4	5	4	12	2	2	3	3	6	43	8	3	4	3	4	6
NM1020	2013Jiang#132		Cattle	China	Asia	4	5	3	12	2	2	3	1	6	43	8	5	7	8	3	3
NM1051	2013Jiang#100		Cattle	China	Asia	4	5	3	12	2	2	3	1	6	43	8	6	4	8	3	3
NM1055	2013Jiang#101		Cattle	China	Asia	4	5	2	12	2	2	3	1	6	43	8	5	4	8	3	3
NM1057	2013Jiang#102		Cattle	China	Asia	4	5	4	12	2	2	3	1	6	43	8	5	4	3	4	5
NM1058	2013Jiang#103		Cattle	China	Asia	4	5	4	12	2	2	3	3	6	43	8	5	4	3	4	5
NM1061	2013Jiang#104		Cattle	China	Asia	4	5	3	12	2	2	3	3	6	43	8	5	4	7	3	3
NM1065	2013Jiang#105		Cattle	China	Asia	4	5	3	12	2	2	3	2	6	43	8	6	4	4	3	3
NM1066	2013Jiang#106		Cattle	China	Asia	4	5	3	12	2	2	3	1	6	43	8	5	4	4	3	3
NM1067	2013Jiang#107		Cattle	China	Asia	4	5	3	12	2	2	3	1	6	43	8	5	4	8	3	3
NM1068	2013Jiang#108		Cattle	China	Asia	4	5	3	12	2	2	3	1	6	43	8	6	7	7	3	3
NM1070	2013Jiang#109		Ovine	China	Asia	4	5	3	12	2	2	3	1	6	43	8	5	7	9	3	3
NM1071	2013Jiang#110		Cattle	China	Asia	4	5	3	12	2	2	3	3	6	43	8	5	4	3	3	3
NM1072	2013Jiang#111		Cattle	China	Asia	4	5	3	12	2	2	3	3	7	43	8	5	4	3	3	3
NM1074	2013Jiang#112		Cattle	China	Asia	4	5	3	12	2	2	3	3	7	43	8	5	4	3	3	3
NM1075	2013Jiang#113		Cattle	China	Asia	4	5	3	12	2	2	3	2	8	43	8	5	6	3	3	3
NM1076	2013Jiang#114		Ovine	China	Asia	4	5	4	12	2	2	3	3	6	43	8	5	4	3	4	5
NM1078	2013Jiang#115		Ovine	China	Asia	4	5	4	12	2	2	3	3	6	43	8	5	4	3	4	5
NM1079	2013Jiang#116		Ovine	China	Asia	4	5	4	12	2	2	3	3	6	43	8	5	4	3	4	5
NM1091	2013Jiang#117		Cattle	China	Asia	4	5	3	12	2	2	3	1	6	43	8	5	7	10	3	3
NM1102	2013Jiang#118		Cattle	China	Asia	4	5	3	12	2	2	3	3	7	43	8	6	4	3	4	3
NM1132	2013Jiang#119		Cattle	China	Asia	4	5	3	12	2	2	3	1	6	43	8	5	4	4	3	5
NM1133	2013Jiang#120		Cattle	China	Asia	4	5	3	12	2	2	3	1	6	43	8	5	4	8	3	3
NM1134	2013Jiang#121		Cattle	China	Asia	4	5	3	12	2	2	3	1	6	43	8	5	4	6	3	3
NM1135	2013Jiang#122		Cattle	China	Asia	4	5	3	12	2	2	3	1	6	43	8	5	4	6	3	3
NM1136	2013Jiang#123		Cattle	China	Asia	4	5	3	12	2	2	3	1	6	43	8	5	4	6	3	3
NM1137	2013Jiang#124		Cattle	China	Asia	4	5	3	12	2	2	3	1	6	43	8	5	4	6	3	3
NM1140	2013Jiang#125		Cattle	China	Asia	4	5	3	12	2	2	3	1	6	43	8	5	4	7	3	3
NM1146	2013Jiang#126		Cattle	China	Asia	4	5	3	12	2	2	3	1	6	43	8	5	4	7	3	3
NM1147	2013Jiang#127		Cattle	China	Asia	4	5	3	12	2	2	3	2	6	43	8	5	4	3	3	3
NM1148	2013Jiang#128		Cattle	China	Asia	4	5	3	12	2	2	3	1	6	43	8	5	4	7	3	3
NM1149	2013Jiang#129		Cattle	China	Asia	4	5	3	12	2	2	3	3	6	43	8	5	4	3	3	3
NM1156	2013Jiang#130		Ovine	China	Asia	4	5	3	12	2	2	3	1	6	43	8	6	4	4	3	3
NM1158	2013Jiang#131		Cattle	China	Asia	4	5	3	12	2	2	3	1	6	43	8	6	4	7	3	3
NM1159	2013Jiang#133		Cattle	China	Asia	4	5	3	12	2	2	3	1	6	43	8	5	7	8	3	3
NM1161	2013Jiang#134		Cattle	China	Asia	4	5	3	12	2	2	3	3	7	43	8	6	4	3	4	3
NM1169	2013Jiang#135		Cattle	China	Asia	4	5	3	12	2	2	3	1	6	43	9	5	4	6	3	3
NM1170	2013Jiang#136		Cattle	China	Asia	4	5	3	12	2	2	3	1	6	43	8	5	4	5	3	3
NM1171	2013Jiang#137		Cattle	China	Asia	4	5	3	12	2	2	3	1	6	43	8	5	4	5	3	3
NM1172	2013Jiang#138		Cattle	China	Asia	4	5	3	12	2	2	3	1	6	43	8	5	4	5	3	3
NM1173	2013Jiang#139		Cattle	China	Asia	4	5	3	12	2	2	3	1	6	43	8	5	4	5	3	3
NM1175	2013Jiang#140		Cattle	China	Asia	4	5	3	12	2	2	3	1	6	43	8	6	4	7	3	3
NM1176	2013Jiang#141		Cattle	China	Asia	4	5	3	12	2	2	3	1	6	43	8	5	4	7	3	3
NM1177	2013Jiang#142		Cattle	China	Asia	4	5	3	12	2	2	3	1	6	43	8	5	4	8	3	3
NM1178	2013Jiang#143		Cattle	China	Asia	4	5	3	12	2	2	3	1	6	43	8	5	7	8	3	3
NM1179	2013Jiang#144		Cattle	China	Asia	4	5	3	12	2	2	3	1	6	43	8	5	7	8	3	3
NM1181	2013Jiang#145		Cattle	China	Asia	4	5	3	12	2	2	3	1	6	43	8	5	4	10	3	3
NM1185	2013Jiang#146		Cattle	China	Asia	4	5	3	12	2	2	3	1	6	43	8	6	4	5	3	3
NM1200	2013Jiang#147		Cattle	China	Asia	4	5	3	12	2	2	3	1	6	43	8	5	4	12	3	3
NM1210	2013Jiang#148		Cattle	China	Asia	4	5	3	12	2	2	3	3	6	43	8	5	4	3	3	5
NM1211	2013Jiang#149		Cattle	China	Asia	4	5	3	12	2	2	3	3	6	43	8	5	4	3	3	5
NM1215	2013Jiang#150		Cattle	China	Asia	4	5	3	12	2	2	3	1	6	43	8	5	4	7	3	3
NM1218	2013Jiang#151		Cattle	China	Asia	4	5	3	12	2	2	3	1	6	43	8	5	4	7	3	3
NM1219	2013Jiang#152		Cattle	China	Asia	4	5	3	12	2	2	3	1	6	43	8	5	5	7	3	3
NM-25	2017Liu#117		Ovine	China	Asia	4	5	4	12	2	2	3	3	6	43	8	3	7	2	2	4
NM-26	2017Liu#118		Ovine	China	Asia	4	5	4	12	2	2	3	3	6	43	8	3	7	2	2	3
Para	2013Minharro#119		Cattle	Brazil	South America	4	5	4	12	2	2	3	3	6	43	8	3	4	3	4	6
Pintadinha	2013Minharro#118		Cattle	Brazil	South America	4	5	4	12	2	2	3	3	6	43	8	3	4	3	5	5
R42-08		SRR538766	Cattle	Mongolia	Asia		5	3	12	2	2	3		6	43	8	4		5		3
RB51 (Vaccine strain)		GCA_011801185	Vaccine strain	USA	North America	4	5	4	12	2	3	3	3	6	43	8	3	7	3	3	5
RB51_12177	2013Garofolo_12177		Buffalo	Italy	Europe	4	5	4	12	2	3	3	3	6	43	8	3	7	3	3	5
RB51_LNIV-296RB51-05	2012Ferreira#299		Cattle	Portugal	Europe	4	5	4	12	2	3	3	3	6	43	8	3	7	3	3	5
RB51_LNIV-383RB51-07	2012Ferreira#298		Cattle	Portugal	Europe	4	5	4	12	2	3	3	3	6	43	8	3	7	3	3	5
REF 2308		GCA_000054005	Cattle	USA	North America	4	5	4	12	2	3	3	3	6	43	8	3	7	3	3	5
REF 99W	2012Ferreira#296		Cattle	UK	Europe	4	5	4	12	2	2	3	3	6	43	8	3	5	3	4	6
RS 1	2013Minharro#097		Cattle	Brazil	South America	4	5	4	12	2	2	3	3	6	43	8	3	5	3	4	7
RS 10	2013Minharro#105		Cattle	Brazil	South America	4	5	4	12	2	2	3	3	6	43	9	4	5	3	5	5
RS 3	2013Minharro#098		Cattle	Brazil	South America	3	5	4	12	2	2	3	3	6	43	8	3	5	3	3	5
RS 4	2013Minharro#099		Cattle	Brazil	South America	4	5	4	12	2	2	3	3	6	43	8	4	5	3	4	5
RS 5	2013Minharro#100		Cattle	Brazil	South America	4	5	4	12	2	2	3	3	5	43	8	3	5	3	4	5
RS 6	2013Minharro#101		Cattle	Brazil	South America	4	5	4	12	2	2	3	3	6	43	9	4	4	3	5	4
RS 7	2013Minharro#102		Cattle	Brazil	South America	4	5	4	12	2	2	3	3	6	43	9	4	4	3	4	6
RS 8	2013Minharro#103		Cattle	Brazil	South America	4	5	4	12	2	2	3	3	6	43	8	4	5	4	6	5
RS 9	2013Minharro#104		Cattle	Brazil	South America	4	5	4	12	2	2	3	3	6	43	9	4	4	3	6	4
S19 (Vaccine strain)		GCA_000018725	Cattle	USA	North America	4	5	4	12	2	2	3	2	6	43	8	3	5	3	3	5
SC1	2013Minharro#130		Cattle	Brazil	South America	4	5	4	12	2	2	3	3	6	43	8	3	4	3	5	7
SC2	2013Minharro#131		Cattle	Brazil	South America	4	5	4	12	2	2		3	6	43	9	4	4	3	5	6
SC3	2013Minharro#132		Cattle	Brazil	South America	4	5	4	12	2		3	3	6	43	9	4	4	3	9	5
SC4	2013Minharro#133		Cattle	Brazil	South America	4	5	4	12	2	2	3	3	6	43	9	4	4	3	5	7
SH21		SRR15047631	Buffalo	Egypt	Africa	4	5	4	12	2	2	3	3	6	43	8	4	4	3	4	4
SP 1	2013Minharro#106		Cattle	Brazil	South America	4	5	4	12	2	2	3	3	7	43	8	4	5	3	5	5
SP 10	2013Minharro#115		Cattle	Brazil	South America	4	5	4	13	2	2	3	3	6	43	8	3	4	3	6	5
SP 2	2013Minharro#107		Cattle	Brazil	South America	4	5	4	12	2	2	3	3	6	43	8	3	5	3	6	5
SP 3	2013Minharro#108		Cattle	Brazil	South America	3	5	3	12	2	2	3	3	6	43	8	8	4	3	3	3
SP 4	2013Minharro#109		Cattle	Brazil	South America	4	5	4	12	2	2	3	3	6	43	8	3	4	3	6	5
SP 5	2013Minharro#110		Cattle	Brazil	South America	4	5	4	12	2	2	3	3	6	43	8	3	4	3	5	6
SP 6	2013Minharro#111		Cattle	Brazil	South America	4	5	4	12	2	2	3	3	6	43	8	3	4	3	3	6
SP 7	2013Minharro#112		Cattle	Brazil	South America	4	5	4	12	2	2	3	3	6	43	8	3	4	3	5	5
SP 8	2013Minharro#113		Cattle	Brazil	South America	4	5	4	12	2	2	3	3	6	43	8	3	4	3	5	6
SP 9	2013Minharro#114		Cattle	Brazil	South America	4	5	4	13	2	2	3	3	6	43	8	3	4	3	6	6
Tulya (Biovar 3 reference strain)	2006LeFleche#004		Human	Uganda	Africa	3	5	4	11	2	2	3	3	8	41	8	6	5	3	11	5
VLA-63/130		SRR629756	Unknown	Egypt	Africa		5	3	12	2	2	3		6	43	8	4		8		3
VLA-63/138		SRR629761	Human	Germany	Europe		5	3	12	2	2	2		7	43	8	5		3		3
VLA-63/144		SRR538753	Human	France	Europe		5	3	12	2	2	2		7	43	8	6		3		3
VLA-63/168		SRR642197	Swine	Israel	Asia		5	4	12	2	2	3		7	31	8	5		3		9
VLA-63/183		SRR642185	Ovine	Former USSR	Europe		3	6	10	3	1	5		4	38	9	5		6		3
VLA-64/81		SRR538743	Cattle	Zimbabwe	Africa		5	4	12	2	3	3		6	43	8	3		3		8
VLA-65/157		SRR641722	Unknown	Uganda	Africa		5	3	12	2	2	3		6	39	8	5				3
VLA-65/63		SRR629763	Human	USA	North America		5	4	12	2	3	3		6	43	8	3		3		5
VLA-67/93		SRR538740	Buffalo	Iraq	Asia		5	3	12	2	2	3		6	39	8	4		8		3
VLA-84/26		SRR629755	Human	Mexico	North America		5	4	12	1	2	3		6	43	8	1		3		5
VLA-85/69		SRR642195	Cattle	India	Asia		5	3	12	2	2	3		6	43	8	4		3		3
VLA-93/2		SRR538759	Cattle	Bolivia	South America		5	3	12	2	2	3		7	43	8	7		3		3
Weinheimer 4		SRR857202	Cattle	USA	North America		5	3	12	2	2	3	3	6	43	8	3	6	3	5	4
XZ19-1		GCA_009789215	Yak	China	Asia	2	5	3	12	2	2	3	3	8	33	8	5	4	3	3	3
Yell-99-067		SRR852399	Bison	USA	North America		5	4	12	2	2	3	3	6	43	8	3	6	3	7	5
YLQ	2013Jiang#094		Human	China	Asia	4	5	3	12	2	2	3	1	6	43	8	4	6	7	3	3
ZW053	2019Ledwaba#009		Cattle	Zimbabwe	Africa	4	5	4	12	2	2	3	3	6	43	8	6	5	3	2	6
ZW323	2019Ledwaba#010		Cattle	Zimbabwe	Africa	4	5	4	12	2	2	3	3	6	43	8	3	5	3	4	5
	2006LeFleche#120		Cattle	USA	North America	4	5	4	12	2	3	3	3	6	43	8	3	7	3	3	5
